# Supplementary material for: Crystal structure of tris­(trans-1,2-di­amino­cyclo­hexane-κ2 N,N′)cobalt(III) trichloride monohydrate
Source: Acta Crystallogr E Crystallogr Commun. 2016 Jan 1;72(Pt 1):49–52. doi: 10.1107/S2056989015023683 (PMC4704754; doi:10.1107/S2056989015023683)
Supplement: Supplementary file 1 [file e-72-00049-sup1.cif]

##############################################################################
#                                                                            #
# This CIF contains the data in a paper accepted for publication in          #
# Acta Crystallographica Section E. It conforms to the requirements of       #
# Notes for Authors for Acta Crystallographica Section E, and has been       #
# peer reviewed under the auspices of the IUCr Commission on Journals.       #
#                                                                            #
# Full details of the Crystallographic Information File format               #
# are given in the paper "The Crystallographic Information File (CIF):       #
# a New Standard Archive File for Crystallography" by S. R. Hall, F. H.      #
# Allen and I. D. Brown [Acta Cryst. (1991), A47, 655-685].                  #
#                                                                            #
# The current version of the core CIF dictionary is obtainable from          #
# ftp://ftp.iucr.org/pub/cif_core.dic.                                       #
#                                                                            #
# Software is freely available for graphical display of the structure(s)     #
# in this CIF. For information consult the CIF software page                 #
# http://www.iucr.org/resources/cif/software.                                #
#                                                                            #
# This file may be used for bona fide research purposes within the           #
# scientific community so long as proper attribution is given to the journal # 
# article from which it was obtained.                                        #
#                                                                            #
##############################################################################
data_I
_audit_creation_method     'SHELXL-2014/7'
_journal_date_recd_electronic     2015-11-16
_journal_date_accepted     2015-12-09
_journal_name_full     'Acta Crystallographica, Section E'
_journal_year     2016
_journal_volume     72
_journal_issue      1
_journal_page_first     49
_journal_page_last     52
_journal_paper_category     GM
_journal_paper_doi     10.1107/S2056989015023683
_journal_coeditor_code     LH5797
_publ_contact_author_name     'A. Graham Lappin'
_publ_contact_author_address
;
Department of Chemistry & Biochemistry
University of Notre Dame
Notre Dame, IN 46556-5670
USA
;
_publ_contact_author_email     'alappin@nd.edu'
_publ_contact_author_fax     '+1 574 631 6652'
_publ_contact_author_phone     '+1 574 631 7820'
_publ_section_title
;
Crystal structure of
tris(<i>trans</i>-1,2-diaminocyclohexane-\k^2^<i>N</i>,<i>N</i>')cobalt(III)
trichloride monohydrate
;
loop_
    _publ_author_name
    _publ_author_footnote
    _publ_author_address
    'Gallagher, Megan K.' .
;
Department of Chemistry & Biochemistry
University of Notre Dame
Notre Dame, IN 46556-5670
USA
;
    'Oliver, Allen G.' .
;
Department of Chemistry & Biochemistry
University of Notre Dame
Notre Dame, IN 46556-5670
USA
;
    'Lappin, A. Graham' .
;
Department of Chemistry & Biochemistry
University of Notre Dame
Notre Dame, IN 46556-5670
USA
;
_publ_section_synopsis
;
The first structure with coordinates of
tris(<i>trans</i>-1,2-diaminocyclohexane)cobalt(III) chloride monohydrate in
the space group <i>I</i>\=42<i>d</i> is reported.
;
_chemical_name_systematic
;
Tris(<i>trans</i>-1,2-diaminocyclohexane-\k^2^<i>N</i>,<i>N</i>')cobalt(III)
trichloride monohydrate
;
_chemical_name_common     ?
_chemical_formula_moiety     'C18 H42 Co N6 3+, 3(Cl -), H2 O'
_chemical_formula_sum     'C18 H44 Cl3 Co N6 O'
_chemical_formula_iupac     '[Co (C6 H14 N2)3] Cl3, H2 O'
_chemical_formula_weight     525.87
_chemical_melting_point     ?
_shelx_space_group_comment
;
The symmetry employed for this shelxl refinement is uniquely defined
by the following loop, which should always be used as a source of
symmetry information in preference to the above space-group names.
They are only intended as comments.
;
_space_group_crystal_system     tetragonal
_space_group_name_H-M_alt     'I -4 2 d'
_space_group_name_Hall     'I -4 2bw'
loop_
    _space_group_symop_operation_xyz
    'x, y, z'
    'y, -x, -z'
    '-x, -y, z'
    '-y, x, -z'
    'x, -y+1/2, -z+1/4'
    '-x, y+1/2, -z+1/4'
    '-y, -x+1/2, z+1/4'
    'y, x+1/2, z+1/4'
    'x+1/2, y+1/2, z+1/2'
    'y+1/2, -x+1/2, -z+1/2'
    '-x+1/2, -y+1/2, z+1/2'
    '-y+1/2, x+1/2, -z+1/2'
    'x+1/2, -y+1, -z+3/4'
    '-x+1/2, y+1, -z+3/4'
    '-y+1/2, -x+1, z+3/4'
    'y+1/2, x+1, z+3/4'
_cell_length_a     18.7857(14)
_cell_length_b     18.7857(14)
_cell_length_c     13.8572(12)
_cell_angle_alpha     90
_cell_angle_beta     90
_cell_angle_gamma     90
_cell_volume     4890.2(9)
_cell_formula_units_Z     8
_cell_measurement_reflns_used     9897
_cell_measurement_theta_min     2.83
_cell_measurement_theta_max     24.80
_cell_measurement_temperature     120(2)
_exptl_crystal_description     rod
_exptl_crystal_colour     orange
_exptl_crystal_size_max     0.216
_exptl_crystal_size_mid     0.063
_exptl_crystal_size_min     0.047
_exptl_crystal_density_diffrn     1.429
_exptl_crystal_density_meas     ?
_exptl_crystal_density_method     ?
_exptl_crystal_F_000     2240
_exptl_absorpt_coefficient_mu     1.052
_exptl_absorpt_correction_type     numerical
_exptl_absorpt_process_details
;
(SADABS; Krause <i>et al.</i>, 2015)
;
_shelx_estimated_absorpt_T_min     0.805
_shelx_estimated_absorpt_T_max     0.952
_exptl_absorpt_correction_T_min     0.8091
_exptl_absorpt_correction_T_max     0.9258
_diffrn_ambient_temperature     120(2)
_diffrn_radiation_type     MoK\a
_diffrn_radiation_wavelength     0.71073
_diffrn_radiation_source     'fine-focus sealed tube'
_diffrn_radiation_monochromator     'Bruker TRIUMPH curved-graphite'
_diffrn_measurement_device_type     'Bruker APEXII'
_diffrn_measurement_method     'combination of \w and \f-scans '
_diffrn_detector_area_resol_mean     8.33
_diffrn_reflns_number     43332
_diffrn_reflns_av_R_equivalents     0.0680
_diffrn_reflns_theta_min     1.826
_diffrn_reflns_theta_max     27.149
_diffrn_reflns_theta_full     25.242
_diffrn_measured_fraction_theta_max     0.999
_diffrn_measured_fraction_theta_full     1.000
_diffrn_reflns_limit_h_min     -24
_diffrn_reflns_limit_h_max     24
_diffrn_reflns_limit_k_min     -24
_diffrn_reflns_limit_k_max     24
_diffrn_reflns_limit_l_min     -17
_diffrn_reflns_limit_l_max     17
_refine_special_details     ?
_reflns_number_total     2707
_reflns_number_gt     2416
_reflns_threshold_expression     'I > 2\s(I)'
_refine_ls_structure_factor_coef     Fsqd
_refine_ls_matrix_type     full
_refine_ls_R_factor_all     0.0541
_refine_ls_R_factor_gt     0.0471
_refine_ls_wR_factor_gt     0.1257
_refine_ls_wR_factor_ref     0.1297
_refine_ls_goodness_of_fit_ref     1.061
_refine_ls_restrained_S_all     1.061
_refine_ls_number_reflns     2707
_refine_ls_number_parameters     137
_refine_ls_number_restraints     0
_refine_ls_hydrogen_treatment     constr
_refine_ls_weighting_scheme     calc
_refine_ls_weighting_details
              'w=1/[\s^2^(Fo^2^)+(0.0844P)^2^+6.4309P] where P=(Fo^2^+2Fc^2^)/3'
_atom_sites_solution_hydrogens     geom
_atom_sites_solution_primary     direct
_atom_sites_solution_secondary     difmap
_refine_ls_shift/su_max     0.010
_refine_ls_shift/su_mean     0.001
_refine_diff_density_max     1.137
_refine_diff_density_min     -0.616
_refine_ls_extinction_method     none
_refine_ls_extinction_coef     .
_refine_ls_abs_structure_details
;
Flack <i>x</i> determined using 1004 quotients
[(<i>I</i>^+^)-(<i>I</i>^-^)]/[(<i>I</i>^+^)+(<i>I</i>^-^)]
(Parsons <i>et al.</i>, 2013).
;
_refine_ls_abs_structure_Flack     0.003(7)
loop_
    _atom_type_symbol
    _atom_type_description
    _atom_type_scat_dispersion_real
    _atom_type_scat_dispersion_imag
    _atom_type_scat_source
    'C' 'C' 0.0033 0.0016
                         'International Tables Vol C Tables 4.2.6.8 and 6.1.1.4'
    'H' 'H' 0.0000 0.0000
                         'International Tables Vol C Tables 4.2.6.8 and 6.1.1.4'
    'Cl' 'Cl' 0.1484 0.1585
                         'International Tables Vol C Tables 4.2.6.8 and 6.1.1.4'
    'Co' 'Co' 0.3494 0.9721
                         'International Tables Vol C Tables 4.2.6.8 and 6.1.1.4'
    'N' 'N' 0.0061 0.0033
                         'International Tables Vol C Tables 4.2.6.8 and 6.1.1.4'
    'O' 'O' 0.0106 0.0060
                         'International Tables Vol C Tables 4.2.6.8 and 6.1.1.4'
_computing_data_collection
;
APEX2 (Bruker, 2015)
;
_computing_cell_refinement
;
SAINT (Bruker, 2015)
;
_computing_data_reduction
;
SAINT (Bruker, 2015)
;
_computing_structure_solution
;
SHELXT (Sheldrick, 2015a)
;
_computing_structure_refinement
;
SHELXL2014 (Sheldrick, 2015b)
;
_computing_molecular_graphics
;
<i>OLEX2</i> (Dolomanov <i>et al.</i>, 2009)
;
_computing_publication_material
;
<i>OLEX2</i> (Dolomanov <i>et al.</i>, 2009) and publCIF (Westrip,
2010)
;
loop_
    _atom_site_type_symbol
    _atom_site_label
    _atom_site_fract_x
    _atom_site_fract_y
    _atom_site_fract_z
    _atom_site_U_iso_or_equiv
    _atom_site_adp_type
    _atom_site_calc_flag
    _atom_site_occupancy
    _atom_site_disorder_assembly
    _atom_site_disorder_group
    Co Co1 0.86364(5) 0.2500 0.6250 0.0199(2) Uani d 1 . .
    Cl Cl1 0.85979(10) 0.08706(8) 0.43019(16) 0.0553(5) Uani d 1 . .
    Cl Cl2 0.7500 0.15300(10) 0.8750 0.0324(4) Uani d 1 . .
    N N1 0.9360(2) 0.2216(2) 0.5307(3) 0.0265(9) Uani d 1 . .
    H H1A 0.9779 0.2126 0.5612 0.032 Uiso calc 1 . .
    H H1B 0.9219 0.1813 0.4996 0.032 Uiso calc 1 . .
    N N2 0.8689(2) 0.3445(2) 0.5631(4) 0.0289(10) Uani d 1 . .
    H H2A 0.8301 0.3513 0.5249 0.035 Uiso calc 1 . .
    H H2B 0.8693 0.3791 0.6090 0.035 Uiso calc 1 . .
    N N3 0.7858(2) 0.2801(2) 0.7122(3) 0.0239(9) Uani d 1 . .
    H H3A 0.7819 0.2488 0.7621 0.029 Uiso calc 1 . .
    H H3B 0.7956 0.3238 0.7370 0.029 Uiso calc 1 . .
    C C1 0.9455(5) 0.2804(4) 0.4598(6) 0.057(2) Uani d 1 . .
    H H1 0.9047 0.2750 0.4141 0.068 Uiso calc 1 . .
    C C2 0.9338(4) 0.3487(5) 0.5050(7) 0.063(2) Uani d 1 . .
    H H2 0.9740 0.3562 0.5511 0.075 Uiso calc 1 . .
    C C3 0.9375(4) 0.4089(4) 0.4326(7) 0.060(2) Uani d 1 . .
    H H3C 0.9309 0.4549 0.4662 0.071 Uiso calc 1 . .
    H H3D 0.8986 0.4036 0.3849 0.071 Uiso calc 1 . .
    C C4 1.0086(5) 0.4087(6) 0.3809(9) 0.092(4) Uani d 1 . .
    H H4A 1.0473 0.4181 0.4277 0.110 Uiso calc 1 . .
    H H4B 1.0094 0.4468 0.3316 0.110 Uiso calc 1 . .
    C C5 1.0206(5) 0.3362(5) 0.3323(6) 0.065(2) Uani d 1 . .
    H H5A 0.9874 0.3319 0.2772 0.078 Uiso calc 1 . .
    H H5B 1.0696 0.3351 0.3061 0.078 Uiso calc 1 . .
    C C6 1.0107(3) 0.2723(4) 0.3971(4) 0.0418(17) Uani d 1 . .
    H H6A 1.0058 0.2289 0.3570 0.050 Uiso calc 1 . .
    H H6B 1.0532 0.2665 0.4385 0.050 Uiso calc 1 . .
    C C7 0.7181(3) 0.2825(3) 0.6575(4) 0.0251(10) Uani d 1 . .
    H H7 0.7186 0.3259 0.6157 0.030 Uiso calc 1 . .
    C C8 0.6525(3) 0.2853(3) 0.7199(4) 0.0311(12) Uani d 1 . .
    H H8A 0.6529 0.3296 0.7587 0.037 Uiso calc 1 . .
    H H8B 0.6523 0.2443 0.7648 0.037 Uiso calc 1 . .
    C C9 0.5856(3) 0.2833(3) 0.6569(5) 0.0359(13) Uani d 1 . .
    H H9A 0.5840 0.3263 0.6157 0.043 Uiso calc 1 . .
    H H9B 0.5428 0.2833 0.6985 0.043 Uiso calc 1 . .
    O O1 0.9506(10) 0.4729(6) 0.6332(9) 0.104(6) Uani d 0.5 . .
loop_
    _atom_site_aniso_label
    _atom_site_aniso_U_11
    _atom_site_aniso_U_22
    _atom_site_aniso_U_33
    _atom_site_aniso_U_12
    _atom_site_aniso_U_13
    _atom_site_aniso_U_23
    Co1 0.0181(4) 0.0195(4) 0.0221(4) 0.000 0.000 -0.0026(4)
    Cl1 0.0471(9) 0.0311(8) 0.0877(13) -0.0106(7) 0.0231(10) -0.0252(8)
    Cl2 0.0324(9) 0.0358(10) 0.0291(9) 0.000 0.0006(8) 0.000
    N1 0.023(2) 0.030(2) 0.027(2) 0.0010(18) 0.0021(17) -0.0049(18)
    N2 0.022(2) 0.024(2) 0.041(2) -0.0001(18) -0.003(2) 0.0034(18)
    N3 0.023(2) 0.024(2) 0.025(2) 0.0015(18) 0.0006(17) -0.0056(17)
    C1 0.071(5) 0.043(4) 0.055(4) 0.003(4) 0.032(4) 0.013(3)
    C2 0.050(4) 0.058(5) 0.080(6) 0.014(4) 0.023(4) 0.035(4)
    C3 0.030(3) 0.057(5) 0.091(6) -0.003(3) -0.006(4) 0.046(4)
    C4 0.055(5) 0.104(9) 0.117(9) -0.008(5) 0.008(6) 0.070(8)
    C5 0.068(5) 0.086(7) 0.042(4) -0.026(5) 0.017(4) 0.014(4)
    C6 0.026(3) 0.074(5) 0.026(3) -0.001(3) 0.000(2) 0.009(3)
    C7 0.020(2) 0.027(2) 0.029(2) 0.000(2) -0.0004(19) -0.002(2)
    C8 0.025(3) 0.037(3) 0.031(3) 0.005(2) 0.004(2) -0.001(2)
    C9 0.025(3) 0.036(3) 0.047(3) 0.005(2) 0.005(2) 0.003(3)
    O1 0.206(18) 0.049(6) 0.058(7) 0.026(9) -0.076(10) -0.016(6)
_geom_special_details
;
All e.s.d.'s (except the e.s.d. in the dihedral angle between two l.s. planes)
are estimated using the full covariance matrix. The cell e.s.d.'s are taken
into account individually in the estimation of e.s.d.'s in distances, angles
and torsion angles; correlations between e.s.d.'s in cell parameters are only
used when they are defined by crystal symmetry. An approximate (isotropic)
treatment of cell e.s.d.'s is used for estimating e.s.d.'s involving l.s.
planes.
;
loop_
    _geom_bond_atom_site_label_1
    _geom_bond_atom_site_label_2
    _geom_bond_site_symmetry_2
    _geom_bond_distance
    _geom_bond_publ_flag
    Co1 N1 . 1.959(4) y
    Co1 N1 5_556 1.959(4) y
    Co1 N2 5_556 1.974(4) y
    Co1 N2 . 1.974(4) y
    Co1 N3 5_556 1.980(4) y
    Co1 N3 . 1.980(4) y
    N1 C1 . 1.489(8) ?
    N1 H1A . 0.9100 ?
    N1 H1B . 0.9100 ?
    N2 C2 . 1.462(9) ?
    N2 H2A . 0.9100 ?
    N2 H2B . 0.9100 ?
    N3 C7 . 1.482(6) ?
    N3 H3A . 0.9100 ?
    N3 H3B . 0.9100 ?
    C1 C2 . 1.445(12) ?
    C1 C6 . 1.508(9) ?
    C1 H1 . 1.0000 ?
    C2 C3 . 1.513(9) ?
    C2 H2 . 1.0000 ?
    C3 C4 . 1.516(12) ?
    C3 H3C . 0.9900 ?
    C3 H3D . 0.9900 ?
    C4 C5 . 1.536(15) ?
    C4 H4A . 0.9900 ?
    C4 H4B . 0.9900 ?
    C5 C6 . 1.510(11) ?
    C5 H5A . 0.9900 ?
    C5 H5B . 0.9900 ?
    C6 H6A . 0.9900 ?
    C6 H6B . 0.9900 ?
    C7 C8 . 1.506(7) ?
    C7 C7 5_556 1.516(10) ?
    C7 H7 . 1.0000 ?
    C8 C9 . 1.531(8) ?
    C8 H8A . 0.9900 ?
    C8 H8B . 0.9900 ?
    C9 C9 5_556 1.532(13) ?
    C9 H9A . 0.9900 ?
    C9 H9B . 0.9900 ?
loop_
    _geom_angle_atom_site_label_1
    _geom_angle_atom_site_label_2
    _geom_angle_atom_site_label_3
    _geom_angle_site_symmetry_1
    _geom_angle_site_symmetry_3
    _geom_angle
    _geom_angle_publ_flag
    N1 Co1 N1 . 5_556 92.2(3) y
    N1 Co1 N2 . 5_556 90.61(19) y
    N1 Co1 N2 5_556 5_556 85.4(2) y
    N1 Co1 N2 . . 85.4(2) y
    N1 Co1 N2 5_556 . 90.61(19) y
    N2 Co1 N2 5_556 . 174.2(3) y
    N1 Co1 N3 . 5_556 91.58(17) y
    N1 Co1 N3 5_556 5_556 175.8(2) y
    N2 Co1 N3 5_556 5_556 92.64(19) y
    N2 Co1 N3 . 5_556 91.62(19) y
    N1 Co1 N3 . . 175.8(2) y
    N1 Co1 N3 5_556 . 91.58(17) y
    N2 Co1 N3 5_556 . 91.62(19) y
    N2 Co1 N3 . . 92.64(19) y
    N3 Co1 N3 5_556 . 84.7(3) y
    C1 N1 Co1 . . 108.8(4) ?
    C1 N1 H1A . . 109.9 ?
    Co1 N1 H1A . . 109.9 ?
    C1 N1 H1B . . 109.9 ?
    Co1 N1 H1B . . 109.9 ?
    H1A N1 H1B . . 108.3 ?
    C2 N2 Co1 . . 109.3(4) ?
    C2 N2 H2A . . 109.8 ?
    Co1 N2 H2A . . 109.8 ?
    C2 N2 H2B . . 109.8 ?
    Co1 N2 H2B . . 109.8 ?
    H2A N2 H2B . . 108.3 ?
    C7 N3 Co1 . . 109.3(3) ?
    C7 N3 H3A . . 109.8 ?
    Co1 N3 H3A . . 109.8 ?
    C7 N3 H3B . . 109.8 ?
    Co1 N3 H3B . . 109.8 ?
    H3A N3 H3B . . 108.3 ?
    C2 C1 N1 . . 110.7(6) ?
    C2 C1 C6 . . 117.6(7) ?
    N1 C1 C6 . . 113.7(6) ?
    C2 C1 H1 . . 104.4 ?
    N1 C1 H1 . . 104.4 ?
    C6 C1 H1 . . 104.4 ?
    C1 C2 N2 . . 108.5(7) ?
    C1 C2 C3 . . 111.6(7) ?
    N2 C2 C3 . . 116.4(6) ?
    C1 C2 H2 . . 106.6 ?
    N2 C2 H2 . . 106.6 ?
    C3 C2 H2 . . 106.6 ?
    C2 C3 C4 . . 110.6(6) ?
    C2 C3 H3C . . 109.5 ?
    C4 C3 H3C . . 109.5 ?
    C2 C3 H3D . . 109.5 ?
    C4 C3 H3D . . 109.5 ?
    H3C C3 H3D . . 108.1 ?
    C3 C4 C5 . . 109.9(8) ?
    C3 C4 H4A . . 109.7 ?
    C5 C4 H4A . . 109.7 ?
    C3 C4 H4B . . 109.7 ?
    C5 C4 H4B . . 109.7 ?
    H4A C4 H4B . . 108.2 ?
    C6 C5 C4 . . 115.2(7) ?
    C6 C5 H5A . . 108.5 ?
    C4 C5 H5A . . 108.5 ?
    C6 C5 H5B . . 108.5 ?
    C4 C5 H5B . . 108.5 ?
    H5A C5 H5B . . 107.5 ?
    C1 C6 C5 . . 111.2(7) ?
    C1 C6 H6A . . 109.4 ?
    C5 C6 H6A . . 109.4 ?
    C1 C6 H6B . . 109.4 ?
    C5 C6 H6B . . 109.4 ?
    H6A C6 H6B . . 108.0 ?
    N3 C7 C8 . . 114.1(4) ?
    N3 C7 C7 . 5_556 106.2(3) ?
    C8 C7 C7 . 5_556 111.7(4) ?
    N3 C7 H7 . . 108.2 ?
    C8 C7 H7 . . 108.2 ?
    C7 C7 H7 5_556 . 108.2 ?
    C7 C8 C9 . . 110.0(4) ?
    C7 C8 H8A . . 109.7 ?
    C9 C8 H8A . . 109.7 ?
    C7 C8 H8B . . 109.7 ?
    C9 C8 H8B . . 109.7 ?
    H8A C8 H8B . . 108.2 ?
    C8 C9 C9 . 5_556 110.4(4) ?
    C8 C9 H9A . . 109.6 ?
    C9 C9 H9A 5_556 . 109.6 ?
    C8 C9 H9B . . 109.6 ?
    C9 C9 H9B 5_556 . 109.6 ?
    H9A C9 H9B . . 108.1 ?
loop_
    _geom_torsion_atom_site_label_1
    _geom_torsion_atom_site_label_2
    _geom_torsion_atom_site_label_3
    _geom_torsion_atom_site_label_4
    _geom_torsion_site_symmetry_1
    _geom_torsion_site_symmetry_2
    _geom_torsion_site_symmetry_3
    _geom_torsion_site_symmetry_4
    _geom_torsion
    _geom_torsion_publ_flag
    Co1 N1 C1 C2 . . . . 32.0(8) ?
    Co1 N1 C1 C6 . . . . 167.1(5) ?
    N1 C1 C2 N2 . . . . -45.9(10) ?
    C6 C1 C2 N2 . . . . -179.1(6) ?
    N1 C1 C2 C3 . . . . -175.5(6) ?
    C6 C1 C2 C3 . . . . 51.3(11) ?
    Co1 N2 C2 C1 . . . . 37.8(8) ?
    Co1 N2 C2 C3 . . . . 164.7(7) ?
    C1 C2 C3 C4 . . . . -57.2(11) ?
    N2 C2 C3 C4 . . . . 177.5(9) ?
    C2 C3 C4 C5 . . . . 56.6(11) ?
    C3 C4 C5 C6 . . . . -51.3(11) ?
    C2 C1 C6 C5 . . . . -43.7(10) ?
    N1 C1 C6 C5 . . . . -175.6(6) ?
    C4 C5 C6 C1 . . . . 43.1(10) ?
    Co1 N3 C7 C8 . . . . 164.5(4) ?
    Co1 N3 C7 C7 . . . 5_556 41.0(6) ?
    N3 C7 C8 C9 . . . . -176.7(5) ?
    C7 C7 C8 C9 5_556 . . . -56.2(7) ?
    C7 C8 C9 C9 . . . 5_556 57.0(7) ?
loop_
    _geom_hbond_atom_site_label_D
    _geom_hbond_atom_site_label_H
    _geom_hbond_atom_site_label_A
    _geom_hbond_site_symmetry_A
    _geom_hbond_distance_DH
    _geom_hbond_distance_HA
    _geom_hbond_distance_DA
    _geom_hbond_angle_DHA
    N1 H1A Cl1 2_666 0.91 2.46 3.270(5) 147.8
    N1 H1B Cl1 . 0.91 2.33 3.222(5) 166.7
    N2 H2A Cl2 11_654 0.91 2.57 3.433(5) 159.4
    N2 H2B O1 . 0.91 2.35 3.019(14) 129.8
    N3 H3A Cl2 . 0.91 2.46 3.352(5) 167.3
    N3 H3B Cl1 5_556 0.91 2.36 3.223(5) 158.0
    O1 . Cl1 5_556 . . 3.296(18) .
    O1 . Cl1 8_645 . . 3.393(15) .
    O1 . Cl1 7_665 . . 3.287(12) .
    C2 H2 Cl1 8_645 1.00 2.78 3.772(10) 173.4
    C3 H3C O1 . 0.99 2.37 3.039(15) 124.4
    C8 H8A Cl1 11_655 0.99 2.86 3.780(6) 155.8
    C8 H8B Cl2 . 0.99 2.94 3.762(6) 141.1
_shelx_hkl_file
;
   1   1   0   -0.02    0.25
   1   1   0    0.11    0.20
   1   1   0   -0.03    0.25
   1   1   0   -0.12    0.28
  -1  -1   0    0.10    0.34
  -1  -1   0   -0.03    0.29
  -1  -1   0   -0.20    0.27
  -1  -1   0    0.02    0.21
  -1  -1   0    0.62    0.30
   2   2   0   11.00    1.02
   2   2   0   11.99    0.88
   2   2   0   12.40    0.97
   2   2   0   10.76    1.16
  -2  -2   0   10.86    1.08
  -2  -2   0   11.73    0.88
   3   3   0    0.85    0.89
   3   3   0    1.39    0.75
   3   3   0    0.54    0.82
   3   3   0    0.64    0.95
  -3  -3   0   -0.49    1.03
  -3  -3   0    0.06    0.78
   4   4   0   14.31    1.63
   4   4   0   14.17    1.44
   4   4   0   13.30    1.52
   4   4   0   11.70    1.41
  -4  -4   0   13.64    1.49
  -4  -4   0   14.45    1.52
   5   5   0    1.14    1.10
   5   5   0    1.80    0.99
   5   5   0    2.02    1.02
   5   5   0    1.46    1.39
  -5  -5   0    2.13    1.26
  -5  -5   0    1.60    0.99
   6   6   0  284.50    4.68
   6   6   0  294.46    4.14
   6   6   0  284.17    4.20
   6   6   0  288.14    5.10
  -6  -6   0  280.90    4.77
  -6  -6   0  301.65    4.31
   7   7   0    0.38    1.17
   7   7   0    0.60    1.07
   7   7   0   -0.20    1.00
   7   7   0   -0.35    1.48
  -7  -7   0    0.85    1.20
  -7  -7   0   -0.59    0.96
   8   8   0   46.63    2.70
   8   8   0   49.05    2.42
   8   8   0   44.94    2.40
   8   8   0   45.23    3.07
  -8  -8   0   43.31    2.80
  -8  -8   0   47.87    2.44
   9   9   0    0.43    1.36
   9   9   0   -0.99    1.17
   9   9   0    0.21    1.12
   9   9   0    0.85    1.61
  -9  -9   0    0.13    1.36
  -9  -9   0   -0.50    1.15
  10  10   0   39.88    3.02
  10  10   0   35.55    2.60
  10  10   0   37.36    2.61
  10  10   0   39.02    3.13
 -10 -10   0   38.41    3.14
 -10 -10   0   39.93    2.67
  11  11   0    1.02    1.65
  11  11   0   -0.47    1.49
  11  11   0   -0.89    1.89
 -11 -11   0    0.77    1.68
 -11 -11   0    0.58    1.37
  12  12   0   25.98    2.96
  12  12   0   25.88    2.68
  12  12   0   28.76    3.54
 -12 -12   0   26.24    3.15
 -12 -12   0   25.77    2.78
  13  13   0   -0.42    1.96
  13  13   0    0.64    2.31
 -13 -13   0   -1.20    1.89
 -13 -13   0    0.38    1.52
  14  14   0    0.53    2.17
  14  14   0    0.21    2.28
 -14 -14   0    3.11    2.23
  15  15   0   -0.87    2.22
  15  15   0    2.23    2.58
 -15 -15   0   -1.01    2.24
  16  16   0    0.65    2.52
  16  16   0    0.60    2.68
 -16 -16   0    2.21    2.50
  17  17   0    1.24    2.55
  17  17   0    3.07    2.88
 -17 -17   0    0.74    2.52
 -18 -16   0    9.74    3.13
  18  16   0   12.13    3.38
 -17 -15   0    1.93    2.49
  17  15   0   -1.17    2.31
  17  15   0    1.27    2.80
 -16 -14   0    4.79    2.59
  16  14   0    3.45    2.52
  16  14   0    7.60    2.96
 -15 -13   0    1.70    2.30
  15  13   0    2.60    2.31
  15  13   0    2.69    2.54
 -14 -12   0   29.09    3.58
  14  12   0   27.23    3.24
  14  12   0   31.22    3.67
 -13 -11   0   20.32    2.98
 -13 -11   0   18.81    2.28
  13  11   0   20.43    2.81
  13  11   0   17.66    2.34
  13  11   0   17.61    2.22
  13  11   0   18.07    2.78
 -12 -10   0   26.06    3.18
 -12 -10   0   20.73    2.35
  12  10   0   25.84    3.02
  12  10   0   23.54    2.56
  12  10   0   21.74    2.48
  12  10   0   19.03    2.67
 -11  -9   0   58.87    3.63
 -11  -9   0   58.51    2.87
  11   9   0   61.71    3.62
  11   9   0   59.83    2.91
  11   9   0   56.54    2.88
  11   9   0   53.01    3.44
 -10  -8   0   78.71    3.70
 -10  -8   0   81.65    2.99
  10   8   0   76.81    3.43
  10   8   0   80.67    2.96
  10   8   0   78.43    2.96
  10   8   0   78.98    3.87
  -9  -7   0   14.86    2.09
  -9  -7   0   13.17    1.56
   9   7   0   13.96    1.89
   9   7   0   15.80    1.77
   9   7   0   13.70    1.58
   9   7   0   13.73    2.15
  -8  -6   0    7.35    1.72
  -8  -6   0   10.35    1.37
   8   6   0    7.21    1.51
   8   6   0    9.36    1.25
   8   6   0    6.53    1.22
   8   6   0    8.73    1.89
  -7  -5   0   22.51    2.31
  -7  -5   0   30.07    1.83
   7   5   0   29.96    2.17
   7   5   0   30.98    1.76
   7   5   0   28.58    1.83
  -6  -4   0  168.25    3.73
   6   4   0  177.24    3.60
   6   4   0  180.00    2.95
   6   4   0  179.23    3.02
   6   4   0  175.51    3.78
  -5  -3   0  151.09    3.14
   5   3   0  169.43    3.24
   5   3   0  163.78    2.56
   5   3   0  168.02    2.69
   5   3   0  163.41    3.21
  -4  -2   0    3.05    1.16
   4   2   0    1.45    1.05
   4   2   0    1.39    0.76
   4   2   0    1.26    0.80
   4   2   0    3.02    1.09
  -3  -1   0  471.29    2.92
  -3  -1   0  439.89    3.62
   3   1   0  480.26    3.72
   3   1   0  477.60    2.94
   3   1   0  473.30    2.94
   3   1   0  478.79    3.67
  -2   0   0  543.77    3.59
  -2   0   0  529.72    4.43
  -2   0   0  540.60    3.46
   2   0   0  534.22    3.91
   2   0   0  528.34    3.07
   2   0   0  532.12    3.34
   2   0   0  543.26    4.20
  -1   1   0    0.38    0.48
  -1   1   0   -0.17    0.24
  -1   1   0    0.10    0.17
  -1   1   0    0.06    0.25
   1  -1   0   -0.21    0.25
   1  -1   0    0.11    0.25
   1  -1   0   -0.03    0.28
   1  -1   0    0.07    0.29
   0   2   0  547.77    2.89
   0   2   0  521.79    3.01
   0   2   0  519.12    3.04
   0   2   0  544.74    4.44
   0  -2   0  532.45    3.24
   0  -2   0  525.08    3.05
   1   3   0  474.49    3.41
   1   3   0  484.03    3.54
   1   3   0  473.49    3.78
  -1  -3   0  461.38    2.99
  -1  -3   0  466.12    3.54
   2   4   0    0.65    0.93
   2   4   0    2.17    1.02
   2   4   0    0.92    1.08
  -2  -4   0    1.56    0.94
  -2  -4   0    1.39    0.91
   3   5   0  167.85    3.10
   3   5   0  165.88    2.98
   3   5   0  166.93    3.09
   3   5   0  161.13    3.25
  -3  -5   0  161.93    2.93
  -3  -5   0  163.86    3.02
   4   6   0  172.96    3.47
   4   6   0  176.70    3.31
   4   6   0  173.31    3.38
   4   6   0  175.12    3.83
  -4  -6   0  173.57    3.38
  -4  -6   0  178.33    3.40
   5   7   0   28.12    2.05
   5   7   0   33.26    2.17
   5   7   0   26.14    1.94
   5   7   0   26.27    2.39
  -5  -7   0   27.53    2.08
  -5  -7   0   26.50    1.94
   6   8   0    7.54    1.43
   6   8   0   10.44    1.57
   6   8   0    8.02    1.46
   6   8   0    6.94    1.74
  -6  -8   0    5.00    1.41
  -6  -8   0    8.92    1.45
   7   9   0   13.68    1.82
   7   9   0   14.69    1.76
   7   9   0   15.23    2.16
  -7  -9   0   11.65    1.74
  -7  -9   0   16.11    1.83
   8  10   0   77.26    3.49
   8  10   0   77.81    3.17
   8  10   0   76.44    3.82
  -8 -10   0   76.80    3.40
  -8 -10   0   80.67    3.26
   9  11   0   59.68    3.32
   9  11   0   55.91    3.10
   9  11   0   53.44    3.71
  -9 -11   0   60.26    3.40
  -9 -11   0   60.99    3.07
  10  12   0   23.25    2.85
  10  12   0   22.72    2.81
  10  12   0   20.79    2.92
 -10 -12   0   20.29    2.52
 -10 -12   0   23.93    2.66
  11  13   0   21.97    2.87
  11  13   0   20.11    2.50
  11  13   0   15.79    2.83
 -11 -13   0   19.26    2.67
 -11 -13   0   17.21    2.31
  12  14   0   28.90    3.47
  12  14   0   24.02    3.29
 -12 -14   0   28.10    3.32
 -12 -14   0   26.42    3.02
  13  15   0    0.98    2.17
  13  15   0    2.51    2.48
 -13 -15   0    1.65    2.20
  14  16   0    3.70    2.48
  14  16   0    2.60    2.68
 -14 -16   0    4.28    2.42
  15  17   0   -0.36    2.30
  15  17   0   -0.67    2.52
 -15 -17   0    0.18    2.26
  16  18   0   10.82    3.35
 -16 -18   0    9.17    2.95
 -18 -14   0   -0.84    2.42
  18  14   0    2.42    2.49
  18  14   0   -0.28    2.53
 -17 -13   0   18.42    3.37
  17  13   0   19.43    3.35
  17  13   0   13.42    3.17
 -16 -12   0    3.62    2.58
  16  12   0    7.08    2.57
  16  12   0    4.49    2.71
 -15 -11   0   24.75    3.45
  15  11   0   26.78    3.29
  15  11   0   24.20    3.52
 -14 -10   0    5.76    2.40
 -14 -10   0    2.47    1.48
  14  10   0    1.89    1.93
  14  10   0    2.40    1.48
  14  10   0    2.37    2.08
 -13  -9   0   36.33    3.60
 -13  -9   0   42.61    2.76
  13   9   0   35.86    3.47
  13   9   0   38.35    2.70
  13   9   0   36.67    2.67
  13   9   0   35.68    3.72
 -12  -8   0   46.16    3.30
 -12  -8   0   54.57    2.74
  12   8   0   54.11    3.42
  12   8   0   51.03    2.70
  12   8   0   51.51    2.68
  12   8   0   52.99    3.75
 -11  -7   0   20.13    2.50
 -11  -7   0   25.31    2.14
  11   7   0   27.36    2.66
  11   7   0   25.42    2.06
  11   7   0   22.63    2.00
  11   7   0   20.46    2.50
 -10  -6   0   34.64    2.67
 -10  -6   0   30.00    2.04
  10   6   0   31.74    2.56
  10   6   0   33.72    2.05
  10   6   0   32.15    2.03
  10   6   0   33.13    2.92
  -9  -5   0    0.21    1.39
   9   5   0    0.09    1.27
   9   5   0    1.14    0.99
   9   5   0    0.21    0.90
   9   5   0   -0.38    1.26
  -8  -4   0   31.88    2.59
   8   4   0   34.15    2.37
   8   4   0   35.84    1.80
   8   4   0   33.99    1.86
   8   4   0   36.22    2.54
  -7  -3   0   40.26    2.29
   7   3   0   42.46    2.37
   7   3   0   42.01    1.80
   7   3   0   42.49    1.87
   7   3   0   40.42    2.38
  -6  -2   0    0.59    0.89
  -6  -2   0    0.42    1.13
   6   2   0    0.96    1.20
   6   2   0    0.95    0.85
   6   2   0    0.30    0.85
   6   2   0    0.95    1.05
  -5  -1   0   98.69    2.05
  -5  -1   0   92.77    2.48
   5   1   0   99.87    2.62
   5   1   0   98.68    2.02
   5   1   0  103.81    2.52
  -4   0   0    4.85    0.87
  -4   0   0    5.50    1.10
   4   0   0    3.64    1.01
   4   0   0    4.03    0.82
   4   0   0    5.23    0.99
  -3   1   0  455.23    3.33
  -3   1   0  438.16    3.25
  -3   1   0  462.01    3.36
   3  -1   0  469.38    3.79
   3  -1   0  468.46    3.30
   3  -1   0  465.52    3.38
  -2   2   0    9.58    1.09
  -2   2   0    9.34    0.74
  -2   2   0    8.51    0.96
   2  -2   0    8.79    1.08
   2  -2   0    9.62    0.85
   2  -2   0    9.05    1.11
  -1   3   0  470.70    3.54
  -1   3   0  445.26    3.70
  -1   3   0  451.12    1.75
  -1   3   0  471.63    3.57
   1  -3   0  461.97    3.49
   1  -3   0  467.53    1.78
   1  -3   0  455.24    3.70
   0   4   0    3.61    0.94
   0   4   0    2.41    1.02
   0   4   0    4.48    1.02
   0  -4   0    4.61    0.63
   0  -4   0    5.81    1.12
   1   5   0   98.87    2.38
   1   5   0   99.46    2.60
   1   5   0   97.02    2.48
  -1  -5   0   93.37    1.87
  -1  -5   0   98.17    2.53
   2   6   0    1.18    1.01
   2   6   0    1.46    1.18
   2   6   0   -1.27    1.16
  -2  -6   0    1.20    0.88
  -2  -6   0    0.06    1.12
   3   7   0   41.69    2.15
   3   7   0   41.85    2.32
   3   7   0   42.89    2.49
  -3  -7   0   41.72    1.90
  -3  -7   0   41.61    2.30
   4   8   0   34.53    2.14
   4   8   0   32.64    2.37
  -4  -8   0   29.99    2.03
  -4  -8   0   32.14    2.15
   5   9   0    0.82    1.16
   5   9   0    0.64    1.29
   5   9   0    1.05    1.27
  -5  -9   0    1.27    1.14
  -5  -9   0    0.44    1.18
   6  10   0   32.83    2.43
   6  10   0   31.29    2.36
   6  10   0   26.19    2.46
  -6 -10   0   34.28    2.43
  -6 -10   0   33.72    2.50
   7  11   0   24.43    2.46
   7  11   0   23.03    2.50
   7  11   0   21.86    2.58
  -7 -11   0   22.19    2.44
  -7 -11   0   21.18    2.42
   8  12   0   53.63    3.20
   8  12   0   51.78    3.12
   8  12   0   51.66    3.62
  -8 -12   0   51.65    3.11
  -8 -12   0   54.90    3.20
   9  13   0   40.30    3.22
   9  13   0   38.54    3.10
   9  13   0   36.50    3.68
  -9 -13   0   38.21    3.26
  -9 -13   0   36.38    3.04
  10  14   0    3.05    1.91
  10  14   0    3.80    1.79
  10  14   0    1.23    1.96
 -10 -14   0    3.16    1.90
 -10 -14   0    2.63    1.70
  11  15   0   31.33    3.55
  11  15   0   28.38    3.20
  11  15   0   21.31    3.23
 -11 -15   0   30.76    3.62
 -11 -15   0   25.24    2.88
  12  16   0    5.36    2.49
  12  16   0    7.96    2.83
 -12 -16   0    5.58    2.31
 -12 -16   0    4.33    2.10
  13  17   0   23.32    3.37
  13  17   0   18.57    3.33
 -13 -17   0   17.33    3.15
  14  18   0    0.93    2.38
  14  18   0    0.21    2.66
 -14 -18   0    2.93    2.38
 -19 -13   0   18.92    3.53
  19  13   0   21.28    3.62
  19  13   0   20.01    3.71
 -18 -12   0    7.81    2.82
  18  12   0   13.29    3.17
  18  12   0    9.60    3.15
 -17 -11   0   57.81    4.93
  17  11   0   53.59    4.55
  17  11   0   54.14    4.86
 -16 -10   0    4.27    2.50
  16  10   0    5.37    2.42
  16  10   0    3.26    2.52
 -15  -9   0    6.77    2.48
  15   9   0    5.80    2.18
  15   9   0    8.19    2.65
 -14  -8   0   -1.84    1.90
 -14  -8   0   -0.30    1.20
  14   8   0    0.56    1.69
  14   8   0   -0.77    1.26
  14   8   0   -0.39    1.24
  14   8   0    0.65    1.91
 -13  -7   0   88.23    4.43
 -13  -7   0   85.92    3.18
  13   7   0   87.14    4.11
  13   7   0   89.62    3.17
  13   7   0   83.89    3.17
  13   7   0   80.79    4.27
 -12  -6   0   91.74    4.19
  12   6   0   96.71    4.01
  12   6   0   95.33    3.04
  12   6   0   94.91    3.13
  12   6   0   84.83    4.01
 -11  -5   0   32.60    2.96
  11   5   0   30.34    2.70
  11   5   0   35.88    2.12
  11   5   0   30.89    2.00
  11   5   0   32.09    2.90
 -10  -4   0    8.09    1.83
  10   4   0    8.89    1.72
  10   4   0    8.68    1.26
  10   4   0    9.22    1.26
  10   4   0    9.03    1.83
  -9  -3   0   12.74    1.56
  -9  -3   0    9.19    1.73
   9   3   0   12.29    1.78
   9   3   0   15.30    1.59
   9   3   0   13.13    1.56
   9   3   0   12.53    1.84
  -8  -2   0   11.94    1.30
  -8  -2   0    9.55    1.56
   8   2   0   10.74    1.63
   8   2   0   10.50    1.19
   8   2   0   11.15    1.22
   8   2   0   12.14    1.69
  -7  -1   0    0.13    0.90
  -7  -1   0    0.12    1.11
   7   1   0    0.15    1.21
   7   1   0    0.65    0.88
   7   1   0    0.64    1.14
  -6   0   0  232.08    3.22
  -6   0   0  218.92    3.60
   6   0   0  234.23    3.91
   6   0   0  235.27    3.12
   6   0   0  238.59    3.64
  -5   1   0   88.08    2.19
  -5   1   0   88.17    2.33
   5  -1   0   89.25    2.60
   5  -1   0   92.06    2.09
   5  -1   0   89.54    2.26
  -4   2   0    1.42    0.97
  -4   2   0    1.40    0.89
  -4   2   0    1.02    0.92
   4  -2   0    0.27    1.06
   4  -2   0    0.21    0.93
   4  -2   0    0.72    0.87
  -3   3   0   -1.19    1.00
  -3   3   0    0.62    0.62
  -3   3   0    0.51    0.85
   3  -3   0    0.45    0.96
   3  -3   0   -0.85    0.93
  -2   4   0    0.87    1.00
  -2   4   0    0.30    0.95
  -2   4   0    1.39    0.46
  -2   4   0    1.34    0.49
  -2   4   0    1.14    0.91
   2  -4   0   -0.01    0.88
   2  -4   0    2.55    1.14
  -1   5   0   89.10    2.41
  -1   5   0   83.96    2.52
  -1   5   0   85.03    1.41
  -1   5   0   88.75    2.30
   1  -5   0   89.34    2.30
   1  -5   0   89.81    1.25
   1  -5   0   91.06    2.61
   0   6   0  233.98    3.55
   0   6   0  222.58    3.73
   0   6   0  235.71    3.82
   0  -6   0  233.24    2.39
   0  -6   0  228.43    3.75
   1   7   0    0.40    1.07
   1   7   0    0.07    1.17
   1   7   0    0.09    1.18
  -1  -7   0    0.13    0.75
  -1  -7   0    0.08    1.12
   2   8   0   11.48    1.41
   2   8   0    9.03    1.53
   2   8   0   11.71    1.69
  -2  -8   0   11.69    1.39
  -2  -8   0   10.73    1.54
   3   9   0   11.84    1.53
   3   9   0   14.09    1.75
   3   9   0   12.67    1.90
  -3  -9   0   11.43    1.36
  -3  -9   0   15.31    1.80
   4  10   0   12.28    1.70
   4  10   0    8.28    1.60
   4  10   0    7.85    1.62
  -4 -10   0    6.49    1.28
  -4 -10   0    6.58    1.54
   5  11   0   33.50    2.49
   5  11   0   31.93    2.50
   5  11   0   32.38    2.88
  -5 -11   0   33.94    2.33
  -5 -11   0   32.58    2.54
   6  12   0   89.32    3.70
   6  12   0   94.15    3.71
   6  12   0   94.13    4.01
  -6 -12   0   92.43    3.45
  -6 -12   0   89.85    3.76
   7  13   0   90.77    3.87
   7  13   0   87.23    3.77
   7  13   0   78.00    4.27
  -7 -13   0   86.62    3.56
  -7 -13   0   81.10    3.71
   8  14   0   -0.65    1.55
   8  14   0    0.61    1.59
   8  14   0   -0.45    1.77
  -8 -14   0    0.13    1.50
  -8 -14   0    1.17    1.62
   9  15   0    8.66    2.22
   9  15   0    7.63    2.04
   9  15   0    5.65    2.31
  -9 -15   0    6.05    1.99
  -9 -15   0    5.24    1.95
  10  16   0    7.65    2.38
  10  16   0    5.54    1.96
  10  16   0    5.87    2.64
 -10 -16   0    7.47    2.19
 -10 -16   0    4.00    2.03
  11  17   0   55.99    4.24
  11  17   0   58.28    4.92
 -11 -17   0   56.03    4.02
 -11 -17   0   50.79    4.09
  12  18   0   12.17    2.87
  12  18   0   11.75    3.22
 -12 -18   0   13.38    2.73
  13  19   0   23.08    3.50
  13  19   0   21.66    3.98
 -20 -12   0   -0.87    2.65
  20  12   0   -1.18    2.43
  20  12   0    2.08    2.85
 -19 -11   0    1.28    2.65
  19  11   0   -2.80    2.31
  19  11   0    1.92    2.75
 -18 -10   0   46.87    4.83
  18  10   0   48.86    4.77
  18  10   0   43.14    4.73
 -17  -9   0    0.06    2.31
  17   9   0    0.12    2.06
  17   9   0   -2.36    2.37
 -16  -8   0   11.50    2.83
  16   8   0    8.77    2.47
  16   8   0   12.09    2.79
 -15  -7   0    3.99    2.19
 -15  -7   0    4.85    1.51
  15   7   0    4.27    2.14
  15   7   0    4.50    1.47
  15   7   0    0.00    1.99
 -14  -6   0  178.57    5.82
  14   6   0  194.36    5.80
  14   6   0  191.65    4.31
  14   6   0  190.23    4.39
  14   6   0  178.99    5.67
 -13  -5   0    1.10    1.66
  13   5   0    0.96    1.63
  13   5   0   -0.11    1.09
  13   5   0    0.34    1.08
  13   5   0    1.40    1.70
 -12  -4   0  139.50    4.71
  12   4   0  155.14    4.72
  12   4   0  158.94    3.60
  12   4   0  153.17    3.58
  12   4   0  157.38    4.71
 -11  -3   0   -0.19    0.98
 -11  -3   0   -1.06    1.48
  11   3   0    0.70    1.41
  11   3   0    0.06    0.94
  11   3   0   -0.47    0.90
  11   3   0   -0.11    1.35
 -10  -2   0   23.79    1.83
 -10  -2   0   21.17    2.44
  10   2   0   20.01    2.37
  10   2   0   24.37    1.83
  10   2   0   21.84    1.74
  10   2   0   22.26    2.30
  -9  -1   0   30.77    1.90
  -9  -1   0   29.94    2.44
   9   1   0   30.74    2.40
   9   1   0   29.60    1.81
   9   1   0   33.26    2.31
  -8   0   0  230.49    3.63
  -8   0   0  223.28    4.28
   8   0   0  231.69    4.48
   8   0   0  223.85    3.47
   8   0   0  229.99    4.11
  -7   1   0    0.84    1.01
  -7   1   0   -0.57    1.06
   7  -1   0    0.90    1.16
   7  -1   0   -1.08    0.89
   7  -1   0   -0.37    1.04
  -6   2   0    1.57    1.02
  -6   2   0    1.07    1.07
   6  -2   0    0.91    1.24
   6  -2   0    0.51    1.02
   6  -2   0    0.71    1.00
  -5   3   0  171.79    3.21
  -5   3   0  165.89    2.67
  -5   3   0  183.74    3.10
   5  -3   0  172.83    3.32
   5  -3   0  178.49    3.25
   5  -3   0  178.72    3.11
  -4   4   0   13.66    1.48
  -4   4   0   13.46    1.19
  -4   4   0   13.79    1.67
   4  -4   0   12.21    1.38
   4  -4   0   15.98    1.62
  -3   5   0  176.49    3.46
  -3   5   0  173.12    1.77
  -3   5   0  181.72    3.19
   3  -5   0  173.80    3.25
   3  -5   0  176.23    3.48
  -2   6   0    2.33    1.16
  -2   6   0    0.90    1.21
  -2   6   0    0.72    0.47
  -2   6   0    1.10    0.55
  -2   6   0   -0.11    1.08
   2  -6   0    0.52    1.06
   2  -6   0    0.76    0.48
   2  -6   0    1.69    1.20
  -1   7   0    0.65    1.10
  -1   7   0    0.74    1.19
  -1   7   0    0.85    1.25
   1  -7   0    0.49    1.05
   1  -7   0    0.66    0.56
   1  -7   0    0.50    1.20
   0   8   0  233.79    4.10
   0   8   0  220.34    4.24
   0   8   0  230.29    4.36
   0  -8   0  219.85    2.63
   0  -8   0  227.02    4.41
   1   9   0   28.74    2.05
   1   9   0   31.74    2.38
   1   9   0   29.10    2.36
  -1  -9   0   31.05    1.57
  -1  -9   0   31.82    2.37
   2  10   0   17.81    1.97
   2  10   0   20.71    2.25
   2  10   0   22.18    2.38
  -2 -10   0   20.65    1.61
  -2 -10   0   23.11    2.32
   3  11   0    0.32    1.17
   3  11   0   -0.29    1.27
   3  11   0    0.46    1.42
  -3 -11   0    0.65    0.95
  -3 -11   0    1.06    1.33
   4  12   0  145.66    4.23
   4  12   0  157.93    4.51
   4  12   0  154.26    4.84
  -4 -12   0  150.37    3.65
  -4 -12   0  157.00    4.55
   5  13   0    1.33    1.42
   5  13   0    0.17    1.48
   5  13   0    1.60    1.74
  -5 -13   0    0.78    1.19
  -5 -13   0    0.87    1.51
   6  14   0  192.79    5.26
   6  14   0  175.40    5.04
   6  14   0  189.63    5.96
  -6 -14   0  187.63    4.74
  -6 -14   0  187.87    5.39
   7  15   0    3.00    1.77
   7  15   0    2.28    1.71
   7  15   0    2.72    2.16
  -7 -15   0    4.17    1.64
  -7 -15   0    2.39    1.83
   8  16   0   11.68    2.35
   8  16   0    9.47    2.22
   8  16   0    9.84    2.66
  -8 -16   0   11.53    2.12
  -8 -16   0   10.85    2.41
   9  17   0    1.68    1.97
   9  17   0    1.56    1.76
   9  17   0   -0.57    2.20
  -9 -17   0    1.51    1.76
  -9 -17   0    0.75    1.92
  10  18   0   45.67    4.17
  10  18   0   52.30    4.98
 -10 -18   0   48.61    3.85
 -10 -18   0   41.93    4.12
  11  19   0    2.51    2.28
  11  19   0    0.47    2.44
 -11 -19   0   -1.65    2.11
  12  20   0    0.77    3.61
  12  20   0    1.37    2.71
 -21 -11   0    1.52    2.80
  21  11   0    4.50    2.96
  21  11   0    5.10    3.03
 -20 -10   0    4.93    2.89
  20  10   0    3.22    2.72
  20  10   0    4.10    2.79
 -19  -9   0   17.24    3.55
  19   9   0   23.55    3.63
  19   9   0   23.63    3.77
 -18  -8   0   44.95    4.76
  18   8   0   44.74    4.33
  18   8   0   43.24    4.57
 -17  -7   0    5.32    2.56
  17   7   0    8.51    2.57
  17   7   0    4.12    2.44
 -16  -6   0    6.00    2.40
  16   6   0    4.44    2.17
  16   6   0    3.03    2.27
 -15  -5   0   -0.12    1.67
  15   5   0    0.06    1.89
  15   5   0    0.51    1.27
  15   5   0    1.46    1.24
  15   5   0    0.71    1.82
 -14  -4   0   80.19    4.05
  14   4   0   87.89    4.04
  14   4   0   87.91    3.13
  14   4   0   89.44    3.14
  14   4   0   91.98    4.24
 -13  -3   0    0.57    1.13
 -13  -3   0    1.66    1.59
  13   3   0    1.18    1.62
  13   3   0    1.31    1.12
  13   3   0    0.09    1.05
  13   3   0   -0.20    1.43
 -12  -2   0    2.95    1.16
 -12  -2   0    2.31    1.46
  12   2   0    1.61    1.60
  12   2   0    2.06    1.12
  12   2   0    3.77    1.16
  12   2   0    2.97    1.57
 -11  -1   0    1.69    1.07
 -11  -1   0    2.02    1.49
  11   1   0    2.68    1.60
  11   1   0    2.54    1.02
  11   1   0    2.57    1.44
 -10   0   0  263.03    4.31
 -10   0   0  254.40    5.07
  10   0   0  267.20    5.32
  10   0   0  268.40    4.19
  10   0   0  271.21    4.95
  -9   1   0   30.50    1.98
  -9   1   0   30.24    2.33
   9  -1   0   31.04    2.51
   9  -1   0   27.90    1.87
   9  -1   0   31.04    2.28
  -8   2   0   11.37    1.42
  -8   2   0   12.49    1.61
   8  -2   0   10.25    1.53
   8  -2   0   13.27    1.42
   8  -2   0   16.18    1.81
  -7   3   0   41.94    2.17
  -7   3   0   37.58    1.96
  -7   3   0   41.88    2.11
   7  -3   0   44.31    2.52
   7  -3   0   44.85    2.26
   7  -3   0   41.14    2.18
  -6   4   0  165.34    3.51
  -6   4   0  154.13    2.78
  -6   4   0  163.96    3.26
   6  -4   0  170.29    3.75
   6  -4   0  168.31    3.46
   6  -4   0  172.28    3.40
  -5   5   0    1.23    1.14
  -5   5   0    0.69    0.77
  -5   5   0    0.08    1.03
   5  -5   0    0.05    1.18
   5  -5   0    0.64    1.19
  -4   6   0  166.06    3.72
  -4   6   0  162.80    1.98
  -4   6   0  164.65    3.34
   4  -6   0  163.87    3.53
   4  -6   0  168.50    3.72
  -3   7   0   41.84    2.27
  -3   7   0   38.26    2.26
  -3   7   0   39.92    0.99
  -3   7   0   41.66    2.22
   3  -7   0   39.66    2.29
   3  -7   0   40.89    2.54
  -2   8   0   12.89    1.58
  -2   8   0   14.34    1.85
  -2   8   0   10.81    1.47
   2  -8   0   11.58    1.52
   2  -8   0   12.78    0.82
   2  -8   0   13.08    1.80
  -1   9   0   25.23    2.06
  -1   9   0   25.27    2.34
  -1   9   0   30.07    2.33
   1  -9   0   27.54    2.17
   1  -9   0   28.52    1.18
   1  -9   0   29.83    2.48
   0  10   0  266.37    4.78
   0  10   0  265.51    5.19
   0  10   0  268.58    5.13
   0 -10   0  267.19    4.83
   0 -10   0  266.35    3.14
   0 -10   0  260.30    5.20
   1  11   0    2.23    1.30
   1  11   0    1.53    1.37
   1  11   0    3.04    1.39
  -1 -11   0    2.39    0.88
  -1 -11   0    2.91    1.44
   2  12   0    1.01    1.21
   2  12   0   -0.28    1.34
   2  12   0    2.07    1.38
  -2 -12   0    1.09    0.95
  -2 -12   0    2.01    1.62
   3  13   0    0.16    1.29
   3  13   0    1.51    1.53
   3  13   0   -1.08    1.53
  -3 -13   0    0.51    1.02
  -3 -13   0   -0.11    1.49
   4  14   0   87.91    3.75
   4  14   0   79.11    3.73
   4  14   0   85.31    4.28
  -4 -14   0   86.98    3.07
  -4 -14   0   86.07    4.00
   5  15   0    0.91    1.65
   5  15   0    0.61    1.61
   5  15   0    0.82    1.76
  -5 -15   0    2.03    1.34
  -5 -15   0    0.92    1.71
   6  16   0    8.17    2.14
   6  16   0    5.80    2.01
   6  16   0    6.25    2.43
  -6 -16   0    6.37    1.69
  -6 -16   0    7.10    2.20
   7  17   0    5.69    2.15
   7  17   0    6.41    2.10
   7  17   0    5.05    2.52
  -7 -17   0    4.10    1.72
  -7 -17   0    3.82    2.11
   8  18   0   45.73    3.90
   8  18   0   46.60    3.86
   8  18   0   43.35    4.64
  -8 -18   0   45.17    4.20
   9  19   0   23.64    3.30
   9  19   0   18.09    2.89
   9  19   0   20.42    3.76
  -9 -19   0   20.36    3.24
  10  20   0    6.81    2.55
  10  20   0    3.26    2.96
 -10 -20   0    3.08    2.46
  11  21   0    1.91    2.84
 -21  -9   0   15.40    3.67
  21   9   0   14.17    3.34
  21   9   0    8.28    3.23
 -20  -8   0    9.94    3.16
  20   8   0   14.85    3.34
  20   8   0    8.65    3.09
 -19  -7   0   -0.77    2.05
  19   7   0    0.51    2.20
  19   7   0   -0.37    2.49
 -18  -6   0    1.90    2.29
  18   6   0    2.12    2.34
  18   6   0    3.02    2.56
 -17  -5   0   30.52    3.66
  17   5   0   31.33    3.82
  17   5   0   28.44    3.35
 -16  -4   0   26.75    3.31
  16   4   0   22.78    2.96
  16   4   0   26.80    2.40
  16   4   0   25.57    2.34
  16   4   0   26.35    3.08
 -15  -3   0   10.79    1.68
 -15  -3   0   10.29    2.40
  15   3   0    9.68    2.35
  15   3   0   10.97    1.78
  15   3   0   10.35    1.64
  15   3   0    8.74    2.14
 -14  -2   0   58.50    2.82
 -14  -2   0   53.24    3.43
  14   2   0   61.31    3.77
  14   2   0   63.18    2.84
  14   2   0   57.23    2.71
  14   2   0   58.26    3.43
 -13  -1   0  223.64    4.51
 -13  -1   0  200.43    5.29
  13   1   0  227.98    5.79
  13   1   0  232.30    4.55
  13   1   0  221.48    4.33
  13   1   0  220.48    5.29
 -12   0   0   27.61    2.13
 -12   0   0   27.71    2.46
  12   0   0   29.42    2.80
  12   0   0   28.33    2.09
  12   0   0   29.86    2.54
 -11   1   0    1.24    1.10
 -11   1   0    1.97    1.43
  11  -1   0    2.46    1.52
  11  -1   0    1.39    1.05
  11  -1   0    3.81    1.36
 -10   2   0   26.04    2.08
 -10   2   0   23.15    2.23
  10  -2   0   21.76    2.48
  10  -2   0   24.49    1.97
  10  -2   0   26.36    2.28
  -9   3   0   11.31    1.54
  -9   3   0    9.74    1.52
   9  -3   0   13.03    1.94
   9  -3   0   13.45    1.55
   9  -3   0   13.92    1.69
  -8   4   0   36.78    2.36
  -8   4   0   34.11    2.07
  -8   4   0   33.37    2.13
   8  -4   0   35.66    2.56
   8  -4   0   36.78    2.31
   8  -4   0   37.51    2.18
  -7   5   0   32.66    2.30
  -7   5   0   31.14    1.75
  -7   5   0   34.63    2.13
   7  -5   0   35.59    2.46
   7  -5   0   32.50    2.38
   7  -5   0   35.02    2.13
  -6   6   0  273.40    4.86
  -6   6   0  266.52    3.24
  -6   6   0  275.84    4.43
   6  -6   0  279.92    4.90
   6  -6   0  282.23    4.85
  -5   7   0   31.93    2.45
  -5   7   0   32.78    1.30
  -5   7   0   33.91    2.16
   5  -7   0   34.75    2.31
   5  -7   0   36.05    2.52
  -4   8   0   36.21    2.53
  -4   8   0   34.99    1.04
  -4   8   0   35.97    2.27
   4  -8   0   38.38    2.33
   4  -8   0   37.27    2.66
  -3   9   0   15.16    1.73
  -3   9   0   13.99    1.98
  -3   9   0   12.18    0.73
  -3   9   0   12.64    1.65
   3  -9   0   11.99    1.57
   3  -9   0   13.87    1.99
  -2  10   0   21.84    2.14
  -2  10   0   21.88    2.47
  -2  10   0   22.55    2.30
   2 -10   0   24.52    2.30
   2 -10   0   23.74    0.99
   2 -10   0   23.09    2.53
  -1  11   0    3.07    1.35
  -1  11   0    1.29    1.42
  -1  11   0    3.50    1.54
   1 -11   0    2.98    1.31
   1 -11   0    2.64    0.70
   1 -11   0    1.69    1.62
   0  12   0   28.76    2.41
   0  12   0   27.40    2.69
   0  12   0   29.06    2.73
   0 -12   0   30.19    2.41
   0 -12   0   31.82    1.52
   0 -12   0   29.22    2.81
   1  13   0  222.82    5.17
   1  13   0  215.38    5.43
   1  13   0  227.31    5.58
  -1 -13   0  223.19    3.55
  -1 -13   0  204.34    5.44
   2  14   0   59.67    3.23
   2  14   0   56.06    3.43
   2  14   0   62.59    3.56
  -2 -14   0   60.19    2.38
  -2 -14   0   57.22    3.57
   3  15   0    8.10    1.93
   3  15   0    9.96    2.17
   3  15   0    6.73    2.03
  -3 -15   0   10.54    1.52
  -3 -15   0    9.45    2.24
   4  16   0   25.52    3.08
   4  16   0   24.14    2.83
   4  16   0   21.14    2.87
  -4 -16   0   26.55    3.43
  -4 -16   0   27.00    3.16
   5  17   0   34.46    3.32
   5  17   0   29.81    3.29
   5  17   0   37.32    4.00
  -5 -17   0   31.65    3.61
   6  18   0    2.54    2.03
   6  18   0    3.99    2.07
   6  18   0    4.10    2.47
  -6 -18   0    1.61    2.14
   7  19   0    0.38    1.95
   7  19   0    1.60    2.02
   7  19   0   -0.83    2.40
  -7 -19   0    0.62    2.22
   8  20   0   12.10    2.78
   8  20   0   10.89    2.63
   8  20   0   11.16    3.37
  -8 -20   0   10.41    2.86
   9  21   0    9.19    3.37
  -9 -21   0    6.97    2.78
 -22  -8   0    1.68    2.76
  22   8   0    0.43    2.76
  22   8   0   -0.91    2.67
 -21  -7   0   13.18    3.45
  21   7   0   15.57    3.37
  21   7   0   13.11    3.34
 -20  -6   0    2.05    2.49
  20   6   0    0.58    2.50
  20   6   0    1.46    2.64
 -19  -5   0   30.17    3.81
  19   5   0   37.51    4.58
  19   5   0   35.68    4.24
 -18  -4   0   38.55    4.30
  18   4   0   35.89    4.08
  18   4   0   33.84    3.87
 -17  -3   0    0.57    2.07
  17   3   0    1.28    2.20
  17   3   0   -1.98    1.90
 -16  -2   0    0.93    1.31
 -16  -2   0    0.42    1.93
  16   2   0   -0.81    1.95
  16   2   0    0.88    1.34
  16   2   0   -0.16    1.21
  16   2   0   -0.06    1.68
 -15  -1   0   17.60    2.05
 -15  -1   0   17.17    2.71
  15   1   0   12.46    2.36
  15   1   0   16.13    1.95
  15   1   0   14.13    1.84
  15   1   0   14.24    2.27
 -14   0   0  273.80    5.22
 -14   0   0  252.28    6.17
  14   0   0  275.53    6.61
  14   0   0  268.54    5.01
  14   0   0  270.92    6.00
 -13   1   0  218.14    4.67
 -13   1   0  194.33    5.05
  13  -1   0  230.16    5.83
  13  -1   0  213.60    4.42
  13  -1   0  218.88    5.17
 -12   2   0    0.24    1.17
 -12   2   0   -0.25    1.36
  12  -2   0   -0.01    1.47
  12  -2   0    0.67    1.10
  12  -2   0    0.58    1.34
 -11   3   0    0.09    1.15
 -11   3   0   -0.45    1.22
  11  -3   0    1.19    1.33
  11  -3   0    0.03    1.11
  11  -3   0    0.76    1.26
 -10   4   0    6.95    1.48
 -10   4   0    8.68    1.51
  10  -4   0    7.32    1.61
  10  -4   0    7.95    1.49
  10  -4   0    7.65    1.50
  -9   5   0    0.01    1.20
  -9   5   0    1.80    1.12
  -9   5   0   -0.42    1.12
   9  -5   0    0.79    1.43
   9  -5   0    0.50    1.21
   9  -5   0   -0.22    1.13
  -8   6   0    7.40    1.61
  -8   6   0    6.51    1.19
  -8   6   0    7.05    1.46
   8  -6   0    7.06    1.65
   8  -6   0    7.08    1.57
   8  -6   0    5.57    1.37
  -7   7   0   -0.82    1.25
  -7   7   0   -0.53    0.79
  -7   7   0    1.23    1.17
   7  -7   0    1.20    1.31
   7  -7   0   -1.49    1.31
  -6   8   0    6.57    1.52
  -6   8   0    6.01    0.85
  -6   8   0    5.10    1.43
   6  -8   0    8.39    1.66
   6  -8   0    5.89    1.60
  -5   9   0    2.57    1.44
  -5   9   0    0.68    0.55
  -5   9   0    0.83    1.26
   5  -9   0    1.41    1.32
   5  -9   0    0.91    1.34
  -4  10   0    8.54    1.77
  -4  10   0    8.77    1.67
   4 -10   0    7.04    1.53
   4 -10   0    7.26    1.78
  -3  11   0    0.35    1.23
  -3  11   0   -0.24    1.31
  -3  11   0    0.79    1.32
   3 -11   0    0.09    1.25
   3 -11   0   -0.70    1.51
  -2  12   0   -0.28    1.28
  -2  12   0    0.34    1.44
  -2  12   0    0.72    1.48
   2 -12   0   -0.53    1.28
   2 -12   0    0.80    0.54
   2 -12   0   -0.23    1.41
  -1  13   0  218.44    5.12
  -1  13   0  207.98    5.46
  -1  13   0  224.14    5.59
   1 -13   0  229.64    5.22
   1 -13   0  223.92    2.81
   1 -13   0  205.66    5.44
   0  14   0  270.49    5.90
   0  14   0  247.03    6.08
   0  14   0  286.55    6.57
   0 -14   0  270.98    5.89
   0 -14   0  266.60    3.86
   0 -14   0  258.46    6.33
   1  15   0   17.38    2.36
   1  15   0   15.97    2.38
   1  15   0   17.82    2.68
  -1 -15   0   15.36    2.24
  -1 -15   0   12.87    2.32
   2  16   0    0.11    1.59
   2  16   0    1.50    1.82
   2  16   0    1.55    2.07
  -2 -16   0   -0.34    1.57
  -2 -16   0   -0.30    1.87
   3  17   0   -0.87    1.70
   3  17   0    1.68    1.88
   3  17   0   -1.47    1.94
  -3 -17   0   -1.14    1.85
   4  18   0   43.81    3.82
   4  18   0   35.47    3.68
   4  18   0   35.79    4.08
  -4 -18   0   42.19    3.99
   5  19   0   30.29    3.75
   5  19   0   27.02    3.33
   5  19   0   30.57    3.79
  -5 -19   0   31.25    3.71
   6  20   0    1.71    2.18
   6  20   0    3.85    2.21
   6  20   0    1.22    2.58
  -6 -20   0    1.17    2.35
   7  21   0   13.68    2.92
   7  21   0   12.32    2.84
   7  21   0   12.41    3.41
  -7 -21   0    9.39    3.03
   8  22   0   -0.11    2.72
  -8 -22   0   -2.01    2.52
 -23  -7   0   12.76    3.64
  23   7   0    6.04    3.27
 -22  -6   0   11.16    3.24
  22   6   0   12.50    3.40
  22   6   0   12.38    3.45
 -21  -5   0    4.54    2.77
  21   5   0    4.31    2.67
  21   5   0    2.29    2.81
 -20  -4   0   11.38    3.13
  20   4   0   14.05    3.22
  20   4   0   11.07    2.97
 -19  -3   0    3.52    2.27
  19   3   0   -1.08    2.19
  19   3   0    0.56    2.26
 -18  -2   0    5.56    2.47
  18   2   0    3.05    2.31
  18   2   0    6.16    2.37
 -17  -1   0   31.22    2.74
 -17  -1   0   21.24    2.90
  17   1   0   34.80    3.52
  17   1   0   29.46    2.73
  17   1   0   29.95    2.58
  17   1   0   27.27    3.30
 -16   0   0   23.76    2.58
 -16   0   0   24.32    3.10
  16   0   0   25.30    3.13
  16   0   0   25.92    2.56
  16   0   0   23.78    2.39
  16   0   0   23.93    2.82
 -15   1   0    8.45    1.78
 -15   1   0    7.76    2.07
  15  -1   0    8.12    2.14
  15  -1   0    8.48    1.66
  15  -1   0    8.03    2.00
 -14   2   0   57.90    3.04
 -14   2   0   53.98    3.41
  14  -2   0   55.55    3.73
  14  -2   0   53.59    2.79
  14  -2   0   52.59    3.17
 -13   3   0   -0.08    1.27
 -13   3   0   -0.15    1.41
  13  -3   0   -0.59    1.42
  13  -3   0   -0.52    1.17
  13  -3   0   -0.45    1.38
 -12   4   0  147.31    4.22
 -12   4   0  151.20    4.26
  12  -4   0  148.41    4.80
  12  -4   0  157.48    4.17
  12  -4   0  152.16    4.26
 -11   5   0   32.52    2.65
 -11   5   0   34.37    2.32
  11  -5   0   36.59    3.01
  11  -5   0   37.46    2.64
  11  -5   0   35.31    2.48
 -10   6   0   23.09    2.37
 -10   6   0   22.66    1.98
 -10   6   0   28.18    2.33
  10  -6   0   30.36    2.77
  10  -6   0   28.41    2.41
  10  -6   0   30.49    2.33
  -9   7   0   13.39    2.01
  -9   7   0   11.57    1.39
  -9   7   0   12.23    1.79
   9  -7   0   13.04    2.00
   9  -7   0   11.89    1.86
   9  -7   0   12.88    1.72
  -8   8   0   52.63    3.03
  -8   8   0   48.72    1.92
  -8   8   0   50.58    2.69
   8  -8   0   49.98    2.81
   8  -8   0   51.08    3.10
  -7   9   0   13.06    2.04
  -7   9   0   11.44    1.19
  -7   9   0   12.51    1.76
   7  -9   0   12.56    1.88
   7  -9   0   15.36    2.16
  -6  10   0   25.93    2.71
  -6  10   0   25.75    1.12
  -6  10   0   29.20    2.43
   6 -10   0   27.59    2.49
   6 -10   0   28.32    2.83
  -5  11   0   31.75    2.86
  -5  11   0   34.46    2.62
   5 -11   0   35.03    2.71
   5 -11   0   36.14    3.00
  -4  12   0  140.39    4.69
  -4  12   0  148.00    4.43
   4 -12   0  152.34    4.43
   4 -12   0  151.05    4.92
  -3  13   0    1.46    1.44
  -3  13   0    0.12    1.54
  -3  13   0    0.09    1.51
   3 -13   0    0.48    1.37
   3 -13   0   -0.24    1.63
  -2  14   0   50.99    3.16
  -2  14   0   52.70    3.54
  -2  14   0   56.76    3.59
   2 -14   0   59.08    3.36
   2 -14   0   53.20    3.70
  -1  15   0   10.82    2.06
  -1  15   0    7.33    2.06
  -1  15   0    9.25    2.21
   1 -15   0    9.71    2.01
   1 -15   0    6.70    2.17
   0  16   0   22.41    2.65
   0  16   0   22.48    2.87
   0  16   0   23.12    2.98
   0 -16   0   22.93    2.64
   0 -16   0   24.80    3.16
   1  17   0   32.16    3.41
   1  17   0   32.24    3.56
   1  17   0   30.48    3.44
  -1 -17   0   31.23    3.08
  -1 -17   0   28.63    3.31
   2  18   0    6.17    2.18
   2  18   0    2.99    2.17
   2  18   0    2.90    2.43
  -2 -18   0    4.12    2.00
  -2 -18   0    5.49    2.54
   3  19   0   -0.15    1.98
   3  19   0    1.97    2.15
   3  19   0    6.01    2.69
  -3 -19   0    2.25    2.01
  -3 -19   0    2.59    2.39
   4  20   0   14.07    2.74
   4  20   0    8.77    2.61
   4  20   0   12.36    2.89
  -4 -20   0   10.32    2.51
  -4 -20   0   13.47    3.17
   5  21   0    3.13    2.33
   5  21   0    5.52    2.49
   5  21   0    4.37    2.74
  -5 -21   0    2.50    2.27
  -5 -21   0    0.66    2.50
   6  22   0   12.94    3.00
   6  22   0   10.64    3.38
  -6 -22   0   11.90    3.26
   7  23   0    8.20    3.18
  -7 -23   0    7.99    3.39
 -23  -5   0   -0.53    2.72
  23   5   0    1.37    2.89
  23   5   0   -3.90    2.72
 -22  -4   0    9.91    2.90
  22   4   0   11.46    3.23
  22   4   0    6.24    3.00
 -21  -3   0    2.00    2.67
  21   3   0    5.89    2.81
  21   3   0    1.89    2.60
 -20  -2   0    0.51    2.32
  20   2   0    0.37    2.46
  20   2   0   -1.18    2.19
 -19  -1   0   -0.30    2.18
  19   1   0    0.30    2.08
  19   1   0    0.41    2.17
 -18   0   0   62.66    3.55
 -18   0   0   56.87    4.45
  18   0   0   63.39    4.76
  18   0   0   57.35    3.61
  18   0   0   56.20    4.01
 -17   1   0   33.80    3.01
 -17   1   0   24.19    3.08
  17  -1   0   25.98    3.38
  17  -1   0   31.66    2.64
  17  -1   0   32.92    3.46
 -16   2   0    1.93    1.53
 -16   2   0    0.66    1.91
  16  -2   0    0.91    1.81
  16  -2   0    1.25    1.35
  16  -2   0   -0.83    1.65
 -15   3   0   10.51    1.92
 -15   3   0    8.73    2.07
  15  -3   0   12.31    2.47
  15  -3   0   10.77    1.80
  15  -3   0   11.93    2.16
 -14   4   0   91.00    3.78
 -14   4   0   91.05    3.97
  14  -4   0   84.93    4.09
  14  -4   0   93.31    3.65
  14  -4   0   90.33    3.82
 -13   5   0   -0.75    1.38
 -13   5   0    0.54    1.41
  13  -5   0    0.43    1.75
  13  -5   0    0.08    1.33
  13  -5   0    0.73    1.43
 -12   6   0   84.71    3.64
 -12   6   0   87.62    3.35
  12  -6   0   81.25    4.03
  12  -6   0   88.14    3.65
  12  -6   0   91.69    3.68
 -11   7   0   28.71    2.68
 -11   7   0   27.18    2.24
 -11   7   0   28.09    2.49
  11  -7   0   26.62    2.88
  11  -7   0   34.95    2.87
  11  -7   0   31.99    2.57
 -10   8   0   75.88    3.61
 -10   8   0   70.56    2.57
 -10   8   0   76.89    3.30
  10  -8   0   74.48    3.73
  10  -8   0   77.28    3.52
  10  -8   0   85.40    3.41
  -9   9   0    1.02    1.53
  -9   9   0    0.46    0.91
  -9   9   0    0.22    1.30
   9  -9   0   -0.11    1.51
   9  -9   0   -1.19    1.50
   9  -9   0   -0.28    1.35
  -8  10   0   77.95    3.79
  -8  10   0   69.67    1.95
  -8  10   0   77.61    3.45
   8 -10   0   80.30    3.72
   8 -10   0   78.33    3.60
  -7  11   0   33.90    3.14
  -7  11   0   29.04    1.22
  -7  11   0   31.46    2.66
   7 -11   0   31.80    2.82
   7 -11   0   33.90    3.14
  -6  12   0   82.54    4.05
  -6  12   0   86.20    3.77
   6 -12   0   85.25    3.87
   6 -12   0   87.72    4.18
  -5  13   0    1.12    1.67
  -5  13   0    0.66    1.55
   5 -13   0    0.44    1.48
   5 -13   0    0.75    1.63
  -4  14   0   86.96    4.28
  -4  14   0   95.59    4.18
   4 -14   0   98.89    4.09
   4 -14   0   93.22    4.53
  -3  15   0    9.67    2.04
  -3  15   0    8.26    2.22
  -3  15   0   11.68    2.31
   3 -15   0   10.45    2.14
   3 -15   0   10.07    2.50
  -2  16   0    0.46    1.72
  -2  16   0   -0.82    1.90
  -2  16   0    0.28    1.85
   2 -16   0   -1.29    1.57
   2 -16   0    0.26    2.06
  -1  17   0   26.98    3.34
  -1  17   0   33.56    3.72
  -1  17   0   28.78    3.57
   1 -17   0   28.72    3.32
   1 -17   0   23.84    3.09
   0  18   0   55.52    3.89
   0  18   0   62.51    4.43
   0  18   0   59.28    4.36
   0 -18   0   55.06    3.97
   0 -18   0   46.50    4.38
   1  19   0   -0.08    1.92
   1  19   0    0.40    2.12
   1  19   0    1.20    2.26
  -1 -19   0   -0.23    1.88
  -1 -19   0    1.48    2.47
   2  20   0   -1.19    1.94
   2  20   0    0.61    2.15
   2  20   0    2.47    2.56
  -2 -20   0    1.21    2.01
  -2 -20   0    1.04    2.55
   3  21   0    5.65    2.47
   3  21   0    7.25    2.65
   3  21   0    4.59    2.74
  -3 -21   0    1.70    2.24
  -3 -21   0    1.43    2.56
   4  22   0   12.21    2.96
   4  22   0   10.03    2.79
   4  22   0   12.46    3.45
  -4 -22   0    9.22    3.22
   5  23   0    0.97    2.48
   5  23   0    2.37    2.64
  -5 -23   0   -2.69    2.61
 -23  -3   0    0.06    2.67
  23   3   0   -0.07    2.54
  23   3   0   -2.71    2.67
 -22  -2   0   -0.54    2.40
  22   2   0   -0.62    2.48
  22   2   0   -1.93    2.41
 -21  -1   0    6.38    2.91
  21   1   0    8.49    2.98
  21   1   0    7.40    2.78
 -20   0   0    5.88    2.70
  20   0   0    5.64    2.62
  20   0   0    3.53    2.37
 -19   1   0   -1.86    2.03
  19  -1   0   -1.66    2.32
  19  -1   0   -0.09    1.98
 -18   2   0    5.88    1.93
 -18   2   0    6.60    2.34
  18  -2   0    5.30    2.60
  18  -2   0    6.60    2.14
  18  -2   0    6.16    2.23
 -17   3   0    0.57    1.65
 -17   3   0    0.83    1.93
  17  -3   0   -0.53    2.10
  17  -3   0    0.16    1.50
  17  -3   0   -0.07    1.80
 -16   4   0   23.40    2.62
 -16   4   0   24.28    2.82
  16  -4   0   21.62    3.05
  16  -4   0   23.92    2.80
  16  -4   0   23.38    2.89
 -15   5   0    2.12    1.68
 -15   5   0    0.48    1.64
  15  -5   0    1.14    1.94
  15  -5   0    2.18    1.55
  15  -5   0    1.77    1.65
 -14   6   0  176.24    5.27
 -14   6   0  174.78    4.78
  14  -6   0  181.04    5.91
  14  -6   0  183.64    5.10
  14  -6   0  175.58    5.02
 -13   7   0  102.18    4.31
 -13   7   0   99.34    3.71
  13  -7   0  102.08    4.70
  13  -7   0  101.77    4.04
  13  -7   0  103.25    3.98
 -12   8   0   52.65    3.44
 -12   8   0   47.31    2.68
 -12   8   0   50.92    3.10
  12  -8   0   50.05    3.39
  12  -8   0   56.68    3.42
  12  -8   0   58.59    3.22
 -11   9   0   54.34    3.53
 -11   9   0   49.22    2.42
 -11   9   0   54.00    3.15
  11  -9   0   55.16    3.69
  11  -9   0   52.61    3.42
  11  -9   0   55.67    3.16
 -10  10   0   34.94    3.25
 -10  10   0   30.08    1.92
 -10  10   0   30.14    2.70
  10 -10   0   31.64    3.14
  10 -10   0   30.33    3.07
  10 -10   0   31.00    2.87
  -9  11   0   53.69    3.66
  -9  11   0   53.12    3.20
   9 -11   0   51.98    3.44
   9 -11   0   55.61    3.67
  -8  12   0   53.03    3.70
  -8  12   0   51.13    3.23
   8 -12   0   52.66    3.47
   8 -12   0   56.43    3.88
  -7  13   0   97.49    4.38
  -7  13   0  105.06    4.22
   7 -13   0  100.96    4.33
   7 -13   0  102.49    4.74
  -6  14   0  166.53    5.64
  -6  14   0  179.38    5.36
   6 -14   0  185.25    5.50
   6 -14   0  192.39    6.14
  -5  15   0   -0.80    1.84
  -5  15   0    0.60    1.74
   5 -15   0    0.47    1.71
   5 -15   0    0.32    1.88
  -4  16   0   19.15    2.85
  -4  16   0   22.85    2.98
   4 -16   0   22.18    2.83
   4 -16   0   22.33    3.19
  -3  17   0    1.91    1.88
  -3  17   0   -0.87    2.00
  -3  17   0   -1.42    1.81
   3 -17   0    1.75    1.88
   3 -17   0    1.41    2.28
  -2  18   0    3.88    2.12
  -2  18   0    4.57    2.32
  -2  18   0    7.56    2.48
   2 -18   0    5.08    2.15
   2 -18   0    4.32    2.44
  -1  19   0   -1.07    1.97
  -1  19   0   -0.36    2.12
  -1  19   0   -0.03    2.27
   1 -19   0    0.21    2.00
   1 -19   0   -1.19    2.29
   0  20   0    6.74    2.42
   0  20   0    3.90    2.47
   0  20   0    3.08    2.35
   0 -20   0    4.78    2.28
   0 -20   0    3.39    2.62
   1  21   0    8.67    2.59
   1  21   0    7.07    2.70
   1  21   0    5.64    2.78
  -1 -21   0    6.08    2.39
  -1 -21   0    4.57    2.86
   2  22   0    0.96    2.22
   2  22   0   -0.27    2.35
   2  22   0   -1.08    2.46
  -2 -22   0    0.52    2.18
  -2 -22   0   -0.45    2.64
   3  23   0    2.03    2.55
   3  23   0    0.27    2.63
  -3 -23   0   -1.58    2.72
 -24  -2   0    1.82    2.73
 -23  -1   0    3.68    2.88
  23   1   0    6.64    3.16
  23   1   0   -0.28    2.63
 -22   0   0    2.69    2.72
  22   0   0    1.90    2.74
  22   0   0   -0.16    2.46
 -21   1   0    7.09    2.87
  21  -1   0    9.51    3.15
  21  -1   0    7.10    2.69
 -20   2   0    1.15    2.36
  20  -2   0    0.91    2.66
  20  -2   0    0.54    2.12
 -19   3   0    4.54    2.02
 -19   3   0    4.64    2.29
  19  -3   0    2.57    2.45
  19  -3   0    3.42    2.14
 -18   4   0   40.15    3.52
 -18   4   0   38.99    3.70
  18  -4   0   37.08    4.38
  18  -4   0   41.32    3.32
  18  -4   0   45.38    3.68
 -17   5   0   33.99    3.38
 -17   5   0   28.70    3.42
  17  -5   0   32.16    3.80
  17  -5   0   31.31    3.08
  17  -5   0   32.15    3.26
 -16   6   0    6.74    2.11
 -16   6   0    6.74    2.01
  16  -6   0    5.61    2.36
  16  -6   0    7.36    1.97
  16  -6   0    4.25    1.94
 -15   7   0    4.47    1.96
 -15   7   0    3.78    1.81
  15  -7   0    5.23    2.31
  15  -7   0    2.89    1.80
  15  -7   0    2.69    1.79
 -14   8   0   -0.11    1.74
 -14   8   0   -1.05    1.38
  14  -8   0   -0.69    1.95
  14  -8   0   -0.21    1.67
  14  -8   0   -1.00    1.51
 -13   9   0   35.10    3.38
 -13   9   0   32.84    2.59
 -13   9   0   36.47    3.22
  13  -9   0   40.49    3.79
  13  -9   0   39.49    3.33
  13  -9   0   37.37    3.22
 -12  10   0   24.20    2.87
 -12  10   0   23.28    3.10
 -12  10   0   27.05    2.89
  12 -10   0   28.45    3.46
  12 -10   0   27.55    2.99
  12 -10   0   25.57    2.80
 -11  11   0    1.11    1.80
 -11  11   0    0.92    1.60
  11 -11   0   -1.61    1.69
  11 -11   0    0.10    1.83
  11 -11   0    0.72    1.57
 -10  12   0   26.20    3.02
 -10  12   0   22.60    2.82
  10 -12   0   22.19    2.83
  10 -12   0   20.88    2.91
  -9  13   0   38.19    3.73
  -9  13   0   36.10    3.18
   9 -13   0   39.06    3.45
   9 -13   0   38.14    3.78
  -8  14   0   -1.80    1.85
  -8  14   0    1.44    1.79
   8 -14   0   -0.84    1.71
   8 -14   0   -1.05    2.01
  -7  15   0    3.79    2.13
  -7  15   0    3.97    1.98
   7 -15   0    4.20    2.01
   7 -15   0    3.66    2.12
  -6  16   0    4.67    2.14
  -6  16   0    4.82    2.08
   6 -16   0    8.45    2.31
   6 -16   0    5.19    2.58
  -5  17   0   31.24    3.63
  -5  17   0   32.53    3.65
   5 -17   0   29.31    3.45
   5 -17   0   38.72    4.31
  -4  18   0   40.65    4.18
  -4  18   0   42.34    4.01
   4 -18   0   43.96    3.82
   4 -18   0   38.50    4.48
  -3  19   0    2.93    2.13
  -3  19   0    2.90    2.36
  -3  19   0    5.11    2.50
   3 -19   0    1.47    2.13
   3 -19   0    2.79    2.68
  -2  20   0    2.56    2.17
  -2  20   0    2.14    2.46
  -2  20   0    0.39    2.45
   2 -20   0    3.25    2.27
   2 -20   0    0.83    2.60
  -1  21   0    6.43    2.54
  -1  21   0   11.30    3.10
  -1  21   0    5.05    2.64
   1 -21   0    9.91    2.73
   1 -21   0    5.94    3.04
   0  22   0   -0.49    2.27
   0  22   0    2.06    2.55
   0  22   0    1.97    2.67
   0 -22   0    2.37    2.40
   0 -22   0   -0.98    2.58
   1  23   0    9.08    3.08
   1  23   0    3.07    2.87
  -1 -23   0    2.99    3.01
 -24   0   0    5.92    3.03
  24   0   0    4.94    3.22
  24   0   0   -1.82    2.71
 -23   1   0    7.00    2.96
  23  -1   0    5.33    2.92
  23  -1   0    3.64    2.82
 -22   2   0    0.69    2.40
  22  -2   0    1.75    2.65
  22  -2   0   -0.79    2.28
 -21   3   0    4.05    2.53
  21  -3   0    2.75    2.67
  21  -3   0    2.70    2.40
 -20   4   0   10.23    2.75
  20  -4   0   11.92    2.99
  20  -4   0    9.06    2.64
 -19   5   0   28.43    3.50
 -19   5   0   30.35    3.64
  19  -5   0   32.57    4.06
  19  -5   0   28.61    3.28
 -18   6   0    2.16    1.98
 -18   6   0    0.96    1.91
  18  -6   0   -0.09    2.20
  18  -6   0    0.39    1.74
  18  -6   0    1.76    1.95
 -17   7   0    3.81    2.05
 -17   7   0    4.90    1.99
  17  -7   0    8.18    2.71
  17  -7   0    3.58    1.98
  17  -7   0    4.76    2.03
 -16   8   0   11.36    2.45
 -16   8   0   10.23    2.15
  16  -8   0   10.38    2.81
  16  -8   0   10.68    2.31
  16  -8   0   10.92    2.30
 -15   9   0    4.28    2.08
 -15   9   0    5.22    2.27
  15  -9   0    7.46    2.64
  15  -9   0    5.36    2.10
  15  -9   0    5.92    2.10
 -14  10   0    5.18    2.22
 -14  10   0    1.48    1.89
  14 -10   0    3.46    2.34
  14 -10   0    2.42    2.00
  14 -10   0    3.31    1.92
 -13  11   0   18.75    2.92
 -13  11   0   19.60    2.68
  13 -11   0   15.34    2.89
  13 -11   0   18.95    2.77
  13 -11   0   19.50    2.61
 -12  12   0   26.98    3.25
 -12  12   0   26.89    3.10
  12 -12   0   30.22    3.44
  12 -12   0   22.72    3.00
  12 -12   0   26.09    3.13
 -11  13   0   18.24    2.99
 -11  13   0   19.00    2.67
  11 -13   0   19.70    3.01
  11 -13   0   20.49    3.10
  11 -13   0   16.11    2.51
 -10  14   0    2.03    2.20
 -10  14   0    3.74    2.01
  10 -14   0    0.94    1.94
  10 -14   0    4.01    2.30
  -9  15   0    5.67    2.45
  -9  15   0    4.77    2.10
   9 -15   0    6.44    2.34
   9 -15   0    6.51    2.49
  -8  16   0    8.86    2.52
  -8  16   0   10.46    2.46
   8 -16   0    9.65    2.51
   8 -16   0    9.38    2.77
  -7  17   0    4.19    2.35
  -7  17   0    3.47    2.15
   7 -17   0    2.93    2.21
   7 -17   0    6.18    2.69
  -6  18   0    5.22    2.46
  -6  18   0    2.31    2.20
   6 -18   0    3.69    2.25
   6 -18   0    3.19    2.70
  -5  19   0   29.36    3.81
  -5  19   0   33.95    3.99
   5 -19   0   30.63    3.78
   5 -19   0   25.26    3.76
  -4  20   0   13.72    3.13
  -4  20   0   16.42    3.12
   4 -20   0   14.51    2.84
   4 -20   0   10.78    3.06
  -3  21   0    5.11    2.78
  -3  21   0    3.78    2.55
   3 -21   0    1.45    2.30
   3 -21   0    3.13    2.87
  -2  22   0    0.06    2.46
  -2  22   0    1.19    2.64
   2 -22   0    0.76    2.34
   2 -22   0    0.75    2.77
  -1  23   0    9.01    2.90
  -1  23   0    6.41    2.85
  -1  23   0    7.53    3.13
   1 -23   0    9.96    4.65
   1 -23   0    6.69    3.34
   0  24   0    3.25    2.89
   0  24   0    4.57    2.93
   0 -24   0    3.59    3.30
 -24   2   0    2.17    2.69
 -23   3   0    0.18    2.36
  23  -3   0    1.58    2.72
  23  -3   0    0.88    2.67
 -22   4   0    8.79    2.78
  22  -4   0   11.39    3.38
  22  -4   0    9.62    2.87
 -21   5   0    4.33    2.43
  21  -5   0    7.96    3.13
  21  -5   0    2.27    2.41
 -20   6   0    1.86    2.10
 -20   6   0    1.43    2.17
  20  -6   0    3.78    2.74
  20  -6   0    1.24    2.20
 -19   7   0   -0.39    2.03
 -19   7   0    1.05    1.94
  19  -7   0   -1.18    2.34
  19  -7   0   -1.87    1.72
  19  -7   0    1.74    2.07
 -18   8   0   45.10    4.21
  18  -8   0   43.46    4.71
  18  -8   0   47.28    3.85
  18  -8   0   38.97    3.80
 -17   9   0    1.57    2.15
  17  -9   0    2.08    2.56
  17  -9   0    1.71    2.01
  17  -9   0   -0.05    1.87
 -16  10   0    5.19    2.36
  16 -10   0    3.39    2.46
  16 -10   0    5.07    2.29
  16 -10   0    3.15    2.00
 -15  11   0   26.12    3.30
 -15  11   0   29.59    3.50
  15 -11   0   29.70    3.72
  15 -11   0   30.69    3.84
  15 -11   0   28.19    3.40
 -14  12   0   23.90    3.37
 -14  12   0   22.33    2.95
  14 -12   0   17.63    3.12
  14 -12   0   19.99    2.98
  14 -12   0   20.83    2.86
 -13  13   0    0.34    2.20
 -13  13   0   -0.34    1.88
  13 -13   0    1.55    2.24
  13 -13   0   -0.33    2.12
  13 -13   0    0.21    1.81
 -12  14   0   23.10    3.43
 -12  14   0   21.52    3.04
  12 -14   0   24.40    3.39
  12 -14   0   22.17    3.33
  12 -14   0   20.80    2.90
 -11  15   0   24.79    3.35
 -11  15   0   28.34    3.46
  11 -15   0   28.98    3.56
  11 -15   0   34.25    4.16
 -10  16   0    3.88    2.45
 -10  16   0    3.83    2.21
  10 -16   0    2.51    2.25
  10 -16   0    4.38    2.63
  -9  17   0    1.23    2.41
  -9  17   0   -0.09    2.07
   9 -17   0    0.63    2.17
   9 -17   0   -0.31    2.34
  -8  18   0   33.28    3.93
  -8  18   0   45.90    4.31
   8 -18   0   47.39    4.35
   8 -18   0   40.27    4.40
  -7  19   0   -1.86    2.19
  -7  19   0    0.38    2.23
   7 -19   0   -0.36    2.27
   7 -19   0    1.06    2.73
  -6  20   0    1.27    2.66
  -6  20   0    1.36    2.34
   6 -20   0    0.13    2.35
   6 -20   0   -0.52    2.76
  -5  21   0    4.16    2.93
  -5  21   0    4.04    2.68
   5 -21   0    2.81    2.53
   5 -21   0    4.99    3.06
  -4  22   0    7.21    3.01
  -4  22   0   11.28    3.09
   4 -22   0    8.28    2.87
   4 -22   0   12.50    3.71
  -3  23   0    1.00    2.65
  -3  23   0   -2.12    2.54
   3 -23   0   -0.99    2.52
   3 -23   0   -1.73    2.93
 -23   5   0    0.72    2.45
  23  -5   0   -0.85    2.77
 -22   6   0   13.18    4.72
  22  -6   0   11.38    3.34
 -21   7   0   14.02    4.86
  21  -7   0   13.10    3.54
  21  -7   0   11.84    3.57
 -20   8   0   10.23    2.74
  20  -8   0   12.22    3.39
  20  -8   0    8.11    2.55
 -19   9   0   20.97    3.27
  19  -9   0   22.07    3.72
  19  -9   0   22.21    3.13
  19  -9   0   20.18    3.06
 -18  10   0   47.50    4.38
  18 -10   0   41.56    4.86
  18 -10   0   36.67    3.80
  18 -10   0   41.06    3.98
 -17  11   0   62.96    4.96
  17 -11   0   53.47    4.98
  17 -11   0   54.08    4.48
  17 -11   0   60.18    4.13
 -16  12   0   10.10    2.84
 -16  12   0    8.73    2.49
  16 -12   0    5.35    2.63
  16 -12   0    8.64    2.66
  16 -12   0   10.46    2.52
 -15  13   0    1.24    2.43
 -15  13   0    3.27    2.21
  15 -13   0    0.70    2.38
  15 -13   0    2.46    2.34
  15 -13   0    2.18    2.12
 -14  14   0    3.47    2.43
 -14  14   0   -0.69    1.91
  14 -14   0    1.20    2.40
  14 -14   0    0.60    2.23
  14 -14   0   -0.76    1.91
 -13  15   0    2.00    2.45
 -13  15   0    2.71    2.24
  13 -15   0    2.66    2.57
  13 -15   0   -0.17    2.39
  13 -15   0    1.32    2.03
 -12  16   0    8.81    2.90
 -12  16   0    5.24    2.41
  12 -16   0    5.76    2.60
  12 -16   0    6.45    2.78
  12 -16   0   13.75    2.77
 -11  17   0   58.63    5.15
 -11  17   0   59.10    4.66
  11 -17   0   61.50    5.07
  11 -17   0   63.25    5.26
 -10  18   0   39.82    4.86
 -10  18   0   41.90    4.24
  10 -18   0   40.08    4.57
  10 -18   0   41.11    4.90
  -9  19   0   20.13    3.65
  -9  19   0   18.74    3.29
   9 -19   0   23.96    3.59
   9 -19   0   21.81    3.83
  -8  20   0    8.95    3.10
  -8  20   0   10.17    2.96
   8 -20   0    8.52    2.93
   8 -20   0   12.62    3.57
  -7  21   0   13.74    3.54
  -7  21   0   11.65    3.09
   7 -21   0   16.71    3.29
   7 -21   0   13.72    3.65
  -6  22   0   13.58    3.55
  -6  22   0    9.13    3.03
   6 -22   0   12.20    3.13
   6 -22   0   10.41    3.57
  -5  23   0    2.43    2.96
  -5  23   0   -1.63    2.44
   5 -23   0   -0.45    2.47
   5 -23   0    1.58    3.12
  22  -8   0    1.93    2.74
 -21   9   0   11.71    2.97
  21  -9   0   11.64    3.53
 -20  10   0    3.72    2.62
  20 -10   0    2.98    2.78
 -19  11   0    1.30    2.55
  19 -11   0    2.27    2.80
  19 -11   0   -0.35    2.12
 -18  12   0   11.64    3.11
  18 -12   0    7.82    2.97
  18 -12   0   10.74    2.83
  18 -12   0   10.74    2.85
 -17  13   0   19.82    3.46
  17 -13   0   18.15    3.67
  17 -13   0   17.09    3.20
  17 -13   0   16.33    2.98
 -16  14   0    5.39    2.76
 -16  14   0    4.56    2.42
  16 -14   0    4.67    2.75
  16 -14   0    2.30    2.41
  16 -14   0    4.22    2.34
 -15  15   0    1.92    2.56
 -15  15   0   -0.91    2.20
  15 -15   0   -1.11    2.52
  15 -15   0   -0.62    2.39
  15 -15   0   -0.10    2.11
 -14  16   0    2.11    2.61
 -14  16   0    1.55    2.27
  14 -16   0    2.14    2.66
  14 -16   0    0.51    2.53
  14 -16   0    1.93    2.25
 -13  17   0   17.31    3.52
 -13  17   0   15.50    3.05
  13 -17   0   17.89    3.49
  13 -17   0   19.69    3.56
  13 -17   0   15.73    2.99
 -12  18   0   11.37    3.29
 -12  18   0   10.28    2.87
  12 -18   0   11.17    3.19
  12 -18   0   13.73    3.35
  12 -18   0    9.88    2.73
 -11  19   0    1.45    2.70
 -11  19   0    2.57    2.55
  11 -19   0   -0.27    2.52
  11 -19   0    1.40    2.84
 -10  20   0    3.59    3.05
 -10  20   0    6.60    2.84
  10 -20   0    6.67    2.88
  10 -20   0    6.03    3.27
  -9  21   0   12.57    3.50
  -9  21   0   11.94    3.15
   9 -21   0   13.99    3.22
   9 -21   0   16.47    3.89
  -8  22   0    0.79    2.90
  -8  22   0    1.41    2.64
   8 -22   0    4.34    2.73
   8 -22   0    0.88    3.13
 -21  11   0    3.56    2.70
  21 -11   0   -0.99    2.90
 -20  12   0   -2.63    2.46
  20 -12   0    0.03    2.91
  20 -12   0   -0.87    2.14
 -19  13   0   22.97    3.81
  19 -13   0   26.38    4.19
  19 -13   0   17.24    3.35
 -18  14   0    0.54    2.47
  18 -14   0    1.28    2.84
  18 -14   0   -0.68    2.21
 -17  15   0    1.23    2.67
  17 -15   0   -1.70    2.68
  17 -15   0    1.10    2.51
 -16  16   0   -0.39    2.59
  16 -16   0   -1.31    2.58
  16 -16   0    1.74    2.58
 -15  17   0   -1.18    2.69
 -15  17   0    2.46    2.74
  15 -17   0   -1.63    2.67
  15 -17   0   -0.11    2.57
 -14  18   0   -1.31    2.61
 -14  18   0   -0.31    2.33
  14 -18   0   -3.22    2.51
  14 -18   0   -0.06    2.59
  14 -18   0    0.38    2.43
 -13  19   0   19.75    3.85
 -13  19   0   28.30    3.81
  13 -19   0   19.61    3.79
  13 -19   0   25.31    4.16
  13 -19   0   17.47    3.29
 -12  20   0   -0.02    2.98
 -12  20   0   -1.23    2.49
  12 -20   0    3.09    2.85
  12 -20   0   -0.03    2.76
 -11  21   0    3.71    3.12
 -11  21   0    3.19    2.76
  11 -21   0    2.33    2.91
  11 -21   0    3.99    3.24
  13 -20   1   11.51    3.52
  13 -20   1   12.86    3.62
  13 -20   1    8.85    3.05
 -13  20  -1   14.90    3.94
 -13  20  -1   16.02    3.50
  14 -19   1    3.87    3.08
  14 -19   1    1.51    2.84
  14 -19   1    1.37    2.58
 -14  19  -1    4.54    3.16
 -14  19  -1    6.02    2.94
  15 -18   1   12.03    3.71
  15 -18   1    8.59    3.21
  15 -18   1   10.56    3.04
 -15  18  -1   13.30    3.63
 -15  18  -1    8.69    2.98
  16 -17   1    3.04    2.95
  16 -17   1    3.38    2.85
  16 -17   1    5.26    2.76
 -16  17  -1    1.38    2.96
 -16  17  -1    3.31    2.80
  17 -16   1    2.21    3.03
  17 -16   1    6.52    2.83
  17 -16   1    6.00    2.79
 -17  16  -1    4.59    3.01
 -17  16  -1    6.96    2.89
  18 -15   1    9.60    3.50
  18 -15   1   10.96    3.09
 -18  15  -1    6.38    3.06
 -18  15  -1    7.05    3.11
  19 -14   1    1.12    3.10
  19 -14   1    5.08    2.64
 -19  14  -1    5.21    3.04
  20 -13   1   12.94    3.79
 -20  13  -1   10.56    3.41
   9 -22   1    0.19    2.79
   9 -22   1    2.80    3.25
  -9  22  -1    4.54    3.12
  -9  22  -1    2.49    2.83
  10 -21   1    3.30    2.84
  10 -21   1    3.53    3.21
 -10  21  -1    1.88    2.97
 -10  21  -1    2.71    2.80
  11 -20   1    7.37    2.98
  11 -20   1    6.97    3.34
 -11  20  -1    7.59    3.29
 -11  20  -1    7.36    3.03
  12 -19   1   17.23    3.51
  12 -19   1   18.70    3.79
 -12  19  -1   23.65    4.19
 -12  19  -1   14.93    3.32
  13 -18   1    1.01    2.71
  13 -18   1    3.36    2.76
  13 -18   1    2.06    2.37
 -13  18  -1    4.74    3.11
 -13  18  -1    2.85    2.67
  14 -17   1    0.87    2.65
  14 -17   1    0.70    2.56
  14 -17   1    0.49    2.25
 -14  17  -1   -1.28    2.70
 -14  17  -1   -0.65    2.35
  15 -16   1    9.47    3.09
  15 -16   1    7.06    2.83
  15 -16   1    6.11    2.61
 -15  16  -1    5.61    3.02
 -15  16  -1    5.91    2.71
  16 -15   1    9.08    3.11
  16 -15   1    8.36    2.86
  16 -15   1    4.83    2.56
 -16  15  -1    4.35    2.90
 -16  15  -1    6.14    2.69
  17 -14   1   -0.30    2.76
  17 -14   1    1.59    2.42
  17 -14   1    1.44    2.33
 -17  14  -1   -0.12    2.57
 -17  14  -1    1.21    2.44
  18 -13   1   -0.16    2.79
  18 -13   1    3.43    2.40
  18 -13   1    3.26    2.44
 -18  13  -1    1.96    2.71
  19 -12   1   16.40    3.58
  19 -12   1   16.91    3.09
  19 -12   1   20.65    3.36
 -19  12  -1   20.52    3.68
  20 -11   1    7.99    3.28
  20 -11   1    5.26    2.63
 -20  11  -1    5.76    2.86
  21 -10   1    3.11    2.81
  21 -10   1    1.94    4.20
 -21  10  -1    4.73    2.77
  22  -9   1    2.87    3.04
 -22   9  -1    5.04    2.62
   6 -23   1    8.07    3.18
   6 -23   1    9.73    3.83
  -6  23  -1    9.67    3.33
  -6  23  -1    7.79    3.18
   7 -22   1    5.32    3.03
   7 -22   1    5.94    3.40
  -7  22  -1    9.04    3.36
  -7  22  -1    6.22    2.94
   8 -21   1    4.68    2.85
   8 -21   1    9.62    3.55
  -8  21  -1    5.94    3.07
  -8  21  -1    4.96    2.87
   9 -20   1    3.54    2.74
   9 -20   1   -0.75    2.74
  -9  20  -1    0.99    2.77
  -9  20  -1    3.53    2.64
  10 -19   1   27.29    3.98
  10 -19   1   26.65    4.02
 -10  19  -1   31.34    4.28
 -10  19  -1   27.51    3.80
  11 -18   1    1.91    2.50
  11 -18   1    2.53    2.59
 -11  18  -1    1.47    2.77
 -11  18  -1    2.58    2.51
  12 -17   1    5.41    2.76
  12 -17   1    5.39    2.82
  12 -17   1    7.49    2.58
 -12  17  -1    6.77    3.04
 -12  17  -1    6.70    2.75
  13 -16   1   18.05    3.42
  13 -16   1   21.38    3.46
  13 -16   1   17.17    3.03
 -13  16  -1   22.07    3.75
 -13  16  -1   19.47    3.27
  14 -15   1   16.85    3.28
  14 -15   1   20.72    3.46
  14 -15   1   17.86    3.04
 -14  15  -1   21.58    3.68
 -14  15  -1   22.98    3.40
  15 -14   1   20.08    3.61
  15 -14   1   21.80    3.35
  15 -14   1   17.47    2.99
 -15  14  -1   26.26    3.88
 -15  14  -1   24.40    3.44
  16 -13   1   18.49    3.47
  16 -13   1   23.99    3.40
  16 -13   1   20.10    3.15
 -16  13  -1   24.21    3.59
 -16  13  -1   24.42    3.39
  17 -12   1    7.47    2.81
  17 -12   1    5.40    2.46
  17 -12   1    4.93    2.38
 -17  12  -1    6.63    2.79
  18 -11   1    0.94    2.66
  18 -11   1    1.69    2.21
  18 -11   1    0.91    2.20
 -18  11  -1   -0.27    2.42
  19 -10   1   22.62    3.94
  19 -10   1   23.65    5.00
  19 -10   1   25.48    3.47
 -19  10  -1   29.95    3.86
  20  -9   1    4.00    2.93
  20  -9   1    1.52    2.29
 -20   9  -1    1.60    2.50
  21  -8   1    3.96    3.02
  21  -8   1    5.58    2.70
 -21   8  -1    8.09    2.81
  22  -7   1    4.64    3.16
  22  -7   1    5.85    2.86
  23  -6   1    6.92    3.10
  23  -6   1   10.62    3.30
   4 -23   1    0.33    2.62
   4 -23   1   -1.19    2.92
  -4  23  -1    1.04    2.68
  -4  23  -1    3.28    2.83
   5 -22   1   -0.49    2.33
   5 -22   1   -1.47    2.98
  -5  22  -1    2.16    2.73
  -5  22  -1    0.50    2.65
   6 -21   1   11.63    3.14
   6 -21   1   15.96    3.89
  -6  21  -1   15.87    3.50
  -6  21  -1   14.62    3.24
   7 -20   1    6.22    2.77
   7 -20   1    9.94    3.28
  -7  20  -1    5.61    2.86
  -7  20  -1   10.53    3.01
   8 -19   1   22.04    3.49
   8 -19   1   20.37    3.64
  -8  19  -1   20.37    3.56
  -8  19  -1   27.00    3.71
   9 -18   1    6.91    2.74
   9 -18   1    3.87    2.89
  -9  18  -1    4.32    2.81
  -9  18  -1    4.18    2.53
  10 -17   1   11.20    2.92
  10 -17   1    9.88    3.09
 -10  17  -1   13.04    3.24
 -10  17  -1   10.89    2.87
  11 -16   1   14.31    3.08
  11 -16   1   13.76    3.14
 -11  16  -1   16.19    3.18
 -11  16  -1   16.65    3.00
  12 -15   1   22.05    3.32
  12 -15   1   26.46    3.57
  12 -15   1   17.58    2.94
 -12  15  -1   17.86    3.16
 -12  15  -1   18.82    3.08
  13 -14   1    4.26    2.41
  13 -14   1    2.23    2.19
  13 -14   1    2.14    2.12
 -13  14  -1    4.11    2.54
 -13  14  -1    4.46    2.44
  14 -13   1    4.95    2.54
  14 -13   1    1.47    2.25
  14 -13   1    4.10    2.23
 -14  13  -1    4.70    2.57
 -14  13  -1    1.67    2.25
  15 -12   1   19.97    3.39
  15 -12   1   23.70    3.21
  15 -12   1   23.49    3.08
 -15  12  -1   21.48    3.37
 -15  12  -1   19.76    3.09
  16 -11   1   12.88    3.19
  16 -11   1   12.66    2.71
  16 -11   1    9.63    2.48
 -16  11  -1   12.28    2.87
 -16  11  -1   14.70    2.88
  17 -10   1   10.01    2.99
  17 -10   1   11.43    2.54
  17 -10   1   10.21    2.56
 -17  10  -1   12.39    2.92
  18  -9   1    4.30    2.65
  18  -9   1    4.90    2.17
  18  -9   1    5.27    2.35
 -18   9  -1    6.04    2.59
  19  -8   1   25.48    3.90
  19  -8   1   21.27    3.14
 -19   8  -1   27.80    3.57
  20  -7   1    7.36    3.12
  20  -7   1    5.40    2.56
 -20   7  -1    9.21    2.69
  21  -6   1   12.55    3.37
  21  -6   1   10.78    2.94
 -21   6  -1   15.31    3.02
 -21   6  -1   11.83    2.83
  22  -5   1    1.15    2.79
  22  -5   1   -2.55    2.36
 -22   5  -1   -1.59    2.10
  23  -4   1   -2.35    2.76
  23  -4   1    0.73    2.50
 -23   4  -1   -0.01    2.34
   2 -23   1   16.77    3.39
   2 -23   1   13.14    3.82
  -2  23  -1   19.49    3.51
  -2  23  -1   21.06    3.65
  -2  23  -1   24.33    4.07
   3 -22   1    0.74    2.40
   3 -22   1   -1.26    2.90
  -3  22  -1    0.34    2.50
  -3  22  -1    1.41    2.61
   4 -21   1    0.64    2.47
   4 -21   1    0.37    2.64
  -4  21  -1   -0.02    2.54
  -4  21  -1    0.69    2.42
   5 -20   1   18.62    3.19
   5 -20   1   17.25    3.56
  -5  20  -1   20.58    3.56
  -5  20  -1   16.07    3.23
   6 -19   1   14.95    3.07
   6 -19   1   21.06    3.79
  -6  19  -1   11.67    3.07
  -6  19  -1   16.56    3.16
   7 -18   1    2.46    2.33
   7 -18   1    1.94    2.73
  -7  18  -1    0.46    2.31
  -7  18  -1    0.58    2.20
   8 -17   1   28.04    3.54
   8 -17   1   24.11    3.57
  -8  17  -1   23.57    3.48
  -8  17  -1   22.99    3.17
   9 -16   1    4.92    2.36
   9 -16   1    2.97    2.64
  -9  16  -1    2.57    2.48
  -9  16  -1    3.05    2.33
  10 -15   1    7.99    2.67
  10 -15   1   10.19    2.77
 -10  15  -1    7.64    2.50
 -10  15  -1   11.64    2.64
  11 -14   1    8.38    2.61
  11 -14   1    7.06    2.56
  11 -14   1    7.54    2.29
 -11  14  -1    5.62    2.47
 -11  14  -1    5.29    2.27
  12 -13   1   14.18    2.71
  12 -13   1   12.92    2.73
  12 -13   1   15.77    2.67
 -12  13  -1   17.06    3.08
 -12  13  -1   16.29    2.83
  13 -12   1   16.02    3.02
  13 -12   1   15.21    2.75
  13 -12   1   14.19    2.52
 -13  12  -1   14.32    2.75
 -13  12  -1   14.42    2.65
  14 -11   1    9.07    2.71
  14 -11   1    7.74    2.30
  14 -11   1    7.98    2.26
 -14  11  -1    6.05    2.43
 -14  11  -1    6.75    2.33
  15 -10   1   10.71    2.83
  15 -10   1   10.25    2.45
  15 -10   1   11.95    2.48
 -15  10  -1   10.05    2.54
 -15  10  -1    9.70    2.46
  16  -9   1    1.64    2.32
  16  -9   1    3.92    2.06
  16  -9   1    3.15    2.08
 -16   9  -1    4.90    2.33
  17  -8   1   21.08    3.22
  17  -8   1   24.48    2.91
  17  -8   1   24.44    3.07
 -17   8  -1   26.23    3.25
  18  -7   1    2.32    2.55
  18  -7   1    0.79    1.74
  18  -7   1    1.86    2.04
 -18   7  -1    1.33    2.08
 -18   7  -1    1.24    1.85
  19  -6   1   14.66    3.30
  19  -6   1   13.67    2.81
 -19   6  -1   14.31    2.77
 -19   6  -1   13.68    2.64
  20  -5   1   16.86    3.55
  20  -5   1   17.03    2.97
 -20   5  -1   15.52    2.88
 -20   5  -1   17.47    2.98
  21  -4   1    2.41    2.65
  21  -4   1    3.82    2.46
 -21   4  -1    1.10    2.25
  22  -3   1    2.10    2.82
  22  -3   1   -0.01    2.46
 -22   3  -1    3.26    2.46
  23  -2   1   22.32    4.11
  23  -2   1   19.03    3.60
 -23   2  -1   19.24    3.50
 -24   1  -1    0.76    2.58
   0 -23   1   19.59    3.51
   0 -23   1   18.65    3.93
   0  23  -1   22.80    3.67
   0  23  -1   15.80    3.38
   0  23  -1   22.04    3.99
   1 -22   1    5.07    2.73
   1 -22   1    2.54    2.91
  -1  22  -1    4.35    2.69
  -1  22  -1    4.78    2.75
  -1  22  -1    4.42    2.74
   2 -21   1   11.22    2.93
   2 -21   1    4.88    3.08
  -2  21  -1   10.31    2.93
  -2  21  -1    8.82    2.89
  -2  21  -1   13.50    3.30
   3 -20   1    7.06    2.62
   3 -20   1    7.38    3.01
  -3  20  -1    7.61    2.59
  -3  20  -1    6.86    2.77
  -3  20  -1   11.94    3.06
   4 -19   1   14.77    2.91
   4 -19   1   11.93    3.07
  -4  19  -1   10.86    2.95
  -4  19  -1   10.61    2.88
   5 -18   1   27.77    3.42
   5 -18   1   28.65    3.97
  -5  18  -1   23.48    3.31
  -5  18  -1   17.87    2.97
   6 -17   1   24.86    3.22
   6 -17   1   25.99    3.61
  -6  17  -1   21.36    3.24
  -6  17  -1   21.56    3.08
   7 -16   1   15.09    2.74
   7 -16   1   15.30    3.07
  -7  16  -1   14.55    2.80
  -7  16  -1   16.21    2.85
   8 -15   1   10.65    2.54
   8 -15   1   11.61    2.74
  -8  15  -1   11.08    2.68
  -8  15  -1   13.79    2.59
   9 -14   1   14.37    2.63
   9 -14   1   16.29    2.93
  -9  14  -1   14.84    2.77
  -9  14  -1   12.61    2.52
  10 -13   1    2.54    2.02
  10 -13   1    4.45    2.28
 -10  13  -1    4.60    2.13
 -10  13  -1    3.24    2.01
  11 -12   1   63.80    4.24
  11 -12   1   67.60    4.23
  11 -12   1   64.49    3.97
 -11  12  -1   61.43    4.24
 -11  12  -1   65.44    3.95
  12 -11   1   63.17    4.27
  12 -11   1   63.25    3.98
  12 -11   1   66.45    3.82
 -12  11  -1   61.37    4.20
 -12  11  -1   66.02    4.08
  13 -10   1    5.70    2.31
  13 -10   1    3.71    1.99
  13 -10   1    2.84    1.91
 -13  10  -1    4.55    2.10
 -13  10  -1    3.33    1.98
  14  -9   1   14.53    2.77
  14  -9   1   12.19    2.32
  14  -9   1   16.70    2.51
 -14   9  -1   17.88    2.81
 -14   9  -1   14.51    2.85
 -14   9  -1   15.22    2.53
  15  -8   1   12.05    2.76
  15  -8   1   11.13    2.24
  15  -8   1   11.71    2.35
 -15   8  -1   13.39    2.59
 -15   8  -1   14.90    2.15
  16  -7   1   14.60    2.85
  16  -7   1   14.03    2.29
  16  -7   1   15.58    2.62
 -16   7  -1   15.97    2.64
 -16   7  -1   14.89    2.33
  17  -6   1   24.66    3.48
  17  -6   1   25.28    2.92
  17  -6   1   24.37    3.08
 -17   6  -1   22.01    2.93
 -17   6  -1   19.76    2.61
  18  -5   1   25.79    3.66
  18  -5   1   24.54    3.05
 -18   5  -1   24.60    3.04
 -18   5  -1   23.96    3.00
  19  -4   1   13.48    3.15
  19  -4   1   13.37    2.67
 -19   4  -1   12.83    2.60
 -19   4  -1   13.20    2.73
  20  -3   1    6.92    2.72
  20  -3   1    7.78    2.65
 -20   3  -1    9.18    2.46
 -20   3  -1    9.83    2.72
  21  -2   1   12.08    3.32
  21  -2   1   12.95    3.02
 -21   2  -1    7.22    2.70
  22  -1   1    8.63    3.19
  22  -1   1    5.31    2.83
 -22   1  -1    7.08    2.84
  23   0   1   17.27    3.73
  23   0   1   19.58    3.69
 -23   0  -1   17.97    3.65
 -24  -1  -1    1.69    2.68
  -2 -23   1   24.17    3.62
  -2 -23   1   20.92    4.06
   2  23  -1   22.74    3.59
   2  23  -1   19.60    3.47
   2  23  -1   22.64    4.03
  -1 -22   1    6.73    2.63
  -1 -22   1    3.21    2.93
   1  22  -1    6.26    2.67
   1  22  -1    5.36    2.73
   1  22  -1    5.53    2.97
   0 -21   1    2.37    2.24
   0 -21   1    1.58    2.82
   0  21  -1    0.45    2.24
   0  21  -1    1.10    2.35
   0  21  -1    0.85    2.51
   1 -20   1    2.83    2.28
   1 -20   1    0.77    2.49
  -1  20  -1    3.65    2.28
  -1  20  -1    4.49    2.45
  -1  20  -1    4.15    2.46
   2 -19   1   21.27    3.19
   2 -19   1   20.42    3.49
  -2  19  -1   19.18    2.99
  -2  19  -1   20.27    3.25
  -2  19  -1   16.68    2.96
   3 -18   1    3.67    2.26
   3 -18   1    3.14    2.49
  -3  18  -1    5.94    2.33
  -3  18  -1    3.40    2.28
  -3  18  -1    2.07    2.20
   4 -17   1   32.11    3.54
   4 -17   1   32.98    3.88
  -4  17  -1   35.50    3.65
  -4  17  -1   27.08    3.34
  -4  17  -1   33.07    3.73
   5 -16   1   33.24    3.47
   5 -16   1   33.35    4.10
  -5  16  -1   31.54    3.71
  -5  16  -1   30.98    3.56
   6 -15   1   29.55    3.36
   6 -15   1   32.68    3.93
  -6  15  -1   32.25    3.64
  -6  15  -1   36.98    3.52
   7 -14   1   21.26    2.70
   7 -14   1   23.79    3.15
  -7  14  -1   21.44    2.70
  -7  14  -1   24.84    2.97
   8 -13   1    1.08    1.82
   8 -13   1    2.17    2.04
  -8  13  -1    0.12    1.90
  -8  13  -1   -0.25    1.69
   9 -12   1   35.95    3.34
   9 -12   1   34.14    3.43
  -9  12  -1   39.78    3.61
  -9  12  -1   34.28    3.13
  10 -11   1   11.47    2.37
  10 -11   1   15.98    2.52
  10 -11   1   13.28    2.21
 -10  11  -1   12.79    2.47
 -10  11  -1   11.64    2.23
  11 -10   1   13.97    2.41
  11 -10   1   14.80    2.40
  11 -10   1   16.03    2.35
 -11  10  -1   11.12    2.27
 -11  10  -1   12.63    2.27
  12  -9   1   36.53    3.50
  12  -9   1   37.20    3.24
  12  -9   1   37.35    3.10
 -12   9  -1   38.36    3.43
 -12   9  -1   35.74    2.29
 -12   9  -1   36.47    3.15
  13  -8   1    2.19    1.99
  13  -8   1    0.92    1.63
  13  -8   1    1.75    1.69
 -13   8  -1    1.07    1.75
 -13   8  -1    1.14    1.35
 -13   8  -1    2.97    1.80
  14  -7   1   24.89    3.16
  14  -7   1   22.58    2.78
  14  -7   1   24.74    2.92
 -14   7  -1   29.63    3.19
 -14   7  -1   25.62    2.58
  15  -6   1   30.81    3.67
  15  -6   1   37.12    2.99
  15  -6   1   31.16    3.09
 -15   6  -1   35.50    3.27
 -15   6  -1   35.34    3.05
  16  -5   1   33.80    3.75
  16  -5   1   32.91    2.84
  16  -5   1   29.84    3.20
 -16   5  -1   29.50    3.13
 -16   5  -1   29.03    3.19
  17  -4   1   28.02    3.37
  17  -4   1   30.84    2.81
  17  -4   1   28.45    3.33
 -17   4  -1   34.78    3.45
 -17   4  -1   29.16    3.30
  18  -3   1    6.78    2.66
  18  -3   1    4.80    2.19
 -18   3  -1    4.66    2.08
 -18   3  -1    4.92    2.18
  19  -2   1   20.79    3.59
  19  -2   1   20.59    3.17
 -19   2  -1   22.46    2.85
 -19   2  -1   21.80    3.14
  20  -1   1    4.41    2.56
  20  -1   1    0.42    2.23
 -20   1  -1    6.14    2.60
  21   0   1    1.84    2.66
  21   0   1    0.95    2.50
 -21   0  -1   -1.65    2.24
  22   1   1    4.71    2.69
  22   1   1    7.11    2.96
 -22  -1  -1    4.53    2.80
  23   2   1   22.12    3.83
  23   2   1   17.62    3.75
 -23  -2  -1   20.03    3.73
  -4 -23   1    1.10    2.46
  -4 -23   1   -4.14    2.58
   4  23  -1    2.80    2.60
   4  23  -1   -0.28    2.31
   4  23  -1   -0.84    2.69
  -3 -22   1   -2.11    2.03
  -3 -22   1   -1.41    2.61
   3  22  -1    0.74    2.31
   3  22  -1    1.67    2.25
   3  22  -1    1.54    2.70
  -2 -21   1   10.39    2.71
  -2 -21   1    7.38    3.07
   2  21  -1   15.39    3.05
   2  21  -1    9.01    2.82
   2  21  -1   11.66    3.04
  -1 -20   1    1.53    2.20
  -1 -20   1    2.22    2.72
   1  20  -1    2.54    2.31
   1  20  -1    1.75    2.24
   1  20  -1    0.89    2.46
   0 -19   1   32.17    3.67
   0 -19   1   26.47    3.51
   0  19  -1   31.17    3.52
   0  19  -1   28.59    3.44
   0  19  -1   28.99    3.68
   1 -18   1   24.04    3.05
   1 -18   1   21.46    3.30
  -1  18  -1   28.53    3.30
  -1  18  -1   27.49    3.48
  -1  18  -1   21.09    3.09
   2 -17   1    8.06    2.20
   2 -17   1   10.00    2.73
  -2  17  -1   11.67    2.44
  -2  17  -1   12.13    2.67
  -2  17  -1   10.91    2.54
   3 -16   1   10.08    2.24
   3 -16   1   10.29    2.59
  -3  16  -1    9.24    2.28
  -3  16  -1    7.73    2.21
  -3  16  -1   11.39    2.48
   4 -15   1   33.75    3.26
   4 -15   1   34.83    3.76
  -4  15  -1   45.40    3.53
  -4  15  -1   34.30    3.53
  -4  15  -1   41.21    3.59
   5 -14   1    1.49    1.67
   5 -14   1    3.88    2.18
  -5  14  -1    3.02    1.98
  -5  14  -1    3.44    1.81
   6 -13   1   29.91    3.18
   6 -13   1   35.07    3.48
  -6  13  -1   29.69    3.22
  -6  13  -1   34.86    3.13
   7 -12   1   80.77    3.92
   7 -12   1   84.06    4.22
  -7  12  -1   77.17    4.07
  -7  12  -1   87.86    3.96
   8 -11   1   24.96    2.88
   8 -11   1   24.06    2.99
  -8  11  -1   24.44    2.98
  -8  11  -1   24.34    2.74
   9 -10   1   46.77    3.32
   9 -10   1   53.00    3.54
  -9  10  -1   54.33    3.54
  -9  10  -1   53.55    1.82
  -9  10  -1   55.92    3.28
  10  -9   1   48.96    3.46
  10  -9   1   52.92    3.26
  10  -9   1   54.81    3.21
 -10   9  -1   57.44    3.50
 -10   9  -1   49.73    2.14
 -10   9  -1   54.00    3.24
  11  -8   1   24.86    2.81
  11  -8   1   24.01    2.73
  11  -8   1   24.07    2.61
 -11   8  -1   28.06    2.95
 -11   8  -1   27.02    2.03
 -11   8  -1   24.99    2.68
  12  -7   1   80.99    3.92
  12  -7   1   78.84    3.56
  12  -7   1   82.13    3.69
 -12   7  -1   87.57    3.94
 -12   7  -1   77.34    3.09
 -12   7  -1   77.93    3.75
  13  -6   1   30.32    3.01
  13  -6   1   30.40    2.68
  13  -6   1   33.12    2.89
 -13   6  -1   31.29    3.10
 -13   6  -1   31.13    2.59
  14  -5   1    2.47    1.98
  14  -5   1    2.00    1.46
  14  -5   1    3.00    1.67
 -14   5  -1    3.71    1.78
 -14   5  -1    1.69    1.58
  15  -4   1   37.25    3.72
  15  -4   1   36.36    2.77
  15  -4   1   34.87    3.14
 -15   4  -1   38.00    3.23
 -15   4  -1   41.49    3.17
  16  -3   1    5.89    2.39
  16  -3   1    9.73    1.74
  16  -3   1   10.91    2.34
 -16   3  -1   11.21    2.21
 -16   3  -1    7.63    2.14
  17  -2   1    9.96    2.46
  17  -2   1    9.03    2.28
 -17   2  -1   12.92    2.29
 -17   2  -1    8.00    2.30
  18  -1   1   31.42    3.78
  18  -1   1   24.15    2.71
  18  -1   1   24.46    3.14
 -18   1  -1   25.40    3.07
 -18   1  -1   17.22    2.93
  19   0   1   29.73    3.89
  19   0   1   29.77    3.14
  19   0   1   27.97    3.38
 -19   0  -1   30.80    3.33
 -19   0  -1   32.46    3.99
  20   1   1   -0.39    2.30
  20   1   1    0.11    2.34
 -20  -1  -1    3.61    2.56
  21   2   1   14.06    3.29
  21   2   1    7.05    2.94
 -21  -2  -1    7.25    2.73
  22   3   1    2.61    2.72
  22   3   1    1.26    2.77
 -22  -3  -1    1.36    2.51
  23   4   1    0.99    2.73
  23   4   1   -2.36    2.84
 -23  -4  -1    1.26    2.62
  -6 -23   1    5.92    3.21
   6  23  -1   11.63    3.15
   6  23  -1   10.06    3.40
  -5 -22   1   -0.35    2.32
  -5 -22   1   -3.08    2.53
   5  22  -1   -0.20    2.36
   5  22  -1    1.45    2.34
   5  22  -1   -0.88    2.66
  -4 -21   1    1.80    2.29
  -4 -21   1   -2.13    2.46
   4  21  -1    0.06    2.27
   4  21  -1    0.04    2.22
   4  21  -1    2.42    2.59
  -3 -20   1    9.43    2.57
  -3 -20   1    8.45    3.01
   3  20  -1    6.92    2.50
   3  20  -1    7.77    2.51
   3  20  -1    6.73    2.94
  -2 -19   1   21.14    2.98
  -2 -19   1   16.20    3.11
   2  19  -1   25.44    3.26
   2  19  -1   18.78    3.01
   2  19  -1   22.18    3.52
  -1 -18   1   22.25    2.97
  -1 -18   1   17.16    3.16
   1  18  -1   23.47    3.02
   1  18  -1   21.94    3.12
   1  18  -1   24.28    3.33
   0 -17   1    2.51    1.88
   0 -17   1   -1.03    2.07
   0  17  -1    0.74    1.87
   0  17  -1    3.63    2.07
   0  17  -1    1.45    1.90
   1 -16   1   13.43    2.39
   1 -16   1    9.96    2.50
  -1  16  -1   18.73    2.68
  -1  16  -1   17.01    2.67
  -1  16  -1   14.41    2.68
   2 -15   1   68.34    3.80
   2 -15   1   67.98    4.24
  -2  15  -1   69.52    3.86
  -2  15  -1   66.06    4.01
  -2  15  -1   69.62    4.09
   3 -14   1    2.60    1.67
   3 -14   1    3.53    2.05
  -3  14  -1    4.78    1.86
  -3  14  -1    4.58    1.89
  -3  14  -1    1.82    1.83
   4 -13   1   34.27    2.93
   4 -13   1   31.23    3.32
  -4  13  -1   29.89    2.90
  -4  13  -1   30.13    3.05
  -4  13  -1   26.54    2.86
   5 -12   1   17.54    2.24
   5 -12   1   20.52    2.55
  -5  12  -1   13.99    2.05
  -5  12  -1   17.88    2.22
   6 -11   1  136.05    4.32
   6 -11   1  127.24    4.35
  -6  11  -1  129.72    4.56
  -6  11  -1  134.39    4.34
   7 -10   1    6.42    1.85
   7 -10   1    5.84    1.83
  -7  10  -1    8.01    1.91
  -7  10  -1    8.23    0.80
  -7  10  -1    7.74    1.72
   8  -9   1   77.68    3.62
   8  -9   1   75.34    3.50
  -8   9  -1   69.08    3.33
  -8   9  -1   71.67    1.90
  -8   9  -1   71.71    3.32
   9  -8   1   74.04    3.43
   9  -8   1   75.62    3.37
   9  -8   1   74.77    3.34
  -9   8  -1   74.91    3.56
  -9   8  -1   70.94    2.26
  -9   8  -1   71.16    3.29
  10  -7   1    5.01    1.84
  10  -7   1    6.69    1.64
  10  -7   1    4.55    1.57
 -10   7  -1    6.45    1.77
 -10   7  -1    8.60    1.33
 -10   7  -1    9.86    1.85
  11  -6   1  125.28    4.45
  11  -6   1  128.85    3.94
  11  -6   1  135.10    4.18
 -11   6  -1  130.54    4.26
 -11   6  -1  135.76    3.61
 -11   6  -1  137.68    4.30
  12  -5   1   16.30    2.33
  12  -5   1   22.96    2.29
  12  -5   1   19.14    2.26
 -12   5  -1   17.56    2.18
 -12   5  -1   18.62    2.14
  13  -4   1   34.08    3.26
  13  -4   1   31.37    2.41
  13  -4   1   28.66    2.73
 -13   4  -1   28.74    2.65
 -13   4  -1   28.23    2.55
  14  -3   1    3.07    1.95
  14  -3   1    3.54    1.40
  14  -3   1    2.39    1.66
 -14   3  -1    3.12    1.56
 -14   3  -1    3.19    1.65
  15  -2   1   70.09    4.25
  15  -2   1   66.36    2.99
  15  -2   1   69.40    3.80
 -15   2  -1   68.48    3.56
 -15   2  -1   60.02    3.65
  16  -1   1   15.09    2.75
  16  -1   1   13.68    1.82
  16  -1   1   15.28    2.56
 -16   1  -1   18.54    2.39
 -16   1  -1   16.05    2.65
  17   0   1    3.62    2.27
  17   0   1    0.12    1.52
  17   0   1   -0.02    1.95
 -17   0  -1    1.17    1.58
 -17   0  -1    1.68    1.97
  18   1   1   21.80    3.30
  18   1   1   21.21    2.52
  18   1   1   21.59    3.14
 -18  -1  -1   26.13    3.03
 -18  -1  -1   22.00    3.30
  19   2   1   22.02    3.43
  19   2   1   16.97    3.09
 -19  -2  -1   18.05    3.19
  20   3   1    6.34    2.69
  20   3   1    8.03    2.84
 -20  -3  -1    5.25    2.62
  21   4   1   -1.62    2.47
  21   4   1   -1.62    2.56
 -21  -4  -1    2.91    2.58
  22   5   1    1.60    2.74
  22   5   1   -1.98    2.83
 -22  -5  -1    2.04    2.71
  23   6   1    9.48    3.33
  23   6   1    6.86    3.48
 -23  -6  -1   13.10    3.57
  -7 -22   1    4.63    2.89
   7  22  -1    2.41    2.52
   7  22  -1    4.91    2.94
  -6 -21   1   11.36    3.17
   6  21  -1   12.10    2.92
   6  21  -1   12.13    2.82
   6  21  -1    9.10    3.15
  -5 -20   1   13.70    3.10
   5  20  -1   19.92    3.07
   5  20  -1   18.87    3.02
   5  20  -1   16.97    3.44
  -4 -19   1   11.57    2.78
   4  19  -1   16.94    2.86
   4  19  -1   17.31    2.89
   4  19  -1   15.66    3.01
  -3 -18   1    4.04    2.38
   3  18  -1    4.63    2.17
   3  18  -1    2.01    2.00
   3  18  -1    4.05    2.52
  -2 -17   1   11.58    2.36
  -2 -17   1   10.06    2.51
   2  17  -1    8.32    2.26
   2  17  -1   12.12    2.44
   2  17  -1    8.69    2.51
  -1 -16   1   18.45    2.53
  -1 -16   1   19.53    2.94
   1  16  -1   16.29    2.50
   1  16  -1   12.69    2.32
   1  16  -1   21.89    3.08
   0 -15   1   90.98    4.07
   0 -15   1   83.33    4.15
   0  15  -1   92.88    4.14
   0  15  -1   87.31    4.21
   0  15  -1   87.59    4.19
   1 -14   1   58.06    3.38
   1 -14   1   59.83    3.73
  -1  14  -1   66.40    3.73
  -1  14  -1   59.49    3.75
  -1  14  -1   66.42    3.85
   2 -13   1   95.31    3.97
   2 -13   1   88.42    4.09
  -2  13  -1   93.98    3.85
  -2  13  -1   86.58    3.94
  -2  13  -1   94.66    4.07
   3 -12   1   30.34    2.70
   3 -12   1   36.31    3.14
  -3  12  -1   35.70    2.81
  -3  12  -1   37.13    3.01
  -3  12  -1   40.40    2.96
   4 -11   1   81.92    3.49
   4 -11   1   76.90    3.73
  -4  11  -1   78.41    3.48
  -4  11  -1   72.07    3.51
  -4  11  -1   71.91    3.36
   5 -10   1   47.77    2.90
   5 -10   1   46.80    3.04
  -5  10  -1   42.58    2.77
  -5  10  -1   46.23    2.84
   6  -9   1   27.60    2.50
   6  -9   1   28.25    2.66
  -6   9  -1   30.10    2.65
  -6   9  -1   25.99    0.91
  -6   9  -1   26.66    2.42
   7  -8   1   43.83    2.86
   7  -8   1   46.58    2.85
  -7   8  -1   35.55    2.76
  -7   8  -1   39.04    1.47
  -7   8  -1   40.41    2.60
   8  -7   1   42.37    2.87
   8  -7   1   47.36    2.74
   8  -7   1   43.65    2.61
  -8   7  -1   35.14    2.62
  -8   7  -1   37.52    1.76
  -8   7  -1   37.95    2.54
   9  -6   1   30.87    2.73
   9  -6   1   30.41    2.33
   9  -6   1   28.49    2.42
  -9   6  -1   27.47    2.48
  -9   6  -1   26.23    1.81
  -9   6  -1   28.28    2.42
  10  -5   1   52.17    3.14
  10  -5   1   50.45    2.63
  10  -5   1   48.12    2.75
 -10   5  -1   45.92    2.77
 -10   5  -1   41.05    2.30
 -10   5  -1   46.86    2.73
  11  -4   1   77.32    3.68
  11  -4   1   81.41    2.99
  11  -4   1   80.67    3.32
 -11   4  -1   77.36    3.24
 -11   4  -1   68.75    2.89
  12  -3   1   33.01    3.01
  12  -3   1   32.80    2.21
  12  -3   1   36.56    2.72
 -12   3  -1   37.63    2.61
 -12   3  -1   35.99    2.63
  13  -2   1   99.09    4.24
  13  -2   1   93.00    3.09
  13  -2   1   93.27    3.84
 -13   2  -1   85.45    3.50
 -13   2  -1   84.52    3.68
  14  -1   1   61.66    3.84
  14  -1   1   64.57    2.72
  14  -1   1   61.41    3.48
 -14   1  -1   68.27    3.33
 -14   1  -1   61.69    3.52
  15   0   1   98.07    4.59
  15   0   1   95.55    3.76
  15   0   1   95.90    3.18
  15   0   1   95.02    4.28
 -15   0  -1   89.94    3.66
 -15   0  -1   87.77    4.29
  16   1   1   15.72    2.68
  16   1   1   21.69    2.36
  16   1   1   18.54    2.86
  16   1   1   20.26    2.82
 -16  -1  -1   18.06    2.24
 -16  -1  -1   12.82    2.51
  17   2   1   12.71    2.72
  17   2   1    9.88    2.05
  17   2   1   12.00    2.66
 -17  -2  -1   10.48    2.00
 -17  -2  -1    8.06    2.47
  18   3   1    4.26    2.45
  18   3   1    4.64    2.40
 -18  -3  -1    5.86    2.53
  19   4   1   12.35    2.98
  19   4   1   13.65    3.07
 -19  -4  -1   18.90    3.35
  20   5   1   20.72    3.49
  20   5   1   14.17    3.36
 -20  -5  -1   19.15    3.50
  21   6   1   13.00    3.22
  21   6   1    8.48    3.22
 -21  -6  -1   10.02    3.06
  22   7   1    4.11    2.91
  22   7   1    6.59    3.36
 -22  -7  -1    6.70    3.11
  -9 -22   1    2.84    2.77
   9  22  -1    3.24    2.61
   9  22  -1    4.94    2.89
  -8 -21   1    5.62    2.77
   8  21  -1    9.72    2.82
   8  21  -1    8.81    3.26
  -7 -20   1    8.53    2.86
   7  20  -1   11.23    2.79
   7  20  -1    9.63    2.52
   7  20  -1   12.06    3.25
  -6 -19   1   15.04    3.11
   6  19  -1   15.86    2.87
   6  19  -1   16.37    2.77
   6  19  -1   11.89    3.16
  -5 -18   1   23.30    3.24
   5  18  -1   27.96    3.21
   5  18  -1   26.88    3.32
   5  18  -1   29.39    3.68
  -4 -17   1   20.46    2.96
   4  17  -1   23.47    2.90
   4  17  -1   21.70    2.82
   4  17  -1   27.45    3.56
  -3 -16   1   11.71    2.49
   3  16  -1   10.88    2.23
   3  16  -1    8.01    2.15
   3  16  -1    8.15    2.49
  -2 -15   1   60.00    3.89
   2  15  -1   64.40    3.65
   2  15  -1   62.99    3.82
   2  15  -1   62.11    4.08
  -1 -14   1   71.24    2.18
  -1 -14   1   67.68    3.88
   1  14  -1   67.81    3.68
   1  14  -1   64.86    3.55
   1  14  -1   73.58    4.01
   0 -13   1    4.19    1.63
   0 -13   1    4.27    0.80
   0 -13   1    2.81    1.65
   0  13  -1    3.35    1.63
   0  13  -1    3.53    1.65
   0  13  -1    2.50    1.59
   1 -12   1   82.57    3.47
   1 -12   1   81.68    1.42
   1 -12   1   77.40    3.52
  -1  12  -1   80.09    3.44
  -1  12  -1   77.26    3.54
  -1  12  -1   71.43    3.34
   2 -11   1  165.87    4.39
   2 -11   1  166.09    4.59
  -2  11  -1  164.55    4.39
  -2  11  -1  153.00    4.44
  -2  11  -1  161.84    4.49
   3 -10   1   16.73    1.97
   3 -10   1   18.66    2.23
  -3  10  -1   16.51    1.97
  -3  10  -1   18.64    2.16
  -3  10  -1   16.81    1.97
   4  -9   1   46.89    2.70
   4  -9   1   43.17    2.85
  -4   9  -1   40.43    2.67
  -4   9  -1   39.61    2.75
  -4   9  -1   40.62    2.60
   5  -8   1   66.12    2.98
   5  -8   1   66.69    3.08
  -5   8  -1   69.64    3.14
  -5   8  -1   68.38    2.93
   6  -7   1   62.23    2.96
   6  -7   1   65.74    2.95
  -6   7  -1   60.93    2.95
  -6   7  -1   57.91    1.56
  -6   7  -1   61.56    2.78
   7  -6   1   63.40    3.01
   7  -6   1   67.15    2.93
   7  -6   1   65.52    2.81
  -7   6  -1   58.13    2.85
  -7   6  -1   55.63    1.91
  -7   6  -1   61.66    2.74
   8  -5   1   67.52    3.12
   8  -5   1   63.77    2.74
   8  -5   1   62.76    2.83
  -8   5  -1   66.52    2.92
  -8   5  -1   65.01    2.29
  -8   5  -1   70.26    2.91
   9  -4   1   44.50    2.84
   9  -4   1   44.88    2.36
   9  -4   1   44.72    2.53
  -9   4  -1   40.21    2.49
  -9   4  -1   37.37    2.23
  -9   4  -1   43.89    2.55
  10  -3   1   16.99    2.09
  10  -3   1   15.40    1.78
  10  -3   1   16.21    1.95
 -10   3  -1   17.40    2.16
 -10   3  -1   17.97    2.13
  11  -2   1  167.58    4.56
  11  -2   1  167.95    3.53
  11  -2   1  165.88    4.37
 -11   2  -1  159.71    4.10
 -11   2  -1  157.73    4.19
  12  -1   1   83.40    3.75
  12  -1   1   78.04    2.64
  12  -1   1   78.90    3.45
 -12   1  -1   80.21    3.21
 -12   1  -1   74.74    3.41
  13   0   1    3.52    1.78
  13   0   1    4.17    1.18
  13   0   1    4.08    1.71
 -13   0  -1    4.33    1.44
 -13   0  -1    3.73    1.66
  14   1   1   78.39    4.07
  14   1   1   75.63    3.28
  14   1   1   73.84    2.72
  14   1   1   72.89    3.77
 -14  -1  -1   69.30    3.18
 -14  -1  -1   64.69    3.75
  15   2   1   64.43    3.96
  15   2   1   65.57    3.29
  15   2   1   62.79    2.62
  15   2   1   56.90    3.76
 -15  -2  -1   59.38    3.13
 -15  -2  -1   53.54    3.84
  16   3   1   11.58    2.57
  16   3   1   11.95    1.96
  16   3   1   10.89    2.46
 -16  -3  -1   10.39    1.87
 -16  -3  -1    9.46    2.56
  17   4   1   26.62    3.30
  17   4   1   27.63    2.85
  17   4   1   23.65    3.23
 -17  -4  -1   26.88    3.50
  18   5   1   28.43    3.60
  18   5   1   19.64    3.26
 -18  -5  -1   28.27    3.70
  19   6   1   18.94    3.25
  19   6   1   15.47    3.30
 -19  -6  -1   16.57    3.29
  20   7   1    8.45    2.87
  20   7   1    7.92    3.03
 -20  -7  -1    8.50    2.75
  21   8   1    7.86    3.03
  21   8   1    7.85    3.33
 -21  -8  -1    8.33    3.17
  22   9   1    4.56    2.93
  22   9   1    1.86    3.04
 -22  -9  -1    4.67    3.02
 -10 -21   1    0.40    2.41
  10  21  -1    3.36    2.56
  10  21  -1    2.20    3.03
  -9 -20   1    2.86    2.46
   9  20  -1   -0.68    2.39
   9  20  -1    2.70    2.79
  -8 -19   1   26.69    3.52
   8  19  -1   36.28    4.03
   8  19  -1   29.31    3.60
   8  19  -1   25.68    3.68
  -7 -18   1    0.30    2.12
   7  18  -1    0.86    2.07
   7  18  -1    1.72    1.85
   7  18  -1    0.88    2.15
  -6 -17   1   23.89    3.12
   6  17  -1   30.73    3.65
   6  17  -1   29.68    3.34
   6  17  -1   35.76    4.06
  -5 -16   1   32.99    2.87
  -5 -16   1   28.06    3.35
   5  16  -1   30.11    3.26
   5  16  -1   33.54    3.30
   5  16  -1   32.90    3.80
  -4 -15   1   41.50    2.44
  -4 -15   1   36.98    3.34
   4  15  -1   41.60    3.29
   4  15  -1   34.80    3.20
   4  15  -1   33.67    3.52
  -3 -14   1    7.52    1.32
  -3 -14   1    4.71    1.85
   3  14  -1    7.11    1.84
   3  14  -1    6.49    1.82
   3  14  -1    5.36    2.10
  -2 -13   1   91.68    2.58
  -2 -13   1   82.08    3.85
   2  13  -1   94.46    3.90
   2  13  -1   86.31    3.77
   2  13  -1   87.56    3.86
  -1 -12   1   68.52    2.01
  -1 -12   1   68.69    3.51
   1  12  -1   66.43    3.30
   1  12  -1   67.51    3.25
   1  12  -1   69.82    3.37
   0 -11   1   41.75    2.64
   0 -11   1   40.68    1.42
   0  11  -1   39.72    2.67
   0  11  -1   38.81    2.67
   0  11  -1   38.70    2.86
   1 -10   1   83.89    3.19
   1 -10   1   83.99    1.36
   1 -10   1   82.14    3.43
  -1  10  -1   87.83    3.26
  -1  10  -1   77.46    3.23
  -1  10  -1   83.14    3.36
   2  -9   1   45.03    2.55
   2  -9   1   42.47    2.54
  -2   9  -1   50.70    2.68
  -2   9  -1   47.76    2.74
  -2   9  -1   47.77    2.69
   3  -8   1    6.11    1.42
   3  -8   1    6.81    1.60
  -3   8  -1    8.34    1.51
  -3   8  -1    9.56    1.66
  -3   8  -1   11.42    1.65
   4  -7   1  109.70    3.30
   4  -7   1  106.78    3.32
  -4   7  -1  117.70    3.50
  -4   7  -1  106.11    3.07
   5  -6   1   43.75    2.49
   5  -6   1   44.70    2.47
  -5   6  -1   37.46    2.43
  -5   6  -1   35.55    1.27
  -5   6  -1   36.43    2.27
   6  -5   1   43.80    2.34
   6  -5   1   43.56    2.41
   6  -5   1   46.89    2.39
  -6   5  -1   35.49    2.37
  -6   5  -1   36.15    1.59
  -6   5  -1   37.72    2.29
   7  -4   1  114.05    3.46
   7  -4   1  105.45    2.92
   7  -4   1  108.80    3.15
  -7   4  -1  111.91    3.27
  -7   4  -1  107.97    2.61
  -7   4  -1  114.78    3.23
   8  -3   1    5.89    1.45
   8  -3   1    6.88    1.24
   8  -3   1    7.83    1.48
  -8   3  -1    6.20    1.39
  -8   3  -1    9.53    1.42
  -8   3  -1   10.43    1.60
   9  -2   1   45.31    2.77
   9  -2   1   44.01    2.06
   9  -2   1   45.53    2.55
  -9   2  -1   50.10    2.45
  -9   2  -1   47.61    2.48
  10  -1   1   80.81    3.39
  10  -1   1   80.68    2.44
  10  -1   1   89.23    3.31
 -10   1  -1   84.44    3.01
 -10   1  -1   81.95    3.20
  11   0   1   37.73    2.78
  11   0   1   39.06    1.97
  11   0   1   40.68    2.72
 -11   0  -1   37.90    2.28
 -11   0  -1   35.37    2.74
  12   1   1   64.69    3.42
  12   1   1   67.36    2.88
  12   1   1   67.42    2.37
  12   1   1   71.55    3.40
 -12  -1  -1   68.62    2.91
 -12  -1  -1   62.80    3.34
  13   2   1   97.72    4.10
  13   2   1   94.35    3.39
  13   2   1   95.16    2.80
  13   2   1   85.25    3.82
 -13  -2  -1   85.19    3.23
 -13  -2  -1   83.79    3.77
  14   3   1    6.50    1.90
  14   3   1    8.20    1.66
  14   3   1    7.61    1.33
  14   3   1    6.88    2.08
 -14  -3  -1    4.87    1.48
 -14  -3  -1    4.92    2.01
  15   4   1   41.98    3.58
  15   4   1   41.79    2.87
  15   4   1   35.61    2.71
  15   4   1   38.31    3.25
 -15  -4  -1   37.06    3.59
  16   5   1   31.35    3.51
  16   5   1   35.36    2.85
  16   5   1   28.88    3.37
 -16  -5  -1   32.16    3.75
  17   6   1   29.10    3.48
  17   6   1   25.66    3.48
 -17  -6  -1   24.37    3.20
  18   7   1    0.90    2.24
  18   7   1   -0.12    2.52
 -18  -7  -1    0.62    2.24
  19   8   1   33.97    3.97
  19   8   1   36.53    4.34
 -19  -8  -1   30.37    4.11
  20   9   1    1.89    2.58
  20   9   1   -1.37    2.79
 -20  -9  -1    1.70    2.57
  21  10   1    5.96    2.87
  21  10   1    4.49    3.07
 -21 -10  -1    3.47    2.92
 -11 -20   1    7.26    2.75
  11  20  -1    8.56    2.84
  11  20  -1    7.72    3.16
 -10 -19   1   25.71    3.50
  10  19  -1   27.84    3.58
  10  19  -1   25.83    3.74
  -9 -18   1    2.40    2.24
   9  18  -1   -0.06    2.15
   9  18  -1    2.45    2.30
  -8 -17   1   20.47    2.58
  -8 -17   1   20.64    2.96
   8  17  -1   18.76    2.92
   8  17  -1   22.21    2.71
   8  17  -1   21.33    3.39
  -7 -16   1   16.06    2.26
  -7 -16   1   14.86    2.66
   7  16  -1   14.57    2.54
   7  16  -1   16.69    2.41
   7  16  -1   14.11    2.84
  -6 -15   1   32.20    2.69
  -6 -15   1   30.77    3.40
   6  15  -1   35.27    3.24
   6  15  -1   28.42    2.96
   6  15  -1   28.77    3.54
  -5 -14   1    3.62    1.40
  -5 -14   1    2.93    1.78
   5  14  -1    4.17    1.73
   5  14  -1    2.94    1.62
   5  14  -1    3.37    1.93
  -4 -13   1   29.09    2.15
  -4 -13   1   28.60    2.85
   4  13  -1   34.43    2.84
   4  13  -1   28.82    2.60
   4  13  -1   31.11    3.10
  -3 -12   1   36.66    2.04
  -3 -12   1   35.96    2.88
   3  12  -1   35.72    2.85
   3  12  -1   37.78    2.76
   3  12  -1   34.27    2.95
  -2 -11   1  159.08    3.05
  -2 -11   1  156.74    4.46
   2  11  -1  162.51    4.28
   2  11  -1  156.60    4.22
   2  11  -1  158.44    4.44
  -1 -10   1   91.17    2.11
  -1 -10   1   91.49    3.48
   1  10  -1   89.26    3.23
   1  10  -1   84.07    3.16
   1  10  -1   86.19    3.29
   0  -9   1   25.30    1.18
   0  -9   1   25.72    2.17
   0   9  -1   26.62    2.25
   0   9  -1   24.29    2.32
   0   9  -1   23.20    2.34
   1  -8   1  306.68    4.89
   1  -8   1  303.82    2.02
   1  -8   1  299.86    5.06
  -1   8  -1  306.66    4.89
  -1   8  -1  308.33    4.98
  -1   8  -1  311.02    5.08
   2  -7   1  122.20    3.24
   2  -7   1  122.14    3.38
  -2   7  -1  137.01    3.41
  -2   7  -1  132.84    3.43
  -2   7  -1  140.41    3.46
   3  -6   1    8.05    1.39
   3  -6   1    7.45    1.46
  -3   6  -1    6.91    1.30
  -3   6  -1    8.01    1.51
  -3   6  -1    9.29    1.47
   4  -5   1   77.08    2.69
   4  -5   1   75.44    2.61
  -4   5  -1   76.89    2.74
  -4   5  -1   73.04    1.39
  -4   5  -1   74.94    2.59
   5  -4   1   77.18    2.77
   5  -4   1   75.05    2.47
   5  -4   1   77.13    2.60
  -5   4  -1   73.87    2.62
  -5   4  -1   72.80    1.83
  -5   4  -1   75.82    2.58
   6  -3   1    9.19    1.52
   6  -3   1    8.85    1.26
   6  -3   1   10.04    1.45
  -6   3  -1    9.03    1.40
  -6   3  -1    8.14    1.14
  -6   3  -1    9.34    1.50
   7  -2   1  114.29    3.17
   7  -2   1  126.67    2.70
   7  -2   1  123.88    3.19
  -7   2  -1  137.90    3.23
  -7   2  -1  129.82    3.01
   8  -1   1  316.38    5.16
   8  -1   1  308.20    3.78
   8  -1   1  313.19    4.92
  -8   1  -1  305.94    4.56
  -8   1  -1  295.22    4.70
   9   0   1   26.65    2.37
   9   0   1   24.97    1.60
   9   0   1   25.78    2.28
  -9   0  -1   25.75    2.04
  -9   0  -1   22.53    2.27
  10   1   1   90.46    3.29
  10   1   1   98.18    3.02
  10   1   1   94.49    2.39
  10   1   1   90.44    3.24
 -10  -1  -1   90.90    2.94
 -10  -1  -1   82.58    3.40
  11   2   1  161.38    4.47
  11   2   1  163.01    3.80
  11   2   1  158.58    3.07
  11   2   1  155.72    4.28
 -11  -2  -1  161.06    3.78
 -11  -2  -1  152.07    4.34
  12   3   1   34.89    2.83
  12   3   1   35.56    2.43
  12   3   1   39.30    1.98
  12   3   1   36.16    2.99
 -12  -3  -1   34.09    2.29
 -12  -3  -1   32.54    2.93
  13   4   1   30.75    2.97
  13   4   1   28.48    2.31
  13   4   1   30.85    1.96
  13   4   1   24.77    2.93
 -13  -4  -1   27.69    3.02
  14   5   1    5.02    1.91
  14   5   1    3.40    1.42
  14   5   1    5.23    1.24
  14   5   1    3.05    2.05
 -14  -5  -1    4.18    2.00
  15   6   1   33.98    3.38
  15   6   1   30.55    2.61
  15   6   1   29.52    3.35
 -15  -6  -1   28.36    3.30
  16   7   1   13.83    2.69
  16   7   1   14.87    2.37
  16   7   1   14.96    3.08
 -16  -7  -1   13.44    2.67
  17   8   1   27.34    3.43
  17   8   1   21.27    3.54
 -17  -8  -1   25.24    3.44
  18   9   1    4.36    2.46
  18   9   1    3.15    2.89
 -18  -9  -1    4.08    2.63
  19  10   1   29.35    3.83
  19  10   1   27.49    3.86
 -19 -10  -1   22.35    3.66
  20  11   1    7.53    2.95
  20  11   1    5.43    3.19
 -20 -11  -1    7.23    3.17
  13  20  -1   17.03    3.32
  13  20  -1   11.70    3.42
 -12 -19   1   15.16    3.12
  12  19  -1   22.42    3.49
  12  19  -1   17.10    3.41
 -11 -18   1    1.81    1.98
 -11 -18   1   -0.70    1.99
  11  18  -1    2.61    2.42
  11  18  -1    2.43    2.68
 -10 -17   1   12.79    2.48
 -10 -17   1   11.78    2.61
  10  17  -1   14.63    2.79
  10  17  -1   12.31    2.84
  -9 -16   1    1.25    1.76
  -9 -16   1    2.95    1.97
   9  16  -1    2.59    2.09
   9  16  -1    4.27    1.78
   9  16  -1    4.62    2.17
  -8 -15   1   15.52    2.32
  -8 -15   1   10.90    2.31
   8  15  -1    9.15    2.31
   8  15  -1   11.91    2.13
   8  15  -1   10.65    2.53
  -7 -14   1   27.14    2.65
  -7 -14   1   23.10    2.69
   7  14  -1   25.78    2.97
   7  14  -1   24.53    2.70
   7  14  -1   17.27    2.50
  -6 -13   1   31.38    2.49
  -6 -13   1   29.90    2.83
   6  13  -1   33.68    2.97
   6  13  -1   29.48    2.65
   6  13  -1   32.72    3.21
  -5 -12   1   21.93    2.07
  -5 -12   1   16.56    2.12
   5  12  -1   17.86    2.15
   5  12  -1   19.23    2.33
   5  12  -1   22.49    2.76
  -4 -11   1   73.28    2.67
  -4 -11   1   72.63    3.33
   4  11  -1   79.02    3.32
   4  11  -1   71.96    3.03
   4  11  -1   76.07    3.55
  -3 -10   1   17.83    1.66
  -3 -10   1   18.88    2.08
   3  10  -1   15.05    1.81
   3  10  -1   13.94    1.73
   3  10  -1   15.35    2.01
  -2  -9   1   46.93    1.88
  -2  -9   1   47.03    2.66
   2   9  -1   43.94    2.49
   2   9  -1   42.96    2.48
   2   9  -1   40.41    2.66
  -1  -8   1  310.84    3.30
  -1  -8   1  317.83    5.14
   1   8  -1  317.81    4.93
   1   8  -1  307.34    4.71
   1   8  -1  308.84    5.12
   0  -7   1   42.47    1.23
   0  -7   1   43.16    2.24
   0   7  -1   48.54    2.39
   0   7  -1   42.03    2.23
   0   7  -1   45.99    2.46
   1  -6   1  100.93    2.81
   1  -6   1  101.18    2.81
  -1   6  -1  108.97    2.91
  -1   6  -1  105.96    2.85
  -1   6  -1  110.42    2.97
   2  -5   1  312.13    4.17
   2  -5   1  317.60    4.26
  -2   5  -1  317.82    4.15
  -2   5  -1  303.74    4.17
  -2   5  -1  318.41    4.20
   3  -4   1   92.83    2.46
   3  -4   1   93.34    1.53
   3  -4   1   97.13    2.56
  -3   4  -1   82.45    2.39
  -3   4  -1   85.06    1.25
  -3   4  -1   89.35    2.49
   4  -3   1   93.01    2.48
   4  -3   1   94.43    2.32
   4  -3   1   93.76    2.50
  -4   3  -1   87.78    2.39
  -4   3  -1   86.22    1.80
  -4   3  -1   89.50    2.47
   5  -2   1  318.43    4.30
   5  -2   1  319.56    3.46
   5  -2   1  316.80    4.12
  -5   2  -1  319.61    4.11
  -5   2  -1  301.53    3.56
  -5   2  -1  323.12    4.17
   6  -1   1  107.29    2.98
   6  -1   1  104.50    2.17
   6  -1   1   99.74    2.66
  -6   1  -1  111.72    2.75
  -6   1  -1  103.38    2.66
   7   0   1   45.17    2.40
   7   0   1   44.33    1.59
   7   0   1   43.33    2.17
  -7   0  -1   42.82    2.17
  -7   0  -1   43.27    2.33
   8   1   1  313.30    4.99
   8   1   1  322.91    4.45
   8   1   1  318.12    3.47
   8   1   1  326.46    5.11
  -8  -1  -1  307.59    4.40
  -8  -1  -1  302.49    5.02
   9   2   1   45.97    2.63
   9   2   1   49.45    2.29
   9   2   1   47.56    1.77
   9   2   1   46.03    2.50
  -9  -2  -1   43.46    2.19
  -9  -2  -1   42.46    2.71
  10   3   1   19.99    2.15
  10   3   1   17.39    1.86
  10   3   1   16.81    1.48
  10   3   1   21.09    2.26
 -10  -3  -1   16.82    1.84
 -10  -3  -1   15.67    2.04
  11   4   1   72.28    3.30
  11   4   1   73.72    2.80
  11   4   1   71.50    2.30
  11   4   1   71.09    3.29
 -11  -4  -1   66.61    3.47
  12   5   1   18.90    2.28
  12   5   1   20.57    2.16
  12   5   1   25.66    1.87
  12   5   1   20.64    2.52
 -12  -5  -1   17.33    2.39
  13   6   1   33.43    3.03
  13   6   1   36.73    2.52
  13   6   1   33.76    2.12
  13   6   1   33.61    3.33
 -13  -6  -1   29.45    3.22
 -13  -6  -1   31.01    2.06
  14   7   1   27.88    3.12
  14   7   1   26.84    2.56
  14   7   1   26.43    2.13
  14   7   1   28.47    3.28
 -14  -7  -1   26.11    3.09
 -14  -7  -1   28.06    2.54
  15   8   1   15.85    2.65
  15   8   1   14.25    2.11
  15   8   1   13.21    2.92
 -15  -8  -1   11.84    2.76
  16   9   1    3.03    2.05
  16   9   1    1.11    2.52
 -16  -9  -1    1.79    2.35
  17  10   1   11.77    2.76
  17  10   1   10.76    3.18
 -17 -10  -1   10.96    2.76
  18  11   1   -0.57    2.21
  18  11   1    0.50    2.34
 -18 -11  -1   -0.78    2.45
  19  12   1   26.32    3.73
  19  12   1   15.77    3.44
 -19 -12  -1   21.42    3.64
  20  13   1   12.56    3.27
  20  13   1   12.11    3.47
 -20 -13  -1   13.43    3.54
  14  19  -1    2.37    2.58
  14  19  -1    4.95    2.78
 -13 -18   1    2.53    2.24
  13  18  -1    4.23    2.60
  13  18  -1    2.29    2.72
 -12 -17   1    7.63    2.45
 -12 -17   1    5.76    2.32
  12  17  -1    7.05    2.62
  12  17  -1    8.01    2.89
 -11 -16   1   17.14    2.79
 -11 -16   1   14.68    2.67
  11  16  -1   10.11    2.64
  11  16  -1   11.84    2.73
 -10 -15   1    9.14    2.23
 -10 -15   1    8.63    2.20
  10  15  -1   11.77    2.55
  10  15  -1    8.38    1.90
  10  15  -1   10.32    2.76
  -9 -14   1   15.47    2.38
  -9 -14   1   11.15    2.22
   9  14  -1   11.97    2.42
   9  14  -1   12.03    2.03
   9  14  -1   10.34    2.50
  -8 -13   1    2.89    1.62
  -8 -13   1    2.17    1.66
   8  13  -1    1.19    1.72
   8  13  -1    3.57    1.54
   8  13  -1    1.77    1.95
  -7 -12   1   85.43    3.51
  -7 -12   1   87.45    3.74
   7  12  -1   90.58    3.91
   7  12  -1   88.16    3.46
   7  12  -1   78.94    3.84
  -6 -11   1  131.52    3.74
  -6 -11   1  136.72    4.21
   6  11  -1  139.56    4.38
   6  11  -1  139.63    3.84
   6  11  -1  128.57    4.50
  -5 -10   1   41.35    2.39
  -5 -10   1   50.00    2.89
   5  10  -1   51.50    2.84
   5  10  -1   50.71    2.58
   5  10  -1   48.57    3.06
  -4  -9   1   39.65    2.16
  -4  -9   1   43.75    2.56
   4   9  -1   43.55    2.55
   4   9  -1   44.12    2.41
   4   9  -1   43.98    2.77
  -3  -8   1   12.20    1.35
  -3  -8   1   11.43    1.60
   3   8  -1    9.61    1.53
   3   8  -1    8.99    1.40
   3   8  -1    8.76    1.60
  -2  -7   1  152.33    2.71
  -2  -7   1  156.86    3.59
   2   7  -1  139.61    3.34
   2   7  -1  137.49    3.11
   2   7  -1  137.70    3.51
  -1  -6   1  112.91    2.03
  -1  -6   1  116.61    3.02
   1   6  -1  107.72    2.84
   1   6  -1  105.27    2.63
   1   6  -1  107.28    2.96
   0  -5   1   71.15    1.33
   0  -5   1   66.61    2.36
   0   5  -1   70.51    2.33
   0   5  -1   64.30    2.23
   0   5  -1   68.38    2.39
   1  -4   1  113.84    2.48
   1  -4   1  116.09    2.55
  -1   4  -1  105.83    2.36
  -1   4  -1  105.12    2.38
  -1   4  -1  107.30    2.47
   2  -3   1   82.75    2.14
   2  -3   1   78.86    1.02
   2  -3   1   81.17    2.03
  -2   3  -1   91.53    2.22
  -2   3  -1   86.03    2.06
  -2   3  -1   90.29    1.04
  -2   3  -1   94.90    2.19
   3  -2   1   81.62    2.14
   3  -2   1   83.96    1.87
   3  -2   1   81.52    2.08
  -3   2  -1   91.48    2.18
  -3   2  -1   86.41    1.61
  -3   2  -1   91.99    2.15
   4  -1   1  118.04    2.55
   4  -1   1  114.18    1.87
   4  -1   1  115.56    2.47
  -4   1  -1  106.32    2.35
  -4   1  -1  104.76    2.18
  -4   1  -1  109.60    2.45
   5   0   1   70.21    2.34
   5   0   1   68.43    1.51
   5   0   1   68.13    2.33
  -5   0  -1   70.98    2.14
  -5   0  -1   67.68    2.27
   6   1   1  112.79    2.94
   6   1   1  117.11    2.68
   6   1   1  114.28    1.91
   6   1   1  115.21    3.02
  -6  -1  -1  107.62    2.56
  -6  -1  -1  102.72    2.78
   7   2   1  154.40    3.46
   7   2   1  155.91    3.13
   7   2   1  156.75    2.35
   7   2   1  159.30    3.67
  -7  -2  -1  140.81    3.01
  -7  -2  -1  125.94    3.38
   8   3   1   11.00    1.56
   8   3   1   13.35    1.45
   8   3   1   11.86    1.29
   8   3   1   11.70    1.74
  -8  -3  -1   10.06    1.42
  -8  -3  -1   13.28    1.91
   9   4   1   39.43    2.49
   9   4   1   41.75    2.19
   9   4   1   43.97    1.81
   9   4   1   42.00    2.81
  -9  -4  -1   46.62    2.86
  10   5   1   46.65    2.75
  10   5   1   49.18    2.41
  10   5   1   48.45    2.03
  10   5   1   47.17    3.09
 -10  -5  -1   47.53    2.86
 -10  -5  -1   50.69    2.00
  11   6   1  139.20    4.33
  11   6   1  144.05    3.74
  11   6   1  143.25    3.22
  11   6   1  137.39    4.63
 -11  -6  -1  137.73    4.60
 -11  -6  -1  140.94    3.23
  12   7   1   83.65    3.76
  12   7   1   87.85    3.27
  12   7   1   86.19    2.85
  12   7   1   77.85    4.10
 -12  -7  -1   82.02    4.13
 -12  -7  -1   87.32    2.85
  13   8   1    1.33    1.71
  13   8   1    3.43    1.50
  13   8   1    2.52    1.22
  13   8   1    2.31    2.17
 -13  -8  -1    5.26    2.15
 -13  -8  -1    3.62    1.26
  14   9   1   11.51    2.36
  14   9   1   12.55    2.00
  14   9   1   15.07    2.90
 -14  -9  -1   11.89    2.64
  15  10   1    5.90    2.24
  15  10   1    9.23    2.94
 -15 -10  -1    7.09    2.49
  16  11   1   15.68    2.90
  16  11   1   20.63    3.56
 -16 -11  -1   10.93    2.84
  17  12   1    5.46    2.54
  17  12   1    9.67    3.08
 -17 -12  -1   11.24    3.05
  18  13   1    4.01    2.61
  18  13   1    4.07    2.66
 -18 -13  -1    2.30    2.54
  19  14   1    2.63    2.58
  19  14   1    6.24    3.18
 -19 -14  -1    5.52    3.00
 -15 -18   1    5.16    2.61
  15  18  -1    8.09    3.09
  15  18  -1   14.55    3.57
 -14 -17   1    1.55    2.27
  14  17  -1    0.56    2.50
  14  17  -1   -1.58    2.43
 -13 -16   1   29.14    3.57
 -13 -16   1   20.25    2.90
  13  16  -1   23.68    3.41
  13  16  -1   24.21    3.67
 -12 -15   1   13.27    2.71
 -12 -15   1   18.00    2.70
  12  15  -1   17.69    2.99
  12  15  -1   13.95    2.80
 -11 -14   1    5.34    2.16
 -11 -14   1    6.02    1.91
  11  14  -1   11.26    2.49
  11  14  -1    6.58    2.27
 -10 -13   1    5.63    2.00
 -10 -13   1    6.16    1.92
  10  13  -1    2.57    1.91
  10  13  -1    6.72    1.72
  10  13  -1    2.57    1.91
  -9 -12   1   35.12    2.96
  -9 -12   1   39.82    3.11
   9  12  -1   41.95    3.29
   9  12  -1   40.23    2.71
   9  12  -1   36.92    3.45
  -8 -11   1   26.34    2.67
  -8 -11   1   30.20    2.62
   8  11  -1   28.66    2.77
   8  11  -1   23.29    2.26
   8  11  -1   24.57    2.95
  -7 -10   1   10.45    1.74
  -7 -10   1    9.30    1.68
   7  10  -1    5.68    1.65
   7  10  -1    9.68    1.57
   7  10  -1    9.51    1.73
   7  10  -1    7.81    1.93
  -6  -9   1   26.69    2.32
  -6  -9   1   28.69    2.30
   6   9  -1   28.73    2.46
   6   9  -1   28.83    2.08
   6   9  -1   30.53    2.35
   6   9  -1   26.93    2.61
  -5  -8   1   64.84    2.70
  -5  -8   1   63.60    2.82
   5   8  -1   60.47    2.88
   5   8  -1   57.31    2.39
   5   8  -1   54.19    2.71
   5   8  -1   60.87    3.01
  -4  -7   1  111.73    2.86
  -4  -7   1  119.15    3.29
   4   7  -1  109.62    3.17
   4   7  -1  107.07    2.74
   4   7  -1  108.41    3.22
   4   7  -1  111.16    3.37
  -3  -6   1   10.83    1.30
  -3  -6   1    9.90    1.41
   3   6  -1   10.73    1.42
   3   6  -1   11.52    1.30
   3   6  -1    8.95    1.36
   3   6  -1   10.82    1.53
  -2  -5   1  306.59    3.36
  -2  -5   1  317.30    4.15
   2   5  -1  319.12    4.16
   2   5  -1  307.21    3.50
   2   5  -1  313.27    4.15
  -1  -4   1   96.01    1.73
  -1  -4   1   97.72    2.39
   1   4  -1  107.91    2.44
   1   4  -1  105.18    2.16
   1   4  -1  106.16    2.49
   1   4  -1  101.14    2.42
   0  -3   1   33.54    0.88
   0  -3   1   33.79    1.42
   0   3  -1   37.42    1.56
   0   3  -1   35.25    1.42
   0   3  -1   35.80    0.89
   0   3  -1   34.69    1.55
   0   3  -1   33.42    1.41
   1  -2   1  335.48    2.93
   1  -2   1  319.22    1.59
   1  -2   1  337.56    2.78
  -1   2  -1  341.19    2.95
  -1   2  -1  329.05    2.84
  -1   2  -1  327.40    1.61
  -1   2  -1  343.97    2.95
   2  -1   1  341.16    2.87
   2  -1   1  332.73    2.22
   2  -1   1  338.50    2.94
  -2   1  -1  335.72    2.92
  -2   1  -1  331.82    2.39
  -2   1  -1  335.99    2.92
   3   0   1   37.20    1.48
   3   0   1   36.26    0.87
  -3   0  -1   34.63    1.45
  -3   0  -1   34.87    1.45
  -3   0  -1   34.58    0.86
   4   1   1   98.51    2.21
   4   1   1   99.77    2.21
   4   1   1   98.40    1.34
   4   1   1   96.88    2.42
  -4  -1  -1  109.02    2.26
  -4  -1  -1  103.35    2.47
  -4  -1  -1  100.04    1.51
   5   2   1  319.77    3.94
   5   2   1  320.21    3.72
   5   2   1  320.91    2.65
   5   2   1  308.91    4.15
  -5  -2  -1  318.49    3.77
  -5  -2  -1  300.71    4.20
   6   3   1   10.46    1.38
   6   3   1   10.70    1.28
   6   3   1    9.84    1.20
   6   3   1    7.74    1.37
  -6  -3  -1   10.17    1.49
   7   4   1  116.99    3.20
   7   4   1  124.09    2.96
   7   4   1  118.36    2.36
   7   4   1  116.87    3.50
  -7  -4  -1  106.59    3.23
  -7  -4  -1  112.05    2.29
   8   5   1   63.92    2.71
   8   5   1   67.64    2.53
   8   5   1   63.84    2.07
   8   5   1   68.01    3.20
  -8  -5  -1   55.24    2.90
  -8  -5  -1   60.55    2.06
   9   6   1   25.56    2.35
   9   6   1   27.09    2.05
   9   6   1   24.36    1.72
   9   6   1   33.02    2.84
  -9  -6  -1   25.59    2.52
  -9  -6  -1   29.38    1.82
  10   7   1   11.52    1.76
  10   7   1   11.32    1.60
  10   7   1   10.38    1.36
  10   7   1   11.38    2.13
 -10  -7  -1    8.44    1.87
 -10  -7  -1    8.80    1.30
  11   8   1   29.08    2.65
  11   8   1   25.73    2.37
  11   8   1   28.69    2.10
  11   8   1   27.65    3.21
 -11  -8  -1   24.61    2.85
 -11  -8  -1   25.35    2.02
  12   9   1   41.73    3.15
  12   9   1   38.27    2.87
  12   9   1   36.45    2.45
  12   9   1   41.54    3.77
 -12  -9  -1   35.73    3.41
 -12  -9  -1   36.85    2.41
  13  10   1    3.15    1.85
  13  10   1    3.93    1.73
  13  10   1    3.46    2.44
 -13 -10  -1    3.70    2.17
 -13 -10  -1    4.57    1.52
  14  11   1    6.99    2.20
  14  11   1    5.01    1.90
  14  11   1    6.62    2.62
 -14 -11  -1    8.49    2.56
  15  12   1   21.53    3.07
  15  12   1   16.63    3.36
 -15 -12  -1   18.04    3.12
  16  13   1   24.53    3.38
  16  13   1   19.88    3.30
 -16 -13  -1   23.18    3.51
  17  14   1   -0.06    2.35
  17  14   1    6.34    2.97
 -17 -14  -1    1.17    2.45
  18  15   1    9.24    3.03
  18  15   1    5.10    3.19
 -18 -15  -1    8.42    3.04
 -16 -17   1    6.39    2.79
  16  17  -1    5.95    2.77
  16  17  -1    6.27    3.07
 -15 -16   1    5.49    2.57
  15  16  -1    4.54    2.71
  15  16  -1    7.63    2.92
 -14 -15   1   22.83    3.29
  14  15  -1   19.68    3.33
  14  15  -1   19.18    3.17
 -13 -14   1   -1.20    1.95
 -13 -14   1    1.49    1.80
  13  14  -1    3.65    2.27
  13  14  -1    3.50    2.44
 -12 -13   1   22.18    3.04
 -12 -13   1   19.00    2.53
  12  13  -1   16.13    2.77
  12  13  -1   18.55    3.14
 -11 -12   1   62.52    3.88
 -11 -12   1   62.06    3.45
  11  12  -1   60.83    3.90
  11  12  -1   64.16    3.23
  11  12  -1   58.88    3.55
  11  12  -1   58.31    4.12
 -10 -11   1   12.54    2.17
 -10 -11   1   14.54    2.14
  10  11  -1   18.77    2.47
  10  11  -1   17.43    1.96
  10  11  -1   16.48    2.17
  10  11  -1   12.79    2.43
  -9 -10   1   57.50    3.25
  -9 -10   1   53.66    3.02
   9  10  -1   56.08    3.30
   9  10  -1   54.96    2.69
   9  10  -1   54.05    2.93
   9  10  -1   52.29    3.48
  -8  -9   1   69.12    3.24
  -8  -9   1   74.93    3.16
   8   9  -1   79.23    3.46
   8   9  -1   72.96    2.70
   8   9  -1   73.87    3.16
   8   9  -1   68.47    3.35
  -7  -8   1   33.92    2.50
  -7  -8   1   34.75    2.29
   7   8  -1   40.17    2.63
   7   8  -1   37.16    2.16
   7   8  -1   39.97    2.39
   7   8  -1   41.23    2.84
  -6  -7   1   57.38    2.69
  -6  -7   1   60.07    2.64
   6   7  -1   61.13    2.88
   6   7  -1   63.62    2.36
   6   7  -1   57.61    2.63
  -5  -6   1   41.16    2.25
  -5  -6   1   45.41    2.24
   5   6  -1   52.61    2.49
   5   6  -1   53.63    2.07
   5   6  -1   48.33    2.29
  -4  -5   1   81.94    2.52
  -4  -5   1   84.70    2.63
   4   5  -1   81.73    2.65
   4   5  -1   84.33    2.12
   4   5  -1   83.29    2.62
   4   5  -1   81.37    2.73
  -3  -4   1   81.35    2.30
  -3  -4   1   82.76    2.34
   3   4  -1   86.86    2.35
   3   4  -1   85.81    1.89
   3   4  -1   86.16    2.38
   3   4  -1   82.72    2.47
  -2  -3   1   87.56    1.94
  -2  -3   1   89.34    2.09
   2   3  -1   77.05    2.06
   2   3  -1   76.08    1.52
   2   3  -1   80.24    2.05
   2   3  -1   77.91    2.04
  -1  -2   1  331.67    2.46
  -1  -2   1  330.71    2.85
   1   2  -1  335.32    2.92
   1   2  -1  326.91    2.11
   1   2  -1  329.93    2.88
   1   2  -1  324.99    2.76
   0  -1   1  168.30    1.46
   0  -1   1  169.63    1.38
   0  -1   1  173.13    1.41
   0   1  -1   84.32    1.18
   0   1  -1  130.30    1.26
   0   1  -1  140.38    1.24
   0   1  -1   92.75    1.22
   0   1  -1  111.11    1.28
   1   0   1  172.21    1.39
   1   0   1  173.99    0.99
  -1   0  -1  173.39    1.40
  -1   0  -1   97.57    1.31
  -1   0  -1   99.11    1.24
  -1   0  -1  171.00    0.97
   2   1   1  341.63    2.39
   2   1   1  333.31    2.80
   2   1   1  349.87    2.98
  -2  -1  -1  328.43    2.78
  -2  -1  -1  328.45    2.88
   3   2   1   87.58    1.86
   3   2   1   86.24    2.00
   3   2   1   88.05    1.31
   3   2   1   89.27    2.23
  -3  -2  -1   77.71    2.08
  -3  -2  -1   77.55    1.25
   4   3   1   84.81    2.20
   4   3   1   83.67    2.26
   4   3   1   82.42    1.69
  -4  -3  -1   85.86    2.52
  -4  -3  -1   88.52    1.69
   5   4   1   84.52    2.40
   5   4   1   82.34    2.35
   5   4   1   86.20    1.99
   5   4   1   84.99    2.87
  -5  -4  -1   81.46    2.71
  -5  -4  -1   87.24    2.01
   6   5   1   40.09    2.07
   6   5   1   47.16    2.09
   6   5   1   45.47    1.82
   6   5   1   44.63    2.45
  -6  -5  -1   49.49    2.55
  -6  -5  -1   52.55    1.90
   7   6   1   59.09    2.52
   7   6   1   59.05    2.45
   7   6   1   57.61    2.13
   7   6   1   56.27    2.87
  -7  -6  -1   59.48    2.85
  -7  -6  -1   62.99    2.18
   8   7   1   36.93    2.33
   8   7   1   34.59    2.24
   8   7   1   36.22    2.00
   8   7   1   33.96    2.88
  -8  -7  -1   36.49    2.66
  -8  -7  -1   41.05    2.03
   9   8   1   76.17    3.24
   9   8   1   73.76    2.99
   9   8   1   71.60    2.67
   9   8   1   75.30    3.79
  -9  -8  -1   75.39    3.46
  -9  -8  -1   75.49    2.68
  10   9   1   59.08    3.26
  10   9   1   60.65    3.03
  10   9   1   57.31    3.72
 -10  -9  -1   53.36    3.32
 -10  -9  -1   59.30    2.71
  11  10   1   15.91    2.29
  11  10   1   16.21    2.16
  11  10   1   12.69    2.31
 -11 -10  -1   18.43    2.60
 -11 -10  -1   14.41    1.85
  12  11   1   64.13    3.73
  12  11   1   54.58    3.37
  12  11   1   57.60    4.29
 -12 -11  -1   55.75    3.94
 -12 -11  -1   59.02    3.09
  13  12   1   18.02    2.65
  13  12   1   18.42    2.55
  13  12   1   16.84    2.99
 -13 -12  -1   17.23    2.84
  14  13   1    3.24    2.15
  14  13   1    0.94    2.29
 -14 -13  -1    3.32    2.33
  15  14   1   23.77    3.24
  15  14   1   27.10    3.68
 -15 -14  -1   18.48    3.28
  16  15   1    5.46    2.58
  16  15   1    6.93    2.98
 -16 -15  -1    5.03    2.65
  17  16   1    5.23    2.71
  17  16   1    5.13    3.02
 -17 -16  -1    5.76    2.83
 -17 -16   1    2.03    2.55
  17  16  -1    3.86    2.74
  17  16  -1    4.74    3.00
 -16 -15   1    5.51    2.66
  16  15  -1    5.37    2.70
  16  15  -1    2.55    2.66
 -15 -14   1   19.32    3.30
  15  14  -1   19.23    3.33
  15  14  -1   18.55    3.40
 -14 -13   1    1.41    2.22
 -14 -13   1    4.50    1.95
  14  13  -1    5.10    2.38
  14  13  -1    4.39    2.58
 -13 -12   1   11.85    2.69
 -13 -12   1   12.41    2.20
  13  12  -1   16.86    2.79
  13  12  -1   13.88    2.27
  13  12  -1   16.80    3.09
 -12 -11   1   59.87    3.95
 -12 -11   1   61.72    3.44
  12  11  -1   69.81    4.11
  12  11  -1   69.79    4.89
  12  11  -1   65.66    3.56
  12  11  -1   63.18    4.30
 -11 -10   1   14.74    2.49
 -11 -10   1   16.43    2.07
  11  10  -1   15.37    2.35
  11  10  -1   16.73    1.93
  11  10  -1   15.54    2.05
  11  10  -1   17.65    2.67
 -10  -9   1   52.47    3.37
 -10  -9   1   51.18    2.79
  10   9  -1   52.05    3.29
  10   9  -1   50.75    2.55
  10   9  -1   49.88    2.86
  10   9  -1   48.34    3.40
  -9  -8   1   69.39    3.41
  -9  -8   1   73.73    3.05
   9   8  -1   73.81    3.41
   9   8  -1   71.51    2.56
   9   8  -1   69.27    2.92
   9   8  -1   70.62    3.53
  -8  -7   1   36.27    2.68
  -8  -7   1   39.27    2.40
   8   7  -1   41.74    2.70
   8   7  -1   45.00    2.11
   8   7  -1   43.27    2.45
   8   7  -1   40.63    2.87
  -7  -6   1   46.57    2.66
  -7  -6   1   52.36    2.46
   7   6  -1   59.19    2.79
   7   6  -1   58.66    2.10
   7   6  -1   55.16    2.48
   7   6  -1   56.76    2.90
  -6  -5   1   41.70    2.40
   6   5  -1   48.84    2.47
   6   5  -1   50.54    1.78
   6   5  -1   46.87    2.17
   6   5  -1   50.87    2.61
  -5  -4   1   72.20    2.59
   5   4  -1   74.61    2.62
   5   4  -1   76.43    1.80
   5   4  -1   71.92    2.34
   5   4  -1   73.40    2.47
  -4  -3   1   82.84    2.46
   4   3  -1   88.22    2.53
   4   3  -1   93.28    1.62
   4   3  -1   89.71    2.30
   4   3  -1   89.05    2.48
  -3  -2   1   90.57    1.19
  -3  -2   1   85.72    2.02
   3   2  -1   79.42    1.13
   3   2  -1   76.85    1.92
   3   2  -1   77.20    1.94
  -2  -1   1  339.67    2.91
   2   1  -1  331.13    2.89
   2   1  -1  329.66    2.80
   2   1  -1  339.09    2.50
  -1   0   1  179.08    1.82
  -1   0   1  175.95    1.08
   1   0  -1  106.76    1.21
   1   0  -1  173.11    1.08
   1   0  -1   93.57    1.28
   1   0  -1  108.31    1.36
   0   1   1  110.84    1.36
   0   1   1  173.14    1.75
   0   1   1  169.70    1.25
   0  -1  -1  129.29    1.40
   0  -1  -1  115.43    1.24
   0  -1  -1  166.91    1.25
   1   2   1  331.24    1.87
   1   2   1  338.37    2.90
   1   2   1  342.52    2.79
  -1  -2  -1  328.12    1.86
  -1  -2  -1  333.78    2.74
  -1  -2  -1  332.38    2.30
   2   3   1   88.17    1.67
   2   3   1   88.86    2.05
   2   3   1   88.36    2.23
  -2  -3  -1   76.50    1.93
  -2  -3  -1   76.40    1.62
   3   4   1   87.14    2.07
   3   4   1   86.46    2.39
  -3  -4  -1   90.80    2.40
  -3  -4  -1   89.11    1.97
   4   5   1   75.78    2.27
   4   5   1   79.57    2.52
   4   5   1   75.00    2.64
  -4  -5  -1   70.48    2.45
  -4  -5  -1   73.65    2.13
   5   6   1   39.49    2.01
   5   6   1   41.70    2.25
   5   6   1   40.92    2.59
  -5  -6  -1   48.40    2.38
  -5  -6  -1   50.67    2.03
   6   7   1   50.33    2.40
   6   7   1   56.16    2.51
   6   7   1   53.51    3.03
  -6  -7  -1   56.49    2.70
  -6  -7  -1   57.49    2.31
   7   8   1   38.16    2.39
   7   8   1   38.96    2.49
   7   8   1   34.90    2.82
  -7  -8  -1   41.29    2.61
  -7  -8  -1   44.03    2.27
   8   9   1   71.42    3.04
   8   9   1   72.92    3.12
   8   9   1   71.06    3.45
  -8  -9  -1   68.42    3.27
  -8  -9  -1   70.46    2.75
   9  10   1   53.10    3.06
   9  10   1   52.50    3.00
   9  10   1   52.96    3.59
  -9 -10  -1   49.40    3.17
  -9 -10  -1   55.54    2.72
  10  11   1   12.31    2.06
  10  11   1   13.43    2.13
  10  11   1    9.99    2.28
 -10 -11  -1   19.58    2.57
 -10 -11  -1   14.39    1.88
  11  12   1   65.37    3.81
  11  12   1   55.51    3.58
  11  12   1   60.81    4.33
 -11 -12  -1   62.36    3.92
 -11 -12  -1   65.64    3.30
  12  13   1   14.74    2.52
  12  13   1   14.32    2.41
  12  13   1   16.37    3.14
 -12 -13  -1   14.51    2.76
 -12 -13  -1   14.12    2.09
  13  14   1    6.04    2.27
  13  14   1    4.94    2.37
 -13 -14  -1    2.81    2.27
  14  15   1   22.91    3.16
  14  15   1   19.67    3.48
 -14 -15  -1   19.82    3.28
  15  16   1    3.95    2.47
  15  16   1    2.77    2.69
 -15 -16  -1    7.04    2.75
  16  17   1    5.15    4.45
  16  17   1    5.83    2.99
 -16 -17  -1    5.26    2.61
 -18 -15   1    8.53    3.08
  18  15  -1    7.01    3.02
  18  15  -1   14.01    3.53
 -17 -14   1    0.10    2.50
  17  14  -1    1.59    2.44
  17  14  -1   -0.07    2.55
 -16 -13   1   21.75    3.51
  16  13  -1   22.18    3.42
  16  13  -1   20.09    3.23
 -15 -12   1   12.83    2.82
  15  12  -1   17.49    3.09
  15  12  -1   18.56    2.85
  15  12  -1   18.70    3.21
 -14 -11   1    7.04    2.54
 -14 -11   1    8.47    1.92
  14  11  -1    6.33    2.26
  14  11  -1    7.82    1.95
  14  11  -1    7.10    2.64
 -13 -10   1    5.29    2.15
 -13 -10   1    4.13    1.63
  13  10  -1    7.49    2.25
  13  10  -1    4.57    1.67
  13  10  -1    6.27    2.29
 -12  -9   1   30.65    3.30
 -12  -9   1   38.96    2.79
  12   9  -1   33.66    3.21
  12   9  -1   32.56    2.41
  12   9  -1   37.32    2.82
  12   9  -1   31.92    3.29
 -11  -8   1   32.48    3.16
 -11  -8   1   36.35    2.60
  11   8  -1   27.38    2.98
  11   8  -1   30.76    2.15
  11   8  -1   30.40    2.45
  11   8  -1   27.52    2.73
 -10  -7   1    5.95    1.80
 -10  -7   1    8.34    1.49
  10   7  -1    4.30    1.50
  10   7  -1    4.80    1.14
  10   7  -1    5.02    1.36
  10   7  -1    3.47    1.66
  -9  -6   1   22.83    2.54
   9   6  -1   19.18    2.29
   9   6  -1   23.15    1.62
   9   6  -1   23.36    2.07
   9   6  -1   22.07    2.53
  -8  -5   1   62.80    3.03
   8   5  -1   62.73    2.76
   8   5  -1   62.62    1.96
   8   5  -1   63.27    2.51
   8   5  -1   59.19    2.77
  -7  -4   1  112.56    3.40
   7   4  -1  107.19    3.27
   7   4  -1  111.85    2.19
   7   4  -1  107.51    2.86
   7   4  -1  112.21    3.27
  -6  -3   1   10.01    1.59
   6   3  -1   10.73    1.56
   6   3  -1    9.60    1.13
   6   3  -1   10.29    1.29
   6   3  -1   11.21    1.49
  -5  -2   1  329.84    2.61
  -5  -2   1  308.81    4.16
   5   2  -1  322.63    4.32
   5   2  -1  320.65    2.58
   5   2  -1  314.85    3.73
   5   2  -1  316.93    3.89
  -4  -1   1   98.84    1.38
  -4  -1   1   91.94    2.27
   4   1  -1  104.42    2.49
   4   1  -1  103.42    2.18
   4   1  -1  109.51    2.21
  -3   0   1   37.00    0.97
  -3   0   1   37.20    1.54
   3   0  -1   37.76    1.09
   3   0  -1   38.61    1.46
   3   0  -1   38.96    1.21
  -2   1   1  335.45    2.41
  -2   1   1  331.33    2.70
  -2   1   1  329.87    1.78
  -2   1   1  325.57    1.76
   2  -1  -1  329.04    2.65
   2  -1  -1  342.10    2.93
   2  -1  -1  336.66    1.78
   2  -1  -1  332.61    1.77
  -1   2   1  330.96    2.84
  -1   2   1  330.84    2.11
   1  -2  -1  341.98    2.27
   1  -2  -1  341.24    2.48
   1  -2  -1  325.19    2.83
   1  -2  -1  353.55    2.55
   0   3   1   38.86    1.14
   0   3   1   40.53    1.72
   0   3   1   36.73    1.35
   0  -3  -1   37.84    1.08
   0  -3  -1   38.43    1.26
   0  -3  -1   38.61    1.49
   1   4   1   97.88    1.83
   1   4   1   97.55    2.47
   1   4   1   94.23    2.30
  -1  -4  -1  103.20    2.00
  -1  -4  -1  107.32    2.22
   2   5   1  327.46    3.46
   2   5   1  325.29    4.17
   2   5   1  324.73    4.28
  -2  -5  -1  315.90    3.66
  -2  -5  -1  305.51    3.68
   3   6   1    9.43    1.22
   3   6   1    9.57    1.44
   3   6   1    8.09    1.39
  -3  -6  -1    9.78    1.29
  -3  -6  -1   11.09    1.31
   4   7   1  115.48    2.89
   4   7   1  121.60    3.33
   4   7   1  115.34    3.33
  -4  -7  -1  109.07    2.94
  -4  -7  -1  107.95    2.85
   5   8   1   64.82    2.50
   5   8   1   67.17    2.84
   5   8   1   67.93    3.01
  -5  -8  -1   57.62    2.58
  -5  -8  -1   59.21    2.49
   6   9   1   19.30    2.06
   6   9   1   22.30    2.40
   6   9   1   21.89    2.40
  -6  -9  -1   23.15    2.16
  -6  -9  -1   22.86    2.06
   7  10   1    8.07    1.61
   7  10   1    7.82    1.71
   7  10   1    6.64    1.91
  -7 -10  -1    4.96    1.56
  -7 -10  -1    5.45    1.37
   8  11   1   36.29    2.65
   8  11   1   33.35    2.94
   8  11   1   33.33    3.30
  -8 -11  -1   30.23    2.69
  -8 -11  -1   31.33    2.51
   9  12   1   35.68    2.85
   9  12   1   33.38    2.97
   9  12   1   32.44    3.22
  -9 -12  -1   32.02    3.01
  -9 -12  -1   33.56    2.71
  10  13   1    3.81    1.85
  10  13   1    2.94    1.92
  10  13   1    6.71    2.46
 -10 -13  -1    3.25    1.96
 -10 -13  -1    2.30    1.56
  11  14   1    9.23    2.27
  11  14   1    7.28    2.20
  11  14   1    4.70    2.36
 -11 -14  -1    8.52    2.24
 -11 -14  -1    6.83    1.89
  12  15   1   19.06    2.82
  12  15   1   14.12    2.55
  12  15   1   16.25    2.96
 -12 -15  -1   12.16    2.68
  13  16   1   23.38    3.12
  13  16   1   17.26    3.31
 -13 -16  -1   21.50    3.20
  14  17   1   -0.48    2.15
  14  17   1    0.04    2.49
 -14 -17  -1   -1.04    2.19
  15  18   1    7.39    2.85
 -15 -18  -1    8.25    2.92
 -19 -14   1    3.38    2.92
  19  14  -1    3.27    2.85
  19  14  -1    3.89    2.99
 -18 -13   1    5.24    2.83
  18  13  -1    2.28    2.70
  18  13  -1   -0.28    2.53
 -17 -12   1    7.61    2.77
  17  12  -1    8.33    2.75
  17  12  -1   10.37    3.04
 -16 -11   1   16.94    3.31
  16  11  -1   12.87    2.84
  16  11  -1   12.06    2.92
 -15 -10   1    7.01    2.30
 -15 -10   1    8.43    1.92
  15  10  -1   10.02    2.54
  15  10  -1    7.57    1.89
  15  10  -1    7.55    2.55
 -14  -9   1   14.00    2.82
 -14  -9   1   12.48    2.03
  14   9  -1   14.30    2.59
  14   9  -1   15.48    2.16
  14   9  -1   14.14    2.70
 -13  -8   1    0.94    1.93
 -13  -8   1    0.17    1.36
  13   8  -1    3.71    1.94
  13   8  -1    1.03    1.23
  13   8  -1    2.70    1.44
  13   8  -1    2.63    1.90
 -12  -7   1   87.88    4.25
  12   7  -1   90.47    4.07
  12   7  -1   88.92    2.80
  12   7  -1   86.46    3.31
  12   7  -1   82.50    4.02
 -11  -6   1  130.14    4.55
  11   6  -1  130.24    4.24
  11   6  -1  142.50    3.10
  11   6  -1  135.48    3.73
  11   6  -1  130.82    4.37
 -10  -5   1   33.69    2.79
  10   5  -1   39.70    2.80
  10   5  -1   40.28    1.85
  10   5  -1   39.52    2.34
  10   5  -1   39.21    2.80
  -9  -4   1   35.56    2.50
   9   4  -1   38.38    2.64
   9   4  -1   42.07    1.74
   9   4  -1   40.49    2.20
   9   4  -1   38.39    2.59
  -8  -3   1    9.45    1.72
   8   3  -1    9.05    1.67
   8   3  -1    7.60    0.96
   8   3  -1    7.76    1.28
   8   3  -1    8.03    1.52
  -7  -2   1  148.87    2.35
  -7  -2   1  146.25    3.60
   7   2  -1  132.95    3.45
   7   2  -1  137.95    2.26
   7   2  -1  134.09    2.90
   7   2  -1  136.81    3.18
  -6  -1   1  109.89    1.95
  -6  -1   1  101.87    2.79
   6   1  -1   99.45    2.89
   6   1  -1   99.89    2.55
   6   1  -1  101.74    2.54
  -5   0   1   72.17    1.64
  -5   0   1   72.14    2.40
   5   0  -1   68.18    2.39
   5   0  -1   73.46    2.13
   5   0  -1   71.02    1.92
  -4   1   1  105.30    1.89
  -4   1   1  104.14    2.30
   4  -1  -1  100.03    2.39
   4  -1  -1   96.21    2.25
   4  -1  -1   98.02    1.86
  -3   2   1   77.41    1.88
  -3   2   1   81.44    1.78
  -3   2   1   81.47    1.54
   3  -2  -1   91.50    2.06
   3  -2  -1   88.94    2.16
   3  -2  -1   91.32    1.58
  -2   3   1   77.20    2.05
  -2   3   1   76.89    1.58
  -2   3   1   80.01    1.61
   2  -3  -1   93.21    1.93
   2  -3  -1   94.18    1.67
  -1   4   1  106.32    2.01
  -1   4   1  106.09    2.57
  -1   4   1  106.02    2.10
   1  -4  -1   93.81    1.90
   1  -4  -1   97.67    1.68
   1  -4  -1   94.79    2.29
   0   5   1   74.44    1.94
   0   5   1   71.50    2.53
   0   5   1   71.52    2.21
   0  -5  -1   70.32    1.85
   0  -5  -1   70.73    1.76
   0  -5  -1   74.47    2.39
   1   6   1  109.74    2.40
   1   6   1  107.52    2.99
   1   6   1  107.29    2.72
  -1  -6  -1  100.44    2.21
  -1  -6  -1   97.93    2.67
   2   7   1  147.75    2.94
   2   7   1  150.47    3.55
   2   7   1  147.99    3.41
  -2  -7  -1  133.36    2.78
  -2  -7  -1  133.41    3.16
   3   8   1    8.13    1.26
   3   8   1   11.96    1.79
   3   8   1    9.74    1.64
  -3  -8  -1    8.47    1.31
  -3  -8  -1    7.90    1.40
   4   9   1   38.36    2.13
   4   9   1   43.80    2.71
   4   9   1   38.21    2.70
  -4  -9  -1   38.96    2.26
  -4  -9  -1   38.59    2.41
   5  10   1   35.82    2.35
   5  10   1   37.39    2.80
   5  10   1   35.64    2.61
  -5 -10  -1   41.18    2.46
  -5 -10  -1   37.24    2.39
   6  11   1  139.01    3.95
   6  11   1  141.68    4.25
   6  11   1  140.76    4.68
  -6 -11  -1  134.99    3.90
  -6 -11  -1  139.87    4.05
   7  12   1   88.54    3.50
   7  12   1   84.97    3.73
   7  12   1   87.77    4.23
  -7 -12  -1   84.68    3.51
  -7 -12  -1   87.29    3.61
   8  13   1    2.74    1.61
   8  13   1    1.05    1.75
   8  13   1    0.42    1.87
  -8 -13  -1    2.96    1.62
  -8 -13  -1    2.59    1.56
   9  14   1    9.69    2.17
   9  14   1   11.38    2.29
   9  14   1   11.49    2.43
  -9 -14  -1   10.73    2.23
  -9 -14  -1   12.94    2.23
  10  15   1   10.50    2.32
  10  15   1    7.28    2.16
  10  15   1    7.75    2.48
 -10 -15  -1    8.63    2.22
 -10 -15  -1    7.05    2.01
  11  16   1   13.25    2.58
  11  16   1   15.92    2.61
  11  16   1   11.23    2.90
 -11 -16  -1    8.27    2.40
 -11 -16  -1    9.69    2.20
  12  17   1    9.43    2.58
  12  17   1   12.29    3.19
 -12 -17  -1    9.33    2.59
  13  18   1    3.69    2.83
  13  18   1    3.14    2.68
 -13 -18  -1    3.90    2.33
  14  19   1    2.26    2.82
 -14 -19  -1    5.67    2.55
 -20 -13   1   12.34    3.41
  20  13  -1   14.33    3.43
  20  13  -1   13.57    3.52
 -19 -12   1   23.61    4.01
  19  12  -1   22.67    3.70
  19  12  -1   24.85    3.93
 -18 -11   1    0.63    2.41
  18  11  -1    0.41    2.42
  18  11  -1    0.14    2.38
 -17 -10   1   10.37    2.93
  17  10  -1    8.96    2.77
  17  10  -1   10.23    3.01
 -16  -9   1    1.58    2.36
  16   9  -1    2.87    2.28
  16   9  -1    3.18    2.83
  16   9  -1    6.48    2.52
 -15  -8   1   15.08    2.81
 -15  -8   1   12.32    2.02
  15   8  -1   14.87    2.69
  15   8  -1   11.77    1.97
  15   8  -1   13.89    2.77
 -14  -7   1   26.42    3.19
  14   7  -1   26.52    3.08
  14   7  -1   23.44    2.47
  14   7  -1   23.40    3.02
 -13  -6   1   38.88    3.49
  13   6  -1   37.86    3.25
  13   6  -1   34.67    2.10
  13   6  -1   35.81    2.56
  13   6  -1   31.16    3.12
 -12  -5   1   19.21    2.39
  12   5  -1   22.90    2.63
  12   5  -1   19.60    1.72
  12   5  -1   20.25    2.11
  12   5  -1   21.80    2.50
 -11  -4   1   75.83    3.62
  11   4  -1   86.06    3.69
  11   4  -1   85.85    2.44
  11   4  -1   83.43    2.93
  11   4  -1   80.51    3.44
 -10  -3   1   18.96    1.53
 -10  -3   1   14.59    1.94
  10   3  -1   15.06    1.95
  10   3  -1   14.98    1.44
  10   3  -1   16.78    1.81
  10   3  -1   18.61    2.23
  -9  -2   1   48.27    1.84
  -9  -2   1   48.72    2.83
   9   2  -1   43.90    2.52
   9   2  -1   44.25    1.77
   9   2  -1   43.19    2.19
   9   2  -1   44.89    2.56
  -8  -1   1  325.78    3.66
  -8  -1   1  303.24    4.96
   8   1  -1  324.39    5.25
   8   1  -1  313.14    4.37
   8   1  -1  325.92    4.65
  -7   0   1   55.17    1.84
  -7   0   1   52.12    2.33
   7   0  -1   48.87    2.31
   7   0  -1   52.02    2.21
   7   0  -1   55.17    2.13
  -6   1   1  118.66    2.40
  -6   1   1  114.26    2.77
   6  -1  -1  126.42    3.15
   6  -1  -1  125.52    2.86
   6  -1  -1  130.77    2.63
  -5   2   1  301.41    3.56
  -5   2   1  285.47    3.70
   5  -2  -1  304.95    4.15
   5  -2  -1  310.16    3.99
   5  -2  -1  313.18    3.36
  -4   3   1   86.82    2.38
  -4   3   1   91.96    2.12
  -4   3   1   92.29    1.98
   4  -3  -1   86.31    2.40
   4  -3  -1   83.52    2.47
   4  -3  -1   83.98    1.93
  -3   4   1   92.35    2.51
  -3   4   1   90.53    1.84
  -3   4   1   90.05    2.04
   3  -4  -1   85.95    2.25
   3  -4  -1   85.43    2.46
  -2   5   1  290.87    4.05
  -2   5   1  298.27    2.77
  -2   5   1  305.73    3.61
   2  -5  -1  308.49    3.62
   2  -5  -1  309.46    2.81
   2  -5  -1  305.24    4.27
  -1   6   1  121.06    2.62
  -1   6   1  113.44    3.07
  -1   6   1  120.36    2.85
   1  -6  -1  127.38    2.63
   1  -6  -1  126.38    2.08
   1  -6  -1  127.71    3.17
   0   7   1   51.76    2.10
   0   7   1   49.78    2.37
   0   7   1   51.24    2.34
   0  -7  -1   51.85    2.05
   0  -7  -1   52.82    1.73
   0  -7  -1   50.94    2.46
   1   8   1  330.30    4.40
   1   8   1  321.04    5.14
   1   8   1  323.63    5.04
  -1  -8  -1  316.92    3.84
  -1  -8  -1  312.65    4.91
   2   9   1   49.42    2.28
   2   9   1   48.19    2.79
   2   9   1   47.15    2.69
  -2  -9  -1   41.92    2.02
  -2  -9  -1   46.29    2.64
   3  10   1   17.91    1.94
   3  10   1   20.30    2.35
   3  10   1   21.09    2.27
  -3 -10  -1   16.69    1.75
  -3 -10  -1   14.54    1.82
   4  11   1   77.30    2.99
   4  11   1   82.30    3.47
   4  11   1   81.64    3.63
  -4 -11  -1   82.77    2.94
  -4 -11  -1   80.44    3.26
   5  12   1   16.39    1.93
   5  12   1   19.87    2.30
   5  12   1   18.40    2.33
  -5 -12  -1   20.22    2.16
  -5 -12  -1   20.69    2.37
   6  13   1   37.67    2.81
   6  13   1   36.02    3.20
   6  13   1   40.09    3.19
  -6 -13  -1   34.20    2.63
  -6 -13  -1   34.90    2.82
   7  14   1   26.31    2.69
   7  14   1   28.16    3.17
   7  14   1   30.73    3.40
  -7 -14  -1   25.63    2.71
  -7 -14  -1   23.56    2.64
   8  15   1   14.02    2.32
   8  15   1   14.68    2.46
   8  15   1   20.46    3.17
  -8 -15  -1   11.25    2.14
  -8 -15  -1   10.41    2.23
   9  16   1    2.53    1.91
   9  16   1    6.14    2.15
   9  16   1    2.65    2.20
  -9 -16  -1    2.66    1.86
  -9 -16  -1    2.08    1.92
  10  17   1   13.45    2.57
  10  17   1   12.70    2.52
  10  17   1   11.54    3.05
 -10 -17  -1    7.64    2.30
 -10 -17  -1   11.16    2.48
  11  18   1   -0.01    2.01
  11  18   1   -0.88    2.49
 -11 -18  -1   -0.94    1.89
  12  19   1   17.52    3.85
 -12 -19  -1   22.19    5.03
  13  20   1   11.19    3.25
 -20 -11   1    4.29    2.98
  20  11  -1   11.82    3.21
  20  11  -1   11.37    3.32
 -19 -10   1   28.28    3.86
  19  10  -1   30.89    3.91
  19  10  -1   28.81    3.79
 -18  -9   1    3.10    2.61
  18   9  -1    3.89    2.60
  18   9  -1    4.05    2.48
 -17  -8   1   24.35    3.44
  17   8  -1   23.36    3.38
  17   8  -1   24.35    3.37
 -16  -7   1   14.59    3.08
  16   7  -1   17.53    2.96
  16   7  -1   16.10    2.20
  16   7  -1   14.20    2.80
 -15  -6   1   33.78    3.57
  15   6  -1   34.94    3.56
  15   6  -1   31.21    2.70
  15   6  -1   30.97    3.46
 -14  -5   1    2.55    2.10
  14   5  -1    3.43    1.99
  14   5  -1    3.79    1.21
  14   5  -1    2.74    1.36
  14   5  -1    4.82    1.90
 -13  -4   1   26.70    3.03
  13   4  -1   34.70    3.22
  13   4  -1   30.52    1.96
  13   4  -1   29.10    2.30
  13   4  -1   29.94    3.05
 -12  -3   1   41.46    2.07
  12   3  -1   39.81    3.07
  12   3  -1   36.66    1.97
  12   3  -1   37.25    2.35
  12   3  -1   39.72    2.94
 -11  -2   1  163.47    3.19
 -11  -2   1  153.64    4.54
  11   2  -1  157.38    4.42
  11   2  -1  168.15    3.25
  11   2  -1  162.45    3.74
  11   2  -1  161.97    4.18
 -10  -1   1   82.95    2.38
 -10  -1   1   80.06    3.38
  10   1  -1   82.24    3.40
  10   1  -1   78.36    2.72
  10   1  -1   79.97    2.96
  -9   0   1   21.27    1.64
  -9   0   1   19.55    2.29
   9   0  -1   23.60    2.34
   9   0  -1   20.52    1.89
   9   0  -1   20.37    2.01
  -8   1   1  308.83    3.98
  -8   1   1  305.71    4.89
   8  -1  -1  324.27    5.23
   8  -1  -1  312.15    4.48
   8  -1  -1  318.37    4.44
  -7   2   1  127.66    2.80
  -7   2   1  121.26    3.06
   7  -2  -1  143.27    3.58
   7  -2  -1  144.20    3.28
   7  -2  -1  143.07    2.94
  -6   3   1   10.42    1.35
  -6   3   1   12.70    1.37
  -6   3   1    9.70    1.19
   6  -3  -1   11.49    1.56
   6  -3  -1   11.00    1.50
   6  -3  -1    8.89    1.16
  -5   4   1   69.74    2.45
  -5   4   1   68.79    2.05
  -5   4   1   67.77    2.09
   5  -4  -1   69.69    2.50
   5  -4  -1   66.69    2.55
   5  -4  -1   67.06    2.09
  -4   5   1   64.85    2.40
  -4   5   1   66.04    1.80
  -4   5   1   64.51    2.12
   4  -5  -1   71.71    2.42
   4  -5  -1   69.74    2.70
  -3   6   1    9.81    1.49
  -3   6   1   10.18    1.15
  -3   6   1   10.22    1.30
   3  -6  -1   11.62    1.39
   3  -6  -1   10.11    1.17
   3  -6  -1    7.27    1.37
  -2   7   1  123.46    2.87
  -2   7   1  121.13    3.36
  -2   7   1  127.32    3.09
   2  -7  -1  143.23    3.09
   2  -7  -1  139.20    2.15
   2  -7  -1  133.73    3.52
  -1   8   1  311.88    4.40
  -1   8   1  303.00    5.11
  -1   8   1  312.34    4.76
   1  -8  -1  314.86    4.41
   1  -8  -1  319.34    3.31
   1  -8  -1  315.08    5.13
   0   9   1   22.19    1.93
   0   9   1   19.20    2.07
   0   9   1   18.19    2.03
   0  -9  -1   23.38    1.90
   0  -9  -1   21.73    1.47
   0  -9  -1   23.31    2.35
   1  10   1   80.32    2.73
   1  10   1   84.84    3.39
   1  10   1   82.80    3.25
  -1 -10  -1   80.14    2.33
  -1 -10  -1   77.00    3.21
   2  11   1  147.07    3.73
   2  11   1  161.61    4.47
   2  11   1  157.05    4.42
  -2 -11  -1  163.95    3.40
  -2 -11  -1  164.42    4.39
   3  12   1   40.99    2.45
   3  12   1   42.00    2.97
   3  12   1   39.15    2.97
  -3 -12  -1   37.65    2.23
  -3 -12  -1   40.34    2.96
   4  13   1   29.83    2.53
   4  13   1   30.37    3.06
   4  13   1   30.47    2.82
  -4 -13  -1   30.50    2.30
  -4 -13  -1   31.41    2.83
   5  14   1    5.00    1.62
   5  14   1    4.00    1.87
   5  14   1    4.01    1.84
  -5 -14  -1    3.23    1.39
  -5 -14  -1    3.43    1.71
   6  15   1   33.31    2.99
   6  15   1   32.66    3.21
   6  15   1   35.58    3.69
  -6 -15  -1   28.41    2.64
  -6 -15  -1   28.22    3.19
   7  16   1   14.49    2.35
   7  16   1   15.10    2.53
   7  16   1   11.59    2.67
  -7 -16  -1   14.89    2.26
  -7 -16  -1   15.74    2.57
   8  17   1   26.44    3.27
   8  17   1   21.86    2.92
   8  17   1   22.78    3.24
  -8 -17  -1   23.65    2.95
  -8 -17  -1   22.43    2.95
   9  18   1    4.52    2.17
   9  18   1    4.33    2.12
   9  18   1    6.35    2.55
  -9 -18  -1    4.60    2.03
  -9 -18  -1    2.03    2.12
  10  19   1   32.72    5.32
  10  19   1   38.13    3.97
  10  19   1   38.89    4.59
 -10 -19  -1   31.43    3.91
  11  20   1    8.27    3.19
 -21 -10   1    5.28    3.18
  21  10  -1    2.61    2.85
  21  10  -1    6.98    3.10
 -20  -9   1    1.60    2.71
  20   9  -1   -1.04    2.34
  20   9  -1    0.85    2.67
  19   8  -1   23.47    3.60
  19   8  -1   23.63    3.51
 -18  -7   1    0.71    2.50
  18   7  -1    3.27    2.34
  18   7  -1   -0.77    2.40
 -17  -6   1   22.47    3.29
  17   6  -1   29.74    3.51
  17   6  -1   28.35    3.46
 -16  -5   1   32.34    3.66
  16   5  -1   34.34    3.72
  16   5  -1   32.92    2.75
  16   5  -1   32.47    3.49
 -15  -4   1   37.27    3.42
  15   4  -1   35.28    3.63
  15   4  -1   38.24    3.00
  15   4  -1   32.58    2.68
  15   4  -1   32.83    3.26
 -14  -3   1    6.22    1.34
 -14  -3   1    5.26    2.01
  14   3  -1    4.92    2.07
  14   3  -1    4.40    1.25
  14   3  -1    4.82    1.48
  14   3  -1    3.73    1.83
 -13  -2   1   97.48    2.94
 -13  -2   1   86.16    4.00
  13   2  -1  101.26    4.27
  13   2  -1   99.31    2.91
  13   2  -1   94.12    3.31
  13   2  -1   96.66    3.80
 -12  -1   1   80.14    2.64
 -12  -1   1   74.71    3.44
  12   1  -1   78.15    3.62
  12   1  -1   80.23    2.97
  12   1  -1   85.83    3.35
 -11   0   1   46.68    2.18
 -11   0   1   43.91    2.88
  11   0  -1   49.02    3.06
  11   0  -1   43.69    2.39
  11   0  -1   48.17    2.58
 -10   1   1   84.22    2.59
 -10   1   1   82.37    3.22
  10  -1  -1   90.28    3.52
  10  -1  -1   82.53    2.88
  10  -1  -1   91.16    3.06
  -9   2   1   45.02    2.15
  -9   2   1   43.74    2.49
   9  -2  -1   47.50    2.80
   9  -2  -1   47.94    2.34
   9  -2  -1   49.04    2.35
  -8   3   1    5.31    1.24
  -8   3   1    6.21    1.34
   8  -3  -1    8.05    1.54
   8  -3  -1    7.70    1.38
   8  -3  -1    8.23    1.28
  -7   4   1  109.40    3.08
  -7   4   1  104.34    2.78
  -7   4   1  111.61    2.78
   7  -4  -1  118.46    3.28
   7  -4  -1  116.68    3.27
   7  -4  -1  118.36    2.78
  -6   5   1   46.90    2.38
  -6   5   1   46.91    1.96
  -6   5   1   48.00    2.08
   6  -5  -1   43.66    2.41
   6  -5  -1   38.06    2.39
   6  -5  -1   41.54    2.03
  -5   6   1   46.10    2.48
  -5   6   1   48.22    1.73
  -5   6   1   45.79    2.13
   5  -6  -1   44.90    2.32
   5  -6  -1   41.49    2.50
  -4   7   1  108.05    3.36
  -4   7   1  109.48    2.07
  -4   7   1  111.58    2.87
   4  -7  -1  116.14    3.09
   4  -7  -1  115.50    3.50
  -3   8   1    6.26    1.56
  -3   8   1    7.11    0.86
  -3   8   1    6.52    1.30
   3  -8  -1    8.64    1.37
   3  -8  -1    8.80    0.90
   3  -8  -1    6.12    1.56
  -2   9   1   48.47    2.33
  -2   9   1   42.29    2.76
  -2   9   1   44.29    2.40
   2  -9  -1   50.37    2.44
   2  -9  -1   48.74    1.57
   2  -9  -1   50.85    2.70
  -1  10   1   81.85    2.91
  -1  10   1   77.84    3.34
  -1  10   1   86.62    3.22
   1 -10  -1   89.36    2.99
   1 -10  -1   88.89    2.09
   1 -10  -1   88.55    3.51
   0  11   1   43.23    2.45
   0  11   1   45.28    2.91
   0  11   1   45.23    2.81
   0 -11  -1   47.41    2.51
   0 -11  -1   46.94    1.87
   0 -11  -1   46.98    3.01
   1  12   1   79.54    3.12
   1  12   1   70.05    3.46
   1  12   1   80.90    3.55
  -1 -12  -1   80.77    3.11
  -1 -12  -1   82.72    2.47
  -1 -12  -1   82.58    3.66
   2  13   1   95.15    3.41
   2  13   1   85.23    3.83
   2  13   1   97.40    4.09
  -2 -13  -1   97.93    2.91
  -2 -13  -1   91.65    3.93
   3  14   1    5.55    1.61
   3  14   1    6.44    1.92
   3  14   1    8.27    2.10
  -3 -14  -1    5.15    1.33
  -3 -14  -1    3.33    1.84
   4  15   1   35.66    2.93
   4  15   1   37.63    3.34
   4  15   1   34.13    3.20
  -4 -15  -1   34.17    2.51
  -4 -15  -1   30.21    3.21
   5  16   1   33.07    3.08
   5  16   1   31.04    3.49
   5  16   1   30.98    3.38
  -5 -16  -1   36.12    2.66
  -5 -16  -1   33.46    3.36
   6  17   1   23.27    2.78
   6  17   1   20.19    2.85
   6  17   1   22.55    3.30
  -6 -17  -1   26.58    2.70
  -6 -17  -1   27.40    3.40
   7  18   1    0.30    1.84
   7  18   1    4.49    2.13
   7  18   1    4.16    2.32
  -7 -18  -1    2.52    2.13
   8  19   1   28.74    3.56
   8  19   1   22.95    3.13
   8  19   1   32.74    4.21
  -8 -19  -1   22.02    3.29
   9  20   1    4.84    2.26
   9  20   1    0.83    2.83
  -9 -20  -1   -2.01    2.13
  10  21   1    4.50    2.70
 -22  -9   1    0.19    2.76
  22   9  -1    2.03    2.86
  22   9  -1   -2.26    2.60
 -21  -8   1    1.07    2.68
  21   8  -1    0.33    2.66
  21   8  -1    4.97    2.91
 -20  -7   1    6.08    2.92
  20   7  -1    9.01    2.98
  20   7  -1    4.18    2.81
 -19  -6   1   18.16    3.45
  19   6  -1   18.89    3.42
  19   6  -1   17.12    3.24
 -18  -5   1   16.22    3.12
  18   5  -1   23.28    3.35
  18   5  -1   17.83    3.03
 -17  -4   1   28.89    3.50
  17   4  -1   26.72    3.30
  17   4  -1   28.26    2.74
  17   4  -1   30.55    3.53
 -16  -3   1    7.46    2.56
  16   3  -1    7.24    2.20
  16   3  -1    7.73    1.80
  16   3  -1    6.24    2.15
 -15  -2   1   64.89    2.82
 -15  -2   1   60.10    3.97
  15   2  -1   63.03    4.09
  15   2  -1   65.31    2.81
  15   2  -1   60.34    3.06
  15   2  -1   60.69    3.58
 -14  -1   1   63.35    2.70
 -14  -1   1   57.23    3.45
  14   1  -1   62.85    3.81
  14   1  -1   62.99    2.68
  14   1  -1   58.61    2.96
  14   1  -1   59.31    3.31
 -13   0   1    4.81    1.31
 -13   0   1    3.41    1.68
  13   0  -1    4.30    1.88
  13   0  -1    5.10    1.40
  13   0  -1    4.47    1.57
 -12   1   1   68.84    2.71
 -12   1   1   67.33    3.35
  12  -1  -1   67.38    3.32
  12  -1  -1   71.42    2.97
  12  -1  -1   69.95    3.10
 -11   2   1  165.87    3.73
 -11   2   1  154.26    4.20
  11  -2  -1  164.01    4.64
  11  -2  -1  154.86    3.86
  11  -2  -1  170.57    3.99
 -10   3   1   12.41    1.54
 -10   3   1   12.31    1.75
  10  -3  -1   16.27    2.10
  10  -3  -1   15.81    1.85
  10  -3  -1   17.21    1.95
  -9   4   1   44.01    2.45
  -9   4   1   41.41    2.32
   9  -4  -1   40.50    2.71
   9  -4  -1   36.04    2.50
   9  -4  -1   41.00    2.26
  -8   5   1   54.56    2.70
  -8   5   1   57.13    2.38
  -8   5   1   58.36    2.43
   8  -5  -1   66.58    3.03
   8  -5  -1   58.77    2.89
   8  -5  -1   66.34    2.55
  -7   6   1   60.23    2.86
  -7   6   1   62.77    2.17
  -7   6   1   66.06    2.51
   7  -6  -1   60.67    2.86
   7  -6  -1   63.20    2.92
   7  -6  -1   62.38    2.47
  -6   7   1   61.03    2.85
  -6   7   1   63.84    2.00
  -6   7   1   64.35    2.52
   6  -7  -1   59.41    2.73
   6  -7  -1   59.77    2.96
  -5   8   1   57.45    2.95
  -5   8   1   59.63    1.76
  -5   8   1   57.76    2.53
   5  -8  -1   62.88    2.72
   5  -8  -1   64.15    3.15
  -4   9   1   41.91    2.83
  -4   9   1   40.54    1.45
  -4   9   1   39.05    2.28
   4  -9  -1   41.79    2.37
   4  -9  -1   39.31    2.61
  -3  10   1    9.76    1.80
  -3  10   1   13.23    1.12
  -3  10   1   10.96    1.64
   3 -10  -1   14.45    1.67
   3 -10  -1   15.21    1.15
   3 -10  -1   13.37    2.01
  -2  11   1  172.88    4.14
  -2  11   1  167.46    4.71
  -2  11   1  168.75    4.34
   2 -11  -1  170.73    4.14
   2 -11  -1  163.51    2.55
   2 -11  -1  159.08    4.62
  -1  12   1   70.02    3.07
  -1  12   1   68.92    3.54
  -1  12   1   66.30    3.25
   1 -12  -1   67.92    3.03
   1 -12  -1   65.31    1.98
   1 -12  -1   66.42    3.49
   0  13   1    3.64    1.42
   0  13   1    2.85    1.73
   0  13   1    3.01    1.70
   0 -13  -1    3.44    1.42
   0 -13  -1    5.29    1.05
   0 -13  -1    4.86    1.81
   1  14   1   62.92    3.22
   1  14   1   62.80    3.67
   1  14   1   62.61    3.69
  -1 -14  -1   62.04    3.08
  -1 -14  -1   64.46    2.41
  -1 -14  -1   57.37    3.61
   2  15   1   63.25    3.39
   2  15   1   66.84    3.90
   2  15   1   55.88    3.58
  -2 -15  -1   62.18    3.34
  -2 -15  -1   63.36    2.66
  -2 -15  -1   60.13    3.82
   3  16   1    8.09    1.95
   3  16   1    7.94    2.20
   3  16   1    7.65    2.40
  -3 -16  -1    6.67    2.22
   4  17   1   32.57    3.21
   4  17   1   29.55    3.47
   4  17   1   29.12    3.40
  -4 -17  -1   27.45    3.20
   5  18   1   23.99    2.85
   5  18   1   21.12    3.01
   5  18   1   20.43    3.22
  -5 -18  -1   21.23    3.16
   6  19   1   22.24    2.91
   6  19   1   18.93    3.02
   6  19   1   17.93    3.10
  -6 -19  -1   15.69    3.02
   7  20   1    6.55    2.45
   7  20   1    6.78    2.82
  -7 -20  -1    5.75    2.64
   8  21   1    5.12    2.40
   8  21   1    4.69    3.08
  -8 -21  -1    3.01    2.64
   9  22   1    2.00    2.93
  -9 -22  -1   -1.40    2.73
 -22  -7   1    5.92    2.91
  22   7  -1    8.10    3.25
  22   7  -1    6.56    3.06
 -21  -6   1    7.18    2.87
  21   6  -1   14.82    3.46
  21   6  -1    8.92    3.11
 -20  -5   1   16.99    3.34
  20   5  -1   20.56    3.62
  20   5  -1   21.10    3.43
 -19  -4   1   15.74    3.26
  19   4  -1   17.67    3.31
  19   4  -1   14.53    3.00
 -18  -3   1    5.56    2.71
  18   3  -1    5.82    2.35
  18   3  -1    4.34    2.34
 -17  -2   1   13.02    2.86
  17   2  -1   11.01    2.66
  17   2  -1   11.75    1.99
  17   2  -1   13.13    2.55
 -16  -1   1   19.29    2.03
 -16  -1   1   12.38    2.48
  16   1  -1   15.75    2.65
  16   1  -1   13.38    1.83
  16   1  -1   12.54    1.92
  16   1  -1   12.54    2.35
 -15   0   1   94.41    3.35
 -15   0   1   90.44    4.43
  15   0  -1   90.04    4.50
  15   0  -1   93.68    3.61
  15   0  -1   92.34    4.05
 -14   1   1   65.61    2.96
 -14   1   1   57.01    3.52
  14  -1  -1   72.38    4.05
  14  -1  -1   67.44    3.14
  14  -1  -1   64.40    3.36
 -13   2   1   92.31    3.31
 -13   2   1   92.70    3.85
  13  -2  -1   95.22    4.14
  13  -2  -1   90.29    3.40
  13  -2  -1   96.77    3.63
 -12   3   1   39.61    2.48
 -12   3   1   35.58    2.69
  12  -3  -1   38.57    3.06
  12  -3  -1   38.95    2.67
  12  -3  -1   35.47    2.41
 -11   4   1   73.50    2.96
 -11   4   1   68.15    3.00
  11  -4  -1   77.28    3.63
  11  -4  -1   70.38    3.16
  11  -4  -1   72.13    2.97
 -10   5   1   47.20    2.62
 -10   5   1   46.49    2.54
  10  -5  -1   41.22    2.91
  10  -5  -1   41.08    2.75
  10  -5  -1   42.23    2.40
  -9   6   1   26.48    2.35
  -9   6   1   25.49    2.01
  -9   6   1   25.25    2.12
   9  -6  -1   23.69    2.48
   9  -6  -1   24.17    2.49
   9  -6  -1   23.21    2.10
  -8   7   1   43.84    2.72
  -8   7   1   41.19    2.05
  -8   7   1   42.84    2.37
   8  -7  -1   36.68    2.66
   8  -7  -1   40.02    2.71
   8  -7  -1   37.73    2.32
  -7   8   1   43.89    2.82
  -7   8   1   44.02    1.88
  -7   8   1   42.73    2.43
   7  -8  -1   36.69    2.58
   7  -8  -1   40.35    2.86
  -6   9   1   23.41    2.55
  -6   9   1   23.19    1.42
  -6   9   1   26.08    2.23
   6  -9  -1   25.11    2.40
   6  -9  -1   24.54    2.66
  -5  10   1   47.83    2.87
  -5  10   1   47.09    1.58
  -5  10   1   42.88    2.50
   5 -10  -1   43.99    2.63
   5 -10  -1   42.28    3.02
  -4  11   1   68.86    3.49
  -4  11   1   73.22    1.74
  -4  11   1   74.23    3.14
   4 -11  -1   74.38    3.21
   4 -11  -1   71.07    3.58
  -3  12   1   38.51    2.67
  -3  12   1   33.95    2.99
  -3  12   1   38.46    1.48
  -3  12   1   34.05    2.65
   3 -12  -1   36.53    2.63
   3 -12  -1   39.27    1.45
   3 -12  -1   36.62    3.07
  -2  13   1   96.50    3.65
  -2  13   1   93.94    4.10
  -2  13   1   95.87    3.87
   2 -13  -1   95.71    3.67
   2 -13  -1   96.06    2.14
   2 -13  -1   92.83    4.16
  -1  14   1   66.35    3.23
  -1  14   1   62.15    3.71
  -1  14   1   62.41    3.61
   1 -14  -1   66.79    3.34
   1 -14  -1   67.87    2.16
   1 -14  -1   65.58    3.87
   0  15   1   89.64    3.84
   0  15   1   85.96    4.31
   0  15   1   92.67    4.12
   0 -15  -1   96.26    3.94
   0 -15  -1   92.23    4.50
   1  16   1   17.10    2.34
   1  16   1   17.52    2.75
   1  16   1   14.22    2.44
  -1 -16  -1   13.19    2.14
  -1 -16  -1   13.88    2.60
   2  17   1   12.83    2.28
   2  17   1   12.83    2.58
   2  17   1   12.21    2.54
  -2 -17  -1   11.85    2.19
  -2 -17  -1   12.19    2.69
   3  18   1    5.28    1.98
   3  18   1    3.20    2.18
   3  18   1    4.52    2.19
  -3 -18  -1    6.35    1.98
  -3 -18  -1    3.81    2.28
   4  19   1   11.60    2.49
   4  19   1   11.97    2.65
   4  19   1   15.62    3.19
  -4 -19  -1   16.96    2.63
  -4 -19  -1   16.23    3.06
   5  20   1   19.30    2.95
   5  20   1   16.63    2.97
   5  20   1   15.33    3.19
  -5 -20  -1   16.60    3.45
  -5 -20  -1   16.10    3.17
   6  21   1   15.85    3.07
   6  21   1   13.12    3.29
  -6 -21  -1    9.22    2.86
   7  22   1    5.33    2.56
   7  22   1    4.72    2.90
  -7 -22  -1    4.71    2.79
 -23  -6   1   10.67    3.53
  23   6  -1   11.44    3.52
  23   6  -1    9.31    3.26
 -22  -5   1    0.24    2.71
  22   5  -1    1.13    2.78
  22   5  -1   -1.28    2.70
 -21  -4   1    0.19    2.65
  21   4  -1   -0.40    2.41
  21   4  -1   -2.98    2.28
 -20  -3   1    7.49    2.95
  20   3  -1    7.54    2.98
  20   3  -1    7.52    2.74
 -19  -2   1   21.77    3.53
  19   2  -1   20.04    3.49
  19   2  -1   21.24    3.14
 -18  -1   1   25.35    3.50
  18   1  -1   23.31    3.43
  18   1  -1   22.60    2.71
  18   1  -1   20.88    2.87
 -17   0   1    0.23    1.49
 -17   0   1    2.09    2.22
  17   0  -1    0.09    1.97
  17   0  -1    0.36    2.07
  17   0  -1    0.23    1.46
  17   0  -1   -0.02    1.80
 -16   1   1   13.64    1.95
 -16   1   1    9.19    2.39
  16  -1  -1   12.79    2.65
  16  -1  -1   16.38    2.15
  16  -1  -1   15.43    2.36
 -15   2   1   67.89    3.24
 -15   2   1   60.72    3.71
  15  -2  -1   60.25    3.95
  15  -2  -1   68.81    3.37
  15  -2  -1   67.25    3.59
 -14   3   1    5.01    1.52
 -14   3   1    5.73    1.89
  14  -3  -1    3.77    1.88
  14  -3  -1    4.95    1.60
  14  -3  -1    3.52    1.63
 -13   4   1   29.87    2.56
 -13   4   1   27.51    2.78
  13  -4  -1   25.85    2.94
  13  -4  -1   28.72    2.64
  13  -4  -1   27.17    2.52
 -12   5   1   18.23    2.06
 -12   5   1   17.78    2.04
  12  -5  -1   20.79    2.49
  12  -5  -1   19.11    2.20
  12  -5  -1   21.79    2.20
 -11   6   1  134.61    4.10
 -11   6   1  129.15    3.71
  11  -6  -1  138.81    4.61
  11  -6  -1  138.68    4.26
  11  -6  -1  138.77    3.81
 -10   7   1   10.63    1.88
 -10   7   1    7.73    1.44
 -10   7   1    8.75    1.60
  10  -7  -1   12.84    2.00
  10  -7  -1   12.48    1.92
  10  -7  -1   13.67    1.82
  -9   8   1   71.22    3.40
  -9   8   1   71.86    2.55
  -9   8   1   71.26    3.00
   9  -8  -1   78.16    3.57
   9  -8  -1   74.57    3.48
   9  -8  -1   82.11    3.16
  -8   9   1   72.26    3.47
  -8   9   1   71.88    2.32
  -8   9   1   74.01    2.98
   8  -9  -1   80.20    3.52
   8  -9  -1   75.65    3.58
  -7  10   1    6.42    1.80
  -7  10   1    8.99    1.09
  -7  10   1    9.48    1.66
   7 -10  -1   11.02    1.83
   7 -10  -1   11.15    2.03
  -6  11   1  138.48    4.66
  -6  11   1  137.70    2.39
  -6  11   1  136.02    4.02
   6 -11  -1  135.64    4.19
   6 -11  -1  145.65    4.81
  -5  12   1   21.24    2.58
  -5  12   1   17.44    1.19
  -5  12   1   18.74    2.34
   5 -12  -1   17.53    2.14
   5 -12  -1   21.80    2.68
  -4  13   1   26.27    2.75
  -4  13   1   31.32    2.74
   4 -13  -1   30.18    2.79
   4 -13  -1   25.69    2.86
  -3  14   1    5.22    1.65
  -3  14   1    0.93    1.76
  -3  14   1    5.55    1.80
   3 -14  -1    4.42    1.73
   3 -14  -1    5.25    1.90
  -2  15   1   63.33    3.38
  -2  15   1   60.67    3.97
  -2  15   1   70.47    3.93
   2 -15  -1   66.39    3.58
   2 -15  -1   60.36    4.04
  -1  16   1   14.97    2.32
  -1  16   1    9.96    2.31
  -1  16   1   12.41    2.38
   1 -16  -1   14.62    2.25
   1 -16  -1   13.20    2.65
   0  17   1    0.39    1.65
   0  17   1   -0.72    1.94
   0  17   1    0.21    2.01
   0 -17  -1    1.14    1.63
   0 -17  -1    0.90    2.05
   1  18   1   22.58    2.79
   1  18   1   26.94    3.40
   1  18   1   20.04    3.05
  -1 -18  -1   24.22    2.89
  -1 -18  -1   17.77    3.13
   2  19   1   21.41    2.85
   2  19   1   24.60    3.40
   2  19   1   20.51    3.38
  -2 -19  -1   19.06    2.69
  -2 -19  -1   18.67    3.20
   3  20   1    8.00    2.36
   3  20   1    5.91    2.48
   3  20   1    6.42    2.69
  -3 -20  -1    8.93    2.37
  -3 -20  -1   11.72    3.04
   4  21   1    2.45    2.35
   4  21   1    1.28    2.52
  -4 -21  -1    1.06    2.48
   5  22   1    3.48    2.48
   5  22   1    0.53    2.64
  -5 -22  -1   -4.07    2.28
   6  23   1   11.58    3.01
   6  23   1    8.19    3.19
  -6 -23  -1    4.87    3.08
 -23  -4   1    0.81    2.77
  23   4  -1    1.82    2.65
  23   4  -1   -0.88    2.72
 -22  -3   1   -0.68    2.47
  22   3  -1   -0.25    2.68
  22   3  -1   -1.36    2.41
 -21  -2   1   10.02    2.98
  21   2  -1    6.81    2.78
  21   2  -1    7.44    2.78
 -20  -1   1    3.54    2.61
  20   1  -1    1.22    2.49
  20   1  -1    0.74    2.22
 -19   0   1   27.26    3.69
  19   0  -1   25.24    3.45
  19   0  -1   26.36    3.15
 -18   1   1   23.11    3.33
  18  -1  -1   23.89    3.46
  18  -1  -1   28.18    2.97
  18  -1  -1   22.88    2.87
 -17   2   1   11.15    1.99
 -17   2   1    9.46    2.52
  17  -2  -1   14.01    2.75
  17  -2  -1   11.33    2.10
  17  -2  -1   13.16    2.32
 -16   3   1    8.24    1.83
 -16   3   1   10.32    2.35
  16  -3  -1   11.18    2.47
  16  -3  -1   11.46    2.05
  16  -3  -1   13.04    2.22
 -15   4   1   34.26    2.83
 -15   4   1   33.80    3.09
  15  -4  -1   34.31    3.56
  15  -4  -1   41.47    3.16
  15  -4  -1   38.83    3.06
 -14   5   1    3.95    1.61
 -14   5   1    4.86    1.84
  14  -5  -1    5.38    2.03
  14  -5  -1    4.45    1.73
  14  -5  -1    5.21    1.68
 -13   6   1   36.48    2.94
 -13   6   1   34.28    2.68
  13  -6  -1   29.58    2.95
  13  -6  -1   32.76    2.82
  13  -6  -1   35.79    2.64
 -12   7   1   85.58    3.84
 -12   7   1   87.74    3.36
 -12   7   1   92.38    3.56
  12  -7  -1   97.50    4.34
  12  -7  -1   93.55    3.94
  12  -7  -1   86.04    3.49
 -11   8   1   26.62    2.75
 -11   8   1   25.98    2.24
 -11   8   1   23.27    2.45
  11  -8  -1   25.99    2.98
  11  -8  -1   34.54    2.97
  11  -8  -1   33.68    2.51
 -10   9   1   54.97    3.42
 -10   9   1   52.04    2.47
 -10   9   1   56.78    3.01
  10  -9  -1   60.24    3.54
  10  -9  -1   60.03    3.53
  10  -9  -1   54.43    2.97
  -9  10   1   54.40    3.47
  -9  10   1   52.74    2.24
  -9  10   1   52.47    2.97
   9 -10  -1   55.99    3.40
   9 -10  -1   56.50    3.52
  -8  11   1   25.51    3.02
  -8  11   1   25.89    1.67
  -8  11   1   26.21    2.47
   8 -11  -1   30.90    2.86
   8 -11  -1   34.84    3.27
  -7  12   1   92.34    4.31
  -7  12   1   92.86    3.67
   7 -12  -1   96.99    3.99
   7 -12  -1   96.53    4.45
  -6  13   1   34.08    3.35
  -6  13   1   34.39    2.81
   6 -13  -1   35.82    3.09
   6 -13  -1   33.25    3.38
  -5  14   1    5.28    2.14
  -5  14   1    3.61    1.72
   5 -14  -1    5.36    1.80
   5 -14  -1    4.18    2.08
  -4  15   1   33.23    3.48
  -4  15   1   35.45    3.25
   4 -15  -1   36.24    3.18
   4 -15  -1   35.81    3.68
  -3  16   1    8.77    2.32
  -3  16   1    9.33    2.26
   3 -16  -1   12.00    2.21
   3 -16  -1   12.36    2.74
  -2  17   1    9.62    2.17
  -2  17   1    9.14    2.53
  -2  17   1   10.59    2.53
   2 -17  -1   12.04    2.29
   2 -17  -1   10.64    2.72
  -1  18   1   27.12    3.33
  -1  18   1   23.36    3.20
  -1  18   1   27.04    3.38
   1 -18  -1   26.11    3.23
   1 -18  -1   28.76    3.61
   0  19   1   30.28    3.50
   0  19   1   33.18    4.04
   0  19   1   24.98    3.31
   0 -19  -1   28.68    3.49
   0 -19  -1   24.11    3.33
   1  20   1    4.81    2.18
   1  20   1    2.50    2.35
   1  20   1    1.22    2.32
  -1 -20  -1    2.16    2.00
  -1 -20  -1    0.07    2.34
   2  21   1    8.77    3.16
   2  21   1   11.32    2.94
   2  21   1    7.71    2.72
  -2 -21  -1    7.96    3.02
   3  22   1    0.36    2.33
   3  22   1    0.17    2.60
  -3 -22  -1   -1.71    2.50
   4  23   1    1.44    2.41
   4  23   1    0.35    2.77
  -4 -23  -1    1.60    2.72
 -23  -2   1   18.49    3.82
  23   2  -1   24.72    4.26
  23   2  -1   15.99    3.53
 -22  -1   1    6.62    2.92
  22   1  -1    8.08    3.01
  22   1  -1    7.26    2.86
 -21   0   1   -0.14    2.40
  21   0  -1    0.15    2.60
  21   0  -1   -1.81    2.08
 -20   1   1    1.75    2.49
  20  -1  -1    2.53    2.65
  20  -1  -1    3.49    2.26
 -19   2   1   19.96    3.20
  19  -2  -1   22.11    3.62
  19  -2  -1   22.36    2.96
  19  -2  -1   22.78    2.99
 -18   3   1    3.93    1.82
 -18   3   1    2.91    2.26
  18  -3  -1    3.06    2.14
  18  -3  -1    4.82    1.88
  18  -3  -1    2.72    1.97
 -17   4   1   29.03    3.09
 -17   4   1   22.54    2.92
  17  -4  -1   27.91    3.43
  17  -4  -1   33.32    3.17
  17  -4  -1   26.48    2.96
 -16   5   1   33.15    3.09
 -16   5   1   29.24    3.18
  16  -5  -1   32.00    3.78
  16  -5  -1   32.23    3.01
  16  -5  -1   29.62    3.01
 -15   6   1   28.81    3.08
 -15   6   1   27.16    3.01
  15  -6  -1   27.41    3.21
  15  -6  -1   33.05    3.04
  15  -6  -1   34.74    3.00
 -14   7   1   23.57    2.63
 -14   7   1   20.49    2.39
  14  -7  -1   26.96    3.18
  14  -7  -1   24.38    2.90
  14  -7  -1   26.02    2.77
 -13   8   1    1.41    1.70
 -13   8   1    0.74    1.40
 -13   8   1    1.69    1.47
  13  -8  -1    0.40    1.87
  13  -8  -1   -0.55    1.66
  13  -8  -1    0.16    1.42
 -12   9   1   34.53    3.22
 -12   9   1   34.63    2.54
 -12   9   1   31.43    2.67
  12  -9  -1   34.62    3.41
  12  -9  -1   33.22    3.19
  12  -9  -1   36.73    2.90
 -11  10   1   12.70    2.36
 -11  10   1   14.39    1.70
 -11  10   1   15.28    2.14
  11 -10  -1   11.51    2.29
  11 -10  -1   12.42    2.33
  11 -10  -1   10.44    1.96
 -10  11   1   18.55    2.66
 -10  11   1   12.81    2.00
  10 -11  -1   13.54    2.36
  10 -11  -1   11.87    2.30
  10 -11  -1   11.14    1.94
  -9  12   1   33.92    3.47
  -9  12   1   36.47    2.98
   9 -12  -1   37.94    3.25
   9 -12  -1   39.01    3.57
  -8  13   1    1.90    1.99
  -8  13   1    0.74    1.56
   8 -13  -1    1.20    1.71
   8 -13  -1    2.70    2.10
  -7  14   1   21.10    2.91
  -7  14   1   21.57    2.57
   7 -14  -1   26.85    3.01
   7 -14  -1   27.19    3.26
  -6  15   1   32.25    3.67
  -6  15   1   32.23    3.34
   6 -15  -1   27.30    3.05
   6 -15  -1   32.01    3.53
  -5  16   1   34.50    3.79
  -5  16   1   31.27    3.31
   5 -16  -1   31.58    3.35
   5 -16  -1   30.77    3.84
  -4  17   1   22.02    3.15
  -4  17   1   25.41    3.07
   4 -17  -1   25.94    2.98
   4 -17  -1   28.16    3.51
  -3  18   1    3.15    2.21
  -3  18   1    4.00    2.26
   3 -18  -1    4.40    2.09
   3 -18  -1    4.77    2.45
  -2  19   1   24.04    3.04
  -2  19   1   25.49    3.57
  -2  19   1   24.06    3.42
   2 -19  -1   19.90    2.83
   2 -19  -1   18.48    3.33
  -1  20   1    3.46    2.09
  -1  20   1    0.92    2.34
  -1  20   1    2.88    2.46
   1 -20  -1    1.94    1.99
   1 -20  -1   -0.75    2.49
   0  21   1    0.99    2.08
   0  21   1    1.88    2.47
   0  21   1    2.37    2.53
   0 -21  -1   -0.02    2.10
   0 -21  -1   -1.61    2.40
   1  22   1    7.92    2.91
   1  22   1    7.42    2.97
  -1 -22  -1    6.06    3.04
   2  23   1   22.09    3.71
   2  23   1   21.23    3.76
  -2 -23  -1   14.19    3.59
 -24  -1   1    1.91    2.87
 -23   0   1   17.48    3.55
  23   0  -1   19.69    3.93
 -22   1   1    8.57    2.99
  22  -1  -1    3.51    2.87
  22  -1  -1    2.38    2.55
 -21   2   1   10.84    2.95
  21  -2  -1   10.73    3.27
  21  -2  -1    7.25    2.54
 -20   3   1    9.20    2.77
  20  -3  -1    8.18    3.01
  20  -3  -1    6.81    2.34
 -19   4   1   14.86    2.93
  19  -4  -1   11.80    3.08
  19  -4  -1   13.16    2.40
  19  -4  -1   12.40    2.56
 -18   5   1   26.95    3.15
 -18   5   1   26.73    3.25
  18  -5  -1   21.94    3.23
  18  -5  -1   24.23    2.84
  18  -5  -1   25.32    3.06
 -17   6   1   27.35    3.23
 -17   6   1   24.41    2.97
  17  -6  -1   19.49    3.25
  17  -6  -1   19.93    2.74
  17  -6  -1   21.46    2.68
 -16   7   1    8.76    2.20
 -16   7   1   12.33    2.31
  16  -7  -1   12.17    2.74
  16  -7  -1   10.30    2.31
  16  -7  -1   12.70    2.26
 -15   8   1   11.13    2.33
 -15   8   1   10.26    2.10
  15  -8  -1   14.48    2.85
  15  -8  -1   15.23    2.51
  15  -8  -1   18.36    2.49
 -14   9   1   12.35    2.46
 -14   9   1   12.60    2.00
  14  -9  -1   12.68    2.70
  14  -9  -1   14.16    2.56
  14  -9  -1   15.59    2.27
 -13  10   1    3.53    2.02
 -13  10   1    4.73    1.76
 -13  10   1    4.72    1.87
  13 -10  -1    7.02    2.41
  13 -10  -1    3.77    2.08
  13 -10  -1    5.07    1.81
 -12  11   1   62.88    4.11
 -12  11   1   58.91    3.57
  12 -11  -1   59.62    4.10
  12 -11  -1   56.32    3.98
  12 -11  -1   59.30    3.50
 -11  12   1   62.22    4.18
 -11  12   1   62.90    3.66
  11 -12  -1   55.87    4.16
  11 -12  -1   61.64    4.16
  11 -12  -1   56.95    3.37
 -10  13   1    3.83    2.21
 -10  13   1    4.17    1.86
  10 -13  -1    4.26    2.01
  10 -13  -1    5.46    2.16
  -9  14   1   15.00    2.87
  -9  14   1   15.29    2.42
   9 -14  -1   15.09    2.52
   9 -14  -1   13.41    2.83
  -8  15   1   12.33    2.76
  -8  15   1   11.38    2.35
   8 -15  -1   16.47    2.55
   8 -15  -1   13.07    2.76
  -7  16   1   10.81    2.75
  -7  16   1   11.80    2.43
   7 -16  -1   15.14    2.60
   7 -16  -1    9.71    2.76
  -6  17   1   17.96    2.95
  -6  17   1   20.64    2.92
   6 -17  -1   20.99    2.82
   6 -17  -1   21.21    3.29
  -5  18   1   22.17    3.30
  -5  18   1   24.03    3.15
   5 -18  -1   23.06    3.01
   5 -18  -1   21.55    3.41
  -4  19   1   12.48    2.96
  -4  19   1   13.22    2.77
   4 -19  -1   14.40    2.65
   4 -19  -1   10.28    2.87
  -3  20   1    7.97    2.87
  -3  20   1    7.08    2.58
   3 -20  -1    6.99    2.49
   3 -20  -1    7.56    2.91
  -2  21   1    7.41    2.83
  -2  21   1   10.25    3.00
   2 -21  -1    7.94    2.51
   2 -21  -1   10.87    3.25
  -1  22   1   10.43    3.16
  -1  22   1    5.62    2.85
   1 -22  -1    3.22    2.90
   0  23   1   20.55    3.67
   0  23   1   20.14    3.69
   0 -23  -1   15.21    3.74
 -24   1   1   -0.77    2.62
 -23   2   1   16.48    3.46
  23  -2  -1   27.94    4.48
 -22   3   1   -3.05    2.33
  22  -3  -1    2.39    2.66
 -21   4   1   -0.95    2.29
  21  -4  -1   -2.41    2.44
  21  -4  -1   -1.57    3.41
 -20   5   1   15.59    3.00
  20  -5  -1   21.07    3.69
  20  -5  -1   13.74    2.76
 -19   6   1   14.49    2.64
 -19   6   1   14.15    2.76
  19  -6  -1   19.21    3.57
  19  -6  -1   16.32    2.68
  19  -6  -1   18.97    2.84
 -18   7   1    1.37    1.99
 -18   7   1   -1.53    1.83
  18  -7  -1    0.76    2.33
  18  -7  -1    0.26    1.87
  18  -7  -1    1.26    1.86
 -17   8   1   18.84    2.87
 -17   8   1   22.45    2.81
  17  -8  -1   20.08    3.22
  17  -8  -1   23.88    3.03
  17  -8  -1   18.95    2.61
 -16   9   1    1.71    2.09
 -16   9   1    2.52    2.67
  16  -9  -1    1.48    2.39
  16  -9  -1    2.05    2.04
  16  -9  -1    2.65    1.85
 -15  10   1   10.70    2.54
  15 -10  -1    7.15    2.50
  15 -10  -1   10.19    2.51
  15 -10  -1    5.45    1.94
 -14  11   1    6.65    2.48
 -14  11   1    9.04    2.17
  14 -11  -1    8.27    2.65
  14 -11  -1    6.22    2.37
  14 -11  -1    6.03    2.01
 -13  12   1   13.76    2.74
 -13  12   1   19.71    2.64
  13 -12  -1   17.68    2.98
  13 -12  -1   15.71    2.87
  13 -12  -1   17.87    2.54
 -12  13   1   15.30    2.86
 -12  13   1   15.70    2.54
  12 -13  -1   12.71    2.74
  12 -13  -1   14.23    2.82
  12 -13  -1   12.05    2.24
 -11  14   1    9.22    2.53
 -11  14   1    8.69    2.23
  11 -14  -1    5.81    2.34
  11 -14  -1    8.17    2.62
  11 -14  -1    3.28    1.93
 -10  15   1   10.05    2.81
 -10  15   1    9.15    2.34
  10 -15  -1    8.18    2.46
  10 -15  -1   13.36    2.95
  -9  16   1    3.02    2.37
  -9  16   1    3.57    2.12
   9 -16  -1    4.72    2.19
   9 -16  -1    3.82    2.60
  -8  17   1   22.49    3.29
  -8  17   1   23.95    3.08
   8 -17  -1   23.16    3.09
   8 -17  -1   22.85    3.47
  -7  18   1    0.07    2.38
  -7  18   1    2.20    2.17
   7 -18  -1    0.86    2.12
   7 -18  -1    0.03    2.22
  -6  19   1   17.21    3.24
  -6  19   1   15.22    2.95
   6 -19  -1   14.86    2.86
   6 -19  -1   16.19    3.43
  -5  20   1   15.54    3.33
  -5  20   1   18.52    3.20
   5 -20  -1    9.98    2.70
   5 -20  -1   16.89    3.40
  -4  21   1    2.10    2.66
  -4  21   1    1.18    2.44
   4 -21  -1   -1.97    2.02
   4 -21  -1   -3.75    2.45
  -3  22   1    1.98    2.65
  -3  22   1   -1.39    2.36
   3 -22  -1   -3.80    2.55
  -2  23   1   20.76    3.75
  -2  23   1   24.37    3.88
   2 -23  -1   17.21    3.73
 -23   4   1   -0.60    2.45
  23  -4  -1   -1.58    2.51
 -22   5   1   -0.23    2.30
  22  -5  -1    0.08    2.77
 -21   6   1   11.27    2.86
  21  -6  -1    7.93    2.99
 -20   7   1    9.62    3.25
 -20   7   1    8.11    2.58
  20  -7  -1    4.69    2.94
  20  -7  -1    6.57    2.37
 -19   8   1   29.85    3.43
  19  -8  -1   32.40    4.20
  19  -8  -1   26.69    3.30
 -18   9   1    3.72    2.35
  18  -9  -1    5.04    2.76
  18  -9  -1    4.98    2.30
  18  -9  -1    1.79    2.08
 -17  10   1    8.18    2.57
  17 -10  -1   10.63    3.04
  17 -10  -1   13.60    2.76
  17 -10  -1    6.18    2.20
 -16  11   1   16.55    3.04
  16 -11  -1   16.73    3.25
  16 -11  -1   15.21    2.95
  16 -11  -1   16.22    2.62
 -15  12   1   23.33    3.32
 -15  12   1   20.38    2.80
  15 -12  -1   23.81    3.56
  15 -12  -1   20.20    3.10
  15 -12  -1   16.07    2.62
 -14  13   1    2.33    2.31
 -14  13   1    1.65    1.98
  14 -13  -1    2.97    2.51
  14 -13  -1    3.28    2.39
  14 -13  -1    0.50    1.91
 -13  14   1    2.96    2.44
 -13  14   1    1.95    1.97
  13 -14  -1    3.28    2.43
  13 -14  -1    2.41    2.44
  13 -14  -1    4.86    2.06
 -12  15   1   19.52    3.41
 -12  15   1   23.83    3.05
  12 -15  -1   21.17    3.29
  12 -15  -1   25.80    3.59
  12 -15  -1   17.97    2.76
 -11  16   1   13.38    3.20
 -11  16   1   12.39    2.67
  11 -16  -1   14.75    2.97
  11 -16  -1   14.35    3.16
 -10  17   1    8.84    2.85
 -10  17   1   10.61    2.57
  10 -17  -1    7.90    2.67
  10 -17  -1   10.38    3.01
  -9  18   1    4.29    2.76
  -9  18   1    5.17    2.38
   9 -18  -1    2.32    2.42
   9 -18  -1    5.03    2.96
  -8  19   1   26.62    3.79
  -8  19   1   31.14    3.82
   8 -19  -1   30.47    3.57
   8 -19  -1   32.45    4.25
  -7  20   1    5.96    2.93
  -7  20   1    7.97    2.67
   7 -20  -1    8.06    2.68
   7 -20  -1    8.32    3.24
  -6  21   1    9.75    3.09
  -6  21   1    7.92    2.87
   6 -21  -1   13.74    3.02
   6 -21  -1   12.51    3.48
  -5  22   1    2.24    2.89
  -5  22   1    2.46    2.61
   5 -22  -1   -2.11    2.41
   5 -22  -1   -1.57    2.79
  -4  23   1    4.11    2.95
  -4  23   1   -0.84    2.52
   4 -23  -1    0.76    2.87
  23  -6  -1    5.96    3.33
  22  -7  -1    3.33    2.92
  21  -8  -1    5.28    3.11
 -20   9   1    3.72    2.42
  20  -9  -1    1.85    2.67
  20  -9  -1    2.05    2.23
 -19  10   1   28.59    3.68
  19 -10  -1   30.15    4.21
  19 -10  -1   24.56    3.42
 -18  11   1    2.29    2.31
  18 -11  -1    0.45    2.52
  18 -11  -1    1.66    2.29
 -17  12   1   11.11    2.90
  17 -12  -1    6.33    2.99
  17 -12  -1   10.32    2.82
 -16  13   1   20.68    3.39
 -16  13   1   17.71    4.31
  16 -13  -1   26.97    3.74
  16 -13  -1   23.24    3.52
 -15  14   1   18.88    3.48
 -15  14   1   16.48    2.82
  15 -14  -1   19.33    3.58
  15 -14  -1   24.44    3.58
  15 -14  -1   21.01    3.43
 -14  15   1   20.40    3.55
 -14  15   1   18.44    2.94
  14 -15  -1   24.29    3.59
  14 -15  -1   23.55    3.62
  14 -15  -1   19.26    2.89
 -13  16   1   19.31    3.44
 -13  16   1   24.61    3.19
  13 -16  -1   23.02    3.62
  13 -16  -1   24.65    3.60
  13 -16  -1   22.55    3.07
 -12  17   1    9.54    3.02
 -12  17   1    9.05    2.67
  12 -17  -1   10.02    2.99
  12 -17  -1    9.31    3.15
  12 -17  -1    8.79    2.55
 -11  18   1   -1.59    2.56
 -11  18   1    2.23    2.19
  11 -18  -1    0.44    2.44
  11 -18  -1    1.50    2.81
 -10  19   1   30.82    4.27
 -10  19   1   24.59    3.42
  10 -19  -1   27.81    3.77
  10 -19  -1   25.24    4.02
  -9  20   1    0.20    2.71
  -9  20   1   -0.44    2.32
   9 -20  -1    0.86    2.35
   9 -20  -1    1.50    2.78
  -8  21   1    4.85    3.12
  -8  21   1    5.64    2.70
   8 -21  -1    4.20    2.54
   8 -21  -1    7.11    3.14
  -7  22   1    8.41    3.37
  -7  22   1    5.38    2.76
   7 -22  -1    5.49    2.77
   7 -22  -1    5.95    3.37
  -6  23   1    7.46    3.27
  -6  23   1   11.24    3.18
   6 -23  -1   11.57    3.68
  22  -9  -1   -0.62    2.87
  21 -10  -1    3.90    3.03
 -20  11   1    7.72    2.87
  20 -11  -1    5.68    2.92
  20 -11  -1    9.98    2.84
 -19  12   1   17.12    3.36
  19 -12  -1   19.80    3.88
  19 -12  -1   19.31    3.35
 -18  13   1    2.17    2.55
  18 -13  -1   -0.11    2.80
  18 -13  -1    2.06    2.50
 -17  14   1    1.69    2.60
  17 -14  -1   -3.66    2.42
  17 -14  -1    0.72    2.41
 -16  15   1    7.15    2.90
  16 -15  -1    4.21    2.97
  16 -15  -1    4.64    2.70
 -15  16   1   10.04    3.18
  15 -16  -1    4.77    2.92
  15 -16  -1    6.56    2.91
 -14  17   1   -0.14    2.66
  14 -17  -1   -1.87    2.61
  14 -17  -1    1.09    2.57
 -13  18   1   -0.06    2.69
  13 -18  -1    3.00    2.69
  13 -18  -1    2.12    2.80
 -12  19   1   20.34    3.85
  12 -19  -1   18.24    3.50
  12 -19  -1   19.96    3.78
 -11  20   1    8.01    3.29
 -11  20   1    6.65    2.97
  11 -20  -1    3.88    2.84
  11 -20  -1    9.72    3.28
 -10  21   1    1.54    2.93
 -10  21   1    5.96    2.72
  10 -21  -1    3.32    2.81
  10 -21  -1    6.05    3.23
  -9  22   1    2.01    3.13
  -9  22   1    3.17    2.59
   9 -22  -1    0.21    2.61
   9 -22  -1    3.43    3.23
 -20  13   1   12.76    3.28
  20 -13  -1    8.15    3.37
  20 -13  -1   10.04    3.01
 -19  14   1    4.89    2.86
  19 -14  -1    6.02    3.13
  19 -14  -1    6.39    2.80
 -18  15   1    9.87    3.28
  18 -15  -1   11.31    3.57
  18 -15  -1   11.08    3.21
 -17  16   1    1.56    2.91
  17 -16  -1    1.68    2.90
  17 -16  -1    0.75    2.69
 -16  17   1    6.18    3.04
  16 -17  -1   -0.04    2.73
  16 -17  -1    3.02    2.86
 -15  18   1    6.77    3.24
  15 -18  -1    9.65    3.36
  15 -18  -1    5.86    3.10
 -14  19   1    6.92    3.23
  14 -19  -1    2.90    2.93
  14 -19  -1    4.17    3.02
 -13  20   1    9.87    3.51
  13 -20  -1    7.40    3.29
  13 -20  -1   10.44    3.56
  11 -21   2    6.50    3.27
  11 -21   2    9.97    3.46
 -11  21  -2    6.87    3.23
 -11  21  -2    8.77    3.29
  12 -20   2    1.05    2.82
  12 -20   2    4.68    3.19
  12 -20   2    2.80    2.58
 -12  20  -2    3.64    3.12
 -12  20  -2    4.27    2.91
  13 -19   2   -1.30    2.62
  13 -19   2    3.23    2.78
  13 -19   2    2.32    2.62
 -13  19  -2   -1.46    2.79
 -13  19  -2    0.39    2.61
  14 -18   2    1.15    2.82
  14 -18   2    5.99    3.02
  14 -18   2    4.78    2.70
 -14  18  -2    1.08    2.89
 -14  18  -2    8.22    3.05
  15 -17   2   17.66    3.78
  15 -17   2   23.04    3.76
  15 -17   2   22.47    3.65
 -15  17  -2   21.07    4.09
 -15  17  -2   18.95    3.58
  16 -16   2    1.17    2.70
  16 -16   2    1.60    2.54
  16 -16   2   -1.68    2.38
 -16  16  -2    1.98    2.96
 -16  16  -2   -1.20    2.46
  17 -15   2   15.84    3.56
  17 -15   2   23.83    3.62
  17 -15   2   18.18    3.39
 -17  15  -2   20.35    3.80
 -17  15  -2   23.85    3.77
  18 -14   2    2.04    2.85
  18 -14   2    3.56    2.48
  18 -14   2    3.28    2.52
 -18  14  -2    3.09    2.87
 -18  14  -2    2.32    2.74
  19 -13   2   -1.63    2.78
  19 -13   2    0.30    2.41
 -19  13  -2   -2.18    2.59
  20 -12   2    3.12    3.26
  20 -12   2    2.87    2.64
 -20  12  -2    6.68    3.09
  21 -11   2    7.83    3.31
  21 -11   2    6.57    2.88
 -21  11  -2    7.46    3.12
   8 -22   2   29.84    4.28
   8 -22   2   23.58    4.35
  -8  22  -2   24.47    4.21
  -8  22  -2   30.06    4.31
   9 -21   2    1.84    2.77
   9 -21   2    1.20    3.08
  -9  21  -2    3.60    2.92
  -9  21  -2   -0.94    2.71
  10 -20   2    7.32    3.03
  10 -20   2   11.54    3.53
 -10  20  -2    9.54    3.17
 -10  20  -2    9.98    3.21
  11 -19   2   -0.46    2.61
  11 -19   2    0.29    2.81
 -11  19  -2   -0.60    2.80
 -11  19  -2    2.55    2.65
  12 -18   2    3.41    2.77
  12 -18   2    1.89    2.79
  12 -18   2    3.78    2.55
 -12  18  -2    1.81    2.84
 -12  18  -2    0.84    2.59
  13 -17   2    0.54    2.65
  13 -17   2    2.69    2.75
  13 -17   2    2.55    2.46
 -13  17  -2    2.07    2.84
 -13  17  -2    2.59    2.56
  14 -16   2   14.20    3.42
  14 -16   2   14.88    3.22
  14 -16   2   12.86    3.03
 -14  16  -2   13.11    3.43
 -14  16  -2   15.47    3.26
  15 -15   2    7.61    2.95
  15 -15   2   10.31    2.92
  15 -15   2   11.04    2.96
 -15  15  -2    7.46    2.97
 -15  15  -2    7.56    2.85
  16 -14   2   16.62    3.66
  16 -14   2   20.08    3.20
  16 -14   2   13.35    3.03
 -16  14  -2   18.06    3.53
 -16  14  -2   19.19    3.43
  17 -13   2    0.51    2.58
  17 -13   2   -1.08    2.09
  17 -13   2    1.50    2.36
 -17  13  -2   -0.52    2.58
 -17  13  -2    2.85    2.62
  18 -12   2    2.44    2.92
  18 -12   2    5.00    2.42
  18 -12   2    1.26    2.33
 -18  12  -2    1.98    2.61
  19 -11   2    1.93    2.92
  19 -11   2    0.62    2.37
 -19  11  -2    0.90    2.61
  20 -10   2   10.38    3.27
  20 -10   2    8.39    2.80
 -20  10  -2    7.22    2.92
  21  -9   2    1.25    2.60
  21  -9   2    0.61    2.39
 -21   9  -2    0.96    2.47
  22  -8   2   26.49    4.49
  22  -8   2   22.46    3.76
 -22   8  -2   21.23    3.60
   5 -23   2    8.41    3.22
   5 -23   2    4.96    3.62
  -5  23  -2    8.17    3.19
  -5  23  -2    5.33    3.11
   6 -22   2    6.45    3.07
   6 -22   2    6.64    3.42
  -6  22  -2    3.27    2.97
  -6  22  -2    3.38    2.80
   7 -21   2    3.35    2.81
   7 -21   2   -2.17    2.86
  -7  21  -2    3.83    2.84
  -7  21  -2    0.94    2.68
   8 -20   2    8.47    2.98
   8 -20   2    7.96    3.32
  -8  20  -2    6.36    2.99
  -8  20  -2    4.75    2.83
   9 -19   2    4.13    2.76
   9 -19   2    6.20    2.99
  -9  19  -2    6.50    2.91
  -9  19  -2    5.69    2.81
  10 -18   2    2.20    2.52
  10 -18   2    3.76    2.79
 -10  18  -2    2.00    2.62
 -10  18  -2    3.96    2.64
  11 -17   2   18.68    3.36
  11 -17   2   14.37    3.30
 -11  17  -2    9.68    3.06
 -11  17  -2   14.34    3.16
  12 -16   2    1.26    2.34
  12 -16   2    3.89    2.66
  12 -16   2    4.30    2.41
 -12  16  -2    4.06    2.66
 -12  16  -2    0.92    2.33
  13 -15   2   -0.12    2.47
  13 -15   2    2.38    2.36
  13 -15   2    1.36    2.20
 -13  15  -2    1.23    2.57
 -13  15  -2   -1.23    2.19
  14 -14   2   -0.81    2.29
  14 -14   2    0.62    2.21
  14 -14   2   -0.45    2.06
 -14  14  -2   -1.70    2.32
 -14  14  -2   -3.50    2.07
  15 -13   2    0.36    2.35
  15 -13   2    1.11    2.13
  15 -13   2    0.08    2.21
 -15  13  -2   -1.01    2.27
 -15  13  -2    0.26    2.31
  16 -12   2    3.54    2.53
  16 -12   2    6.44    2.37
  16 -12   2    4.73    2.44
 -16  12  -2    3.53    2.65
 -16  12  -2    3.61    2.43
  17 -11   2   12.34    3.14
  17 -11   2   15.82    2.83
  17 -11   2   17.49    3.15
 -17  11  -2   13.86    3.09
  18 -10   2    3.18    2.74
  18 -10   2    2.49    3.39
  18 -10   2    0.06    2.21
 -18  10  -2    3.29    2.47
  19  -9   2    2.67    2.87
  19  -9   2    4.81    2.46
 -19   9  -2    3.83    2.59
  20  -8   2    6.82    3.16
  20  -8   2    4.93    2.66
 -20   8  -2    9.75    2.90
  21  -7   2    2.79    2.88
  21  -7   2   -0.01    2.35
 -21   7  -2    1.36    2.43
  22  -6   2    0.45    2.61
  22  -6   2    3.07    2.75
 -22   6  -2    2.30    2.52
  23  -5   2    6.51    3.05
  23  -5   2    6.82    3.03
   3 -23   2   20.98    3.66
   3 -23   2   14.17    3.96
  -3  23  -2   14.91    3.60
  -3  23  -2   13.28    3.50
   4 -22   2    6.93    3.02
   4 -22   2    8.63    3.49
  -4  22  -2    9.10    3.13
  -4  22  -2    7.95    3.02
   5 -21   2   37.69    4.58
   5 -21   2   47.43    5.60
  -5  21  -2   28.06    4.04
  -5  21  -2   31.64    4.17
   6 -20   2    3.35    2.70
   6 -20   2    4.97    3.27
  -6  20  -2    5.95    2.92
  -6  20  -2    4.61    2.74
   7 -19   2    3.25    2.47
   7 -19   2   -1.04    2.57
  -7  19  -2   -0.28    2.33
  -7  19  -2    2.30    2.50
   8 -18   2    7.24    2.75
   8 -18   2    4.25    2.87
  -8  18  -2    2.26    2.54
  -8  18  -2    6.91    2.60
   9 -17   2   45.48    4.49
   9 -17   2   49.41    4.87
  -9  17  -2   40.03    4.44
  -9  17  -2   46.05    4.37
  10 -16   2   11.86    2.95
  10 -16   2   12.34    3.04
 -10  16  -2   11.52    2.96
 -10  16  -2   12.17    2.81
  11 -15   2    3.30    2.29
  11 -15   2   -0.97    2.28
 -11  15  -2    2.63    2.40
 -11  15  -2    2.92    2.27
  12 -14   2    3.03    2.16
  12 -14   2    2.83    2.32
  12 -14   2    1.39    2.19
 -12  14  -2    3.72    2.55
 -12  14  -2    2.96    2.29
  13 -13   2    2.10    2.38
  13 -13   2    1.40    2.18
  13 -13   2    0.80    2.03
 -13  13  -2    1.67    2.43
 -13  13  -2    1.57    2.16
  14 -12   2   -0.80    2.27
  14 -12   2    2.19    2.16
  14 -12   2    1.19    2.05
 -14  12  -2    3.39    2.38
 -14  12  -2    0.71    2.20
  15 -11   2    4.40    2.43
  15 -11   2    3.46    2.12
  15 -11   2    2.46    2.05
 -15  11  -2    3.47    2.38
 -15  11  -2    3.65    2.30
  16 -10   2   11.72    2.99
  16 -10   2   11.93    2.52
  16 -10   2   12.69    2.68
 -16  10  -2   10.89    2.89
  17  -9   2   45.36    4.77
  17  -9   2   50.98    3.83
  17  -9   2   44.86    4.08
 -17   9  -2   45.51    4.35
  18  -8   2    8.01    2.87
  18  -8   2    0.82    2.18
 -18   8  -2    5.49    2.52
  19  -7   2    0.54    2.63
  19  -7   2    2.34    2.31
 -19   7  -2    3.54    2.34
  20  -6   2    5.63    2.95
  20  -6   2    5.02    2.60
 -20   6  -2    7.04    2.64
 -20   6  -2    6.38    2.39
  21  -5   2   41.41    5.13
  21  -5   2   37.19    4.33
 -21   5  -2   33.46    4.13
 -21   5  -2   32.61    3.87
  22  -4   2    7.73    3.07
  22  -4   2    2.64    2.74
 -22   4  -2    7.69    2.72
  23  -3   2   15.28    3.70
  23  -3   2   10.64    3.19
 -23   3  -2   14.16    3.16
   1 -23   2    2.67    2.68
   1 -23   2    3.14    3.31
  -1  23  -2   -0.63    2.52
  -1  23  -2    2.74    2.65
  -1  23  -2    1.27    2.88
   2 -22   2    7.40    2.85
   2 -22   2    5.40    3.32
  -2  22  -2    8.95    3.11
  -2  22  -2    8.17    3.00
  -2  22  -2    8.40    3.09
   3 -21   2   33.47    4.02
   3 -21   2   19.97    3.81
  -3  21  -2   28.56    3.82
  -3  21  -2   27.47    3.84
  -3  21  -2   22.07    3.66
   4 -20   2   26.85    3.74
   4 -20   2   27.09    4.13
  -4  20  -2   24.76    3.55
  -4  20  -2   22.17    3.51
  -4  20  -2   28.25    3.86
   5 -19   2    3.40    2.53
   5 -19   2    5.64    3.01
  -5  19  -2    4.55    2.64
  -5  19  -2    7.66    2.75
   6 -18   2   13.83    2.88
   6 -18   2   16.93    3.29
  -6  18  -2   13.00    2.88
  -6  18  -2   11.84    2.82
   7 -17   2   18.34    3.09
   7 -17   2   26.68    3.75
  -7  17  -2   16.18    3.11
  -7  17  -2   19.72    3.21
   8 -16   2   22.71    3.15
   8 -16   2   21.98    3.37
  -8  16  -2   24.15    3.43
  -8  16  -2   19.38    3.01
   9 -15   2   22.38    3.19
   9 -15   2   20.55    3.17
  -9  15  -2   24.17    3.27
  10 -14   2   90.00    4.95
  10 -14   2   89.01    4.93
 -10  14  -2   81.97    4.90
 -10  14  -2   85.48    4.71
  11 -13   2   31.40    3.79
  11 -13   2   32.91    3.71
  11 -13   2   28.31    3.45
 -11  13  -2   28.80    3.42
 -11  13  -2   31.14    3.65
  12 -12   2    1.17    2.08
  12 -12   2    0.03    1.96
  12 -12   2    0.50    1.90
 -12  12  -2    0.02    2.03
 -12  12  -2    1.03    1.94
  13 -11   2   29.45    3.46
  13 -11   2   32.58    3.59
  13 -11   2   34.59    3.49
 -13  11  -2   29.98    3.70
 -13  11  -2   31.16    3.77
  14 -10   2   83.21    5.00
  14 -10   2   88.71    4.32
  14 -10   2   83.68    4.46
 -14  10  -2   86.34    4.80
 -14  10  -2   86.54    4.78
  15  -9   2   22.92    3.35
  15  -9   2   21.87    2.74
  15  -9   2   21.77    2.95
 -15   9  -2   28.50    3.37
  16  -8   2   20.59    3.24
  16  -8   2   25.41    3.05
  16  -8   2   20.86    3.01
 -16   8  -2   19.12    2.91
 -16   8  -2   21.77    3.64
  17  -7   2   18.47    3.23
  17  -7   2   23.03    2.68
  17  -7   2   21.89    3.06
 -17   7  -2   19.67    2.98
 -17   7  -2   17.46    2.50
  18  -6   2   13.06    3.02
  18  -6   2   20.17    3.10
 -18   6  -2   15.41    2.85
 -18   6  -2   14.66    2.53
  19  -5   2    6.67    2.72
  19  -5   2    6.20    2.54
 -19   5  -2    4.04    2.33
 -19   5  -2    5.65    2.22
  20  -4   2   18.28    3.36
  20  -4   2   25.35    3.53
 -20   4  -2   23.58    3.30
 -20   4  -2   30.42    3.73
  21  -3   2   31.15    4.22
  21  -3   2   28.11    3.45
  21  -3   2   28.16    3.83
 -21   3  -2   26.88    3.43
 -21   3  -2   26.92    3.54
  22  -2   2    7.86    3.09
  22  -2   2    8.61    2.94
 -22   2  -2    9.56    2.86
  23  -1   2    4.46    3.11
  23  -1   2   -0.67    2.60
 -23   1  -2    3.74    2.64
  -1 -23   2    1.50    2.55
  -1 -23   2    0.14    2.99
   1  23  -2    1.78    2.59
   1  23  -2    5.01    2.67
   1  23  -2    2.35    2.92
   0 -22   2   49.96    4.67
   0 -22   2   46.09    5.48
   0  22  -2   49.51    4.82
   0  22  -2   46.05    4.94
   0  22  -2   51.12    5.25
   1 -21   2    3.01    2.57
   1 -21   2    1.20    2.81
  -1  21  -2   -0.41    2.45
  -1  21  -2    4.13    2.52
  -1  21  -2   -0.02    2.53
   2 -20   2    1.27    2.41
   2 -20   2    0.10    2.67
  -2  20  -2    3.29    2.42
  -2  20  -2   -0.05    2.20
  -2  20  -2   -0.27    2.29
   3 -19   2    1.29    2.28
   3 -19   2   -1.08    2.40
  -3  19  -2    1.45    2.28
  -3  19  -2    1.22    2.25
  -3  19  -2   -1.81    2.24
   4 -18   2   25.26    3.27
   4 -18   2   28.23    3.73
  -4  18  -2   31.58    3.91
  -4  18  -2   23.59    3.27
  -4  18  -2   30.38    3.59
   5 -17   2    7.12    2.44
   5 -17   2    2.04    2.57
  -5  17  -2    5.32    2.34
  -5  17  -2    5.93    2.35
   6 -16   2   15.96    2.90
   6 -16   2    7.96    2.55
  -6  16  -2   14.56    2.85
  -6  16  -2   13.90    2.63
   7 -15   2   20.13    2.92
   7 -15   2   14.74    2.86
  -7  15  -2   16.58    2.80
  -7  15  -2   14.34    2.56
   8 -14   2   66.44    4.26
   8 -14   2   63.76    4.38
  -8  14  -2   66.85    4.36
  -8  14  -2   75.26    4.31
   9 -13   2   20.56    2.91
   9 -13   2   18.31    2.83
  -9  13  -2   17.13    2.71
  -9  13  -2   20.01    2.79
  10 -12   2   31.76    3.50
  10 -12   2   29.57    3.63
  10 -12   2   32.81    3.29
 -10  12  -2   30.48    3.54
 -10  12  -2   29.49    3.33
  11 -11   2   30.55    3.19
  11 -11   2   27.83    3.44
  11 -11   2   28.18    3.12
 -11  11  -2   24.94    2.96
 -11  11  -2   32.53    3.41
  12 -10   2   29.04    3.53
  12 -10   2   31.39    3.16
  12 -10   2   28.44    3.14
 -12  10  -2   29.98    3.44
 -12  10  -2   30.93    3.28
  13  -9   2   19.91    3.02
  13  -9   2   18.53    2.51
  13  -9   2   18.92    2.58
 -13   9  -2   16.35    2.67
 -13   9  -2   17.19    2.64
  14  -8   2   68.38    4.48
  14  -8   2   74.71    3.81
  14  -8   2   69.37    4.01
 -14   8  -2   70.05    4.26
 -14   8  -2   65.37    3.22
 -14   8  -2   67.33    4.07
  15  -7   2   15.64    2.98
  15  -7   2   15.86    2.28
  15  -7   2   13.09    2.45
 -15   7  -2   19.27    2.82
 -15   7  -2   15.11    2.17
  16  -6   2   12.85    2.88
  16  -6   2   14.18    2.13
  16  -6   2   12.82    2.56
 -16   6  -2   16.71    2.67
 -16   6  -2   15.41    2.33
  17  -5   2    5.95    2.37
  17  -5   2    4.70    2.19
 -17   5  -2    4.46    2.14
 -17   5  -2    4.36    2.02
  18  -4   2   35.26    4.05
  18  -4   2   31.26    3.58
 -18   4  -2   30.62    3.33
 -18   4  -2   26.46    3.11
  19  -3   2    0.09    2.45
  19  -3   2   -0.51    2.22
 -19   3  -2    1.42    2.04
 -19   3  -2    2.76    2.10
  20  -2   2    1.71    2.65
  20  -2   2    3.05    2.09
  20  -2   2   -0.34    2.18
 -20   2  -2    3.07    2.12
 -20   2  -2    2.85    2.34
  21  -1   2   -0.58    2.57
  21  -1   2    0.85    2.49
 -21   1  -2    1.55    2.29
  22   0   2   53.34    5.24
  22   0   2   42.06    5.07
 -22   0  -2   41.38    4.61
  23   1   2    1.80    2.86
  23   1   2    2.61    2.84
 -23  -1  -2    3.00    2.73
  -3 -23   2   14.80    3.28
  -3 -23   2   16.97    3.91
   3  23  -2   14.54    3.36
   3  23  -2   16.34    3.27
   3  23  -2   13.73    3.59
  -2 -22   2    9.95    2.88
  -2 -22   2   11.66    3.47
   2  22  -2    9.13    3.03
   2  22  -2    8.55    2.77
   2  22  -2   13.12    3.41
  -1 -21   2    5.17    2.55
  -1 -21   2    0.57    2.77
   1  21  -2    3.33    2.52
   1  21  -2    3.07    2.43
   1  21  -2    0.43    2.60
   0 -20   2   16.52    2.98
   0 -20   2   17.49    3.61
   0  20  -2   18.26    3.19
   0  20  -2   17.93    3.09
   0  20  -2   20.54    3.55
   1 -19   2   13.06    2.82
   1 -19   2   13.43    3.27
  -1  19  -2   10.07    2.64
  -1  19  -2   10.46    2.73
  -1  19  -2   11.06    2.73
   2 -18   2   18.24    2.91
   2 -18   2   15.48    3.23
  -2  18  -2   16.02    2.89
  -2  18  -2   16.79    2.85
  -2  18  -2   18.71    3.14
   3 -17   2   17.71    2.86
   3 -17   2   15.87    3.17
  -3  17  -2   15.32    2.70
  -3  17  -2   17.72    2.97
  -3  17  -2   22.21    3.22
   4 -16   2   24.60    3.06
   4 -16   2   16.88    2.85
  -4  16  -2   19.67    2.97
  -4  16  -2   16.70    2.85
  -4  16  -2   17.38    2.81
   5 -15   2   24.76    2.99
   5 -15   2   23.37    3.21
  -5  15  -2   28.13    3.40
  -5  15  -2   29.24    3.34
  -5  15  -2   27.30    3.37
   6 -14   2    3.70    1.92
   6 -14   2    5.18    2.30
  -6  14  -2    6.68    1.96
  -6  14  -2    6.41    2.21
   7 -13   2    0.77    1.76
   7 -13   2    1.00    2.02
  -7  13  -2    0.73    1.80
  -7  13  -2    1.87    1.76
   8 -12   2   25.71    3.13
   8 -12   2   27.90    3.24
  -8  12  -2   27.72    3.23
  -8  12  -2   28.73    3.11
   9 -11   2   14.08    2.44
   9 -11   2   14.60    2.35
  -9  11  -2   11.95    2.24
  -9  11  -2   12.44    2.20
  10 -10   2   -0.07    1.67
  10 -10   2   -0.02    1.66
  10 -10   2    0.37    1.55
 -10  10  -2    0.30    1.72
 -10  10  -2   -0.05    1.59
  11  -9   2   14.31    2.49
  11  -9   2   13.01    2.15
  11  -9   2   15.58    2.39
 -11   9  -2   12.01    2.38
 -11   9  -2   15.95    1.76
 -11   9  -2   14.88    2.39
  12  -8   2   27.38    3.27
  12  -8   2   32.38    2.75
  12  -8   2   29.00    2.96
 -12   8  -2   29.78    3.12
 -12   8  -2   27.73    2.18
 -12   8  -2   26.40    3.03
  13  -7   2    1.66    1.71
  13  -7   2    1.53    1.47
  13  -7   2    2.16    1.61
 -13   7  -2    1.92    1.78
 -13   7  -2    0.73    1.31
 -13   7  -2    0.56    1.66
  14  -6   2    5.81    2.34
  14  -6   2    7.47    1.72
  14  -6   2    7.72    2.07
 -14   6  -2    7.31    2.13
 -14   6  -2    7.06    1.77
  15  -5   2   26.54    3.21
  15  -5   2   27.52    2.52
  15  -5   2   27.37    3.16
 -15   5  -2   25.91    3.05
 -15   5  -2   26.57    2.94
  16  -4   2   21.97    3.23
  16  -4   2   18.97    2.11
  16  -4   2   19.32    2.87
 -16   4  -2   20.16    2.67
 -16   4  -2   17.86    2.52
  17  -3   2   18.24    3.14
  17  -3   2   12.82    2.52
 -17   3  -2   14.31    2.54
 -17   3  -2   16.75    2.61
  18  -2   2   14.02    2.84
  18  -2   2   17.88    2.98
 -18   2  -2   17.74    2.70
 -18   2  -2   17.36    2.80
  19  -1   2   15.80    3.26
  19  -1   2   13.44    2.52
  19  -1   2   13.25    2.88
 -19   1  -2    9.80    2.39
 -19   1  -2   11.04    2.78
  20   0   2   14.94    3.27
  20   0   2   15.95    2.79
  20   0   2   14.78    3.13
 -20   0  -2   18.70    2.83
 -20   0  -2   21.07    3.40
  21   1   2    1.83    2.60
  21   1   2   -1.78    2.34
 -21  -1  -2    4.25    2.67
  22   2   2   12.02    3.32
  22   2   2    8.09    3.21
 -22  -2  -2   11.78    3.15
  23   3   2   15.02    3.43
  23   3   2    9.48    3.40
 -23  -3  -2   14.13    3.43
  -5 -23   2    7.55    2.97
  -5 -23   2    3.62    3.15
   5  23  -2    6.42    2.89
   5  23  -2    3.86    2.95
  -4 -22   2    8.16    2.90
  -4 -22   2    3.49    2.91
   4  22  -2    6.50    2.83
   4  22  -2    9.41    2.77
   4  22  -2    5.96    2.86
  -3 -21   2   20.70    3.33
  -3 -21   2   22.82    3.80
   3  21  -2   29.43    3.85
   3  21  -2   23.77    3.41
   3  21  -2   25.54    3.98
  -2 -20   2    1.30    2.21
  -2 -20   2    0.10    2.40
   2  20  -2    0.68    2.22
   2  20  -2    2.33    2.16
   2  20  -2    2.10    2.68
  -1 -19   2    8.15    2.60
  -1 -19   2    9.03    2.77
   1  19  -2   13.23    2.86
   1  19  -2   15.47    2.85
   1  19  -2    9.60    2.76
   0 -18   2    1.59    1.99
   0 -18   2    2.01    2.38
   0  18  -2    2.44    2.15
   0  18  -2    0.77    2.00
   0  18  -2    2.12    2.35
   1 -17   2   11.51    2.54
   1 -17   2   11.21    2.78
  -1  17  -2   13.78    2.61
  -1  17  -2   12.57    2.59
  -1  17  -2   12.37    2.64
   2 -16   2    5.49    2.15
   2 -16   2    0.58    2.15
  -2  16  -2    4.00    2.06
  -2  16  -2    0.38    1.81
  -2  16  -2    3.40    1.91
   3 -15   2   32.33    3.34
   3 -15   2   28.76    3.58
  -3  15  -2   32.53    3.38
  -3  15  -2   31.58    3.36
  -3  15  -2   27.12    3.31
   4 -14   2    7.17    2.04
   4 -14   2    4.23    2.11
  -4  14  -2    5.41    2.00
  -4  14  -2    7.76    2.15
  -4  14  -2    4.53    1.99
   5 -13   2    6.64    1.78
   5 -13   2   10.58    2.32
  -5  13  -2    5.34    1.95
  -5  13  -2    7.53    2.05
  -5  13  -2    7.08    2.06
   6 -12   2    8.83    2.06
   6 -12   2    6.59    2.07
  -6  12  -2    5.42    1.79
  -6  12  -2    6.89    2.01
   7 -11   2   53.05    3.40
   7 -11   2   56.29    3.53
  -7  11  -2   47.95    3.37
  -7  11  -2   52.81    3.15
   8 -10   2   -1.10    1.44
   8 -10   2    0.58    1.61
  -8  10  -2   -0.46    1.48
  -8  10  -2    0.81    0.62
  -8  10  -2    0.84    1.59
   9  -9   2  189.16    5.35
   9  -9   2  186.76    4.94
   9  -9   2  185.55    5.08
  -9   9  -2  173.17    5.12
  -9   9  -2  175.10    2.96
  -9   9  -2  184.94    5.08
  10  -8   2   -1.42    1.44
  10  -8   2    0.08    1.38
  10  -8   2    0.12    1.52
 -10   8  -2    2.66    1.61
 -10   8  -2    0.41    0.91
 -10   8  -2   -0.45    1.51
  11  -7   2   54.85    3.34
  11  -7   2   57.61    3.08
  11  -7   2   60.60    3.41
 -11   7  -2   54.96    3.40
 -11   7  -2   55.08    2.47
 -11   7  -2   55.89    3.36
  12  -6   2    6.28    2.00
  12  -6   2    6.10    1.53
  12  -6   2    6.15    1.74
 -12   6  -2    5.00    1.84
 -12   6  -2    6.53    1.54
 -12   6  -2    6.14    1.81
  13  -5   2    8.01    2.21
  13  -5   2   10.18    1.69
  13  -5   2    7.81    1.94
 -13   5  -2    8.07    1.99
 -13   5  -2    5.11    1.57
  14  -4   2    9.15    2.36
  14  -4   2    6.85    1.53
  14  -4   2    7.61    2.00
 -14   4  -2    4.65    1.84
 -14   4  -2    5.25    1.72
  15  -3   2   33.95    3.60
  15  -3   2   29.63    2.36
  15  -3   2   31.14    3.24
 -15   3  -2   34.37    3.08
 -15   3  -2   28.29    2.99
  16  -2   2    3.41    2.02
  16  -2   2    2.19    1.99
 -16   2  -2    2.85    1.83
 -16   2  -2    3.42    1.99
  17  -1   2   12.29    2.69
  17  -1   2   12.67    2.32
  17  -1   2   10.67    2.58
 -17   1  -2   12.85    2.31
 -17   1  -2    9.32    2.45
  18   0   2   -0.78    2.17
  18   0   2    1.69    1.76
  18   0   2    1.58    2.10
 -18   0  -2    1.61    1.86
 -18   0  -2    0.69    2.11
  19   1   2    8.47    2.74
  19   1   2    7.65    2.14
  19   1   2    7.00    2.72
 -19  -1  -2   11.56    2.37
 -19  -1  -2    8.96    2.68
  20   2   2    0.53    2.32
  20   2   2    1.70    2.50
 -20  -2  -2    2.20    2.53
  21   3   2   21.38    3.58
  21   3   2   20.33    3.78
 -21  -3  -2   23.26    3.70
  22   4   2    8.05    3.03
  22   4   2    4.54    3.06
 -22  -4  -2    6.12    2.94
  23   5   2    9.46    3.28
  23   5   2    6.82    3.51
 -23  -5  -2   10.58    3.21
  -6 -22   2    6.10    3.04
   6  22  -2    1.66    2.59
   6  22  -2    4.50    3.12
  -5 -21   2   27.66    4.00
   5  21  -2   33.47    3.92
   5  21  -2   30.97    3.85
   5  21  -2   31.89    4.19
  -4 -20   2   23.97    3.69
   4  20  -2   26.72    3.53
   4  20  -2   25.95    3.36
   4  20  -2   21.28    3.64
  -3 -19   2    1.59    2.19
  -3 -19   2    1.72    2.43
   3  19  -2    1.93    2.25
   3  19  -2    3.30    2.23
   3  19  -2    2.45    2.41
  -2 -18   2   22.33    3.04
  -2 -18   2   26.41    3.53
   2  18  -2   21.97    3.08
   2  18  -2   23.33    3.14
   2  18  -2   24.29    3.46
  -1 -17   2   13.73    2.53
  -1 -17   2   14.31    2.87
   1  17  -2   16.09    2.77
   1  17  -2   12.65    2.50
   1  17  -2   12.19    2.69
   0 -16   2   57.36    3.83
   0 -16   2   55.14    4.16
   0  16  -2   65.75    4.05
   0  16  -2   57.73    3.85
   0  16  -2   62.15    4.26
   1 -15   2    5.94    1.96
   1 -15   2    2.97    1.97
  -1  15  -2    3.87    1.90
  -1  15  -2    4.14    1.90
  -1  15  -2    3.14    1.84
   2 -14   2   71.14    3.80
   2 -14   2   77.48    4.16
  -2  14  -2   74.01    3.90
  -2  14  -2   68.87    3.82
  -2  14  -2   73.30    4.05
   3 -13   2   76.29    3.76
   3 -13   2   73.61    3.99
  -3  13  -2   79.72    3.87
  -3  13  -2   73.79    3.78
  -3  13  -2   71.91    3.77
   4 -12   2    7.66    1.89
   4 -12   2    7.97    2.13
  -4  12  -2   10.30    2.07
  -4  12  -2    9.46    2.03
  -4  12  -2    6.35    1.91
   5 -11   2   30.00    2.82
   5 -11   2   25.28    2.88
  -5  11  -2   25.53    2.72
  -5  11  -2   24.06    2.72
  -5  11  -2   26.63    2.46
   6 -10   2   82.07    3.65
   6 -10   2   81.77    3.65
  -6  10  -2   89.68    3.81
  -6  10  -2   86.42    3.68
   7  -9   2   20.92    2.34
   7  -9   2   23.97    2.71
  -7   9  -2   14.99    2.02
  -7   9  -2   17.47    0.98
  -7   9  -2   14.18    1.95
   8  -8   2   -1.14    1.40
   8  -8   2    0.25    1.33
   8  -8   2   -0.04    1.40
  -8   8  -2   -0.16    1.26
  -8   8  -2    0.40    0.72
  -8   8  -2   -1.37    1.39
   9  -7   2   21.17    2.60
   9  -7   2   20.11    2.24
   9  -7   2   21.57    2.48
  -9   7  -2   15.92    2.09
  -9   7  -2   15.09    1.53
  -9   7  -2   16.00    2.11
  10  -6   2   77.91    3.51
  10  -6   2   82.30    3.18
  10  -6   2   85.17    3.55
 -10   6  -2   87.92    3.68
 -10   6  -2   84.47    2.80
 -10   6  -2   90.60    3.65
  11  -5   2   25.82    2.84
  11  -5   2   28.08    2.29
  11  -5   2   25.42    2.53
 -11   5  -2   24.67    2.59
 -11   5  -2   27.35    2.21
 -11   5  -2   26.07    2.62
  12  -4   2    9.72    2.16
  12  -4   2    9.38    1.51
  12  -4   2    7.84    1.80
 -12   4  -2   10.39    1.91
 -12   4  -2    7.89    1.68
  13  -3   2   82.34    4.08
  13  -3   2   77.99    2.86
  13  -3   2   76.81    3.74
 -13   3  -2   73.94    3.53
 -13   3  -2   70.27    3.44
  14  -2   2   78.88    4.19
  14  -2   2   75.87    2.78
  14  -2   2   73.86    3.87
 -14   2  -2   77.50    3.63
 -14   2  -2   67.04    3.57
  15  -1   2    4.22    2.12
  15  -1   2    3.75    1.25
  15  -1   2    5.18    1.99
 -15   1  -2    4.57    1.77
 -15   1  -2    3.82    1.87
  16   0   2   58.40    4.14
  16   0   2   60.06    3.56
  16   0   2   53.90    3.86
 -16   0  -2   55.91    3.37
 -16   0  -2   57.61    3.93
  17   1   2   14.80    2.78
  17   1   2   13.59    2.27
  17   1   2   11.20    2.64
 -17  -1  -2   14.36    2.31
 -17  -1  -2   12.10    2.69
  18   2   2   27.80    3.45
  18   2   2   25.69    3.17
  18   2   2   24.47    3.25
 -18  -2  -2   22.01    2.72
 -18  -2  -2   21.37    3.31
  19   3   2    0.80    2.34
  19   3   2    1.81    2.41
 -19  -3  -2    0.01    1.99
 -19  -3  -2    4.26    2.43
  20   4   2   24.19    3.58
  20   4   2   28.54    3.91
 -20  -4  -2   25.04    3.74
  21   5   2   35.93    4.22
  21   5   2   24.89    4.00
 -21  -5  -2   28.42    3.98
  22   6   2    7.75    3.07
  22   6   2    1.28    3.07
 -22  -6  -2    5.61    3.00
  -8 -22   2   21.67    3.80
   8  22  -2   26.70    3.91
   8  22  -2   20.37    3.74
  -7 -21   2    2.77    2.55
   7  21  -2    3.14    2.59
   7  21  -2    1.96    2.59
  -6 -20   2    6.07    2.76
   6  20  -2    7.79    2.63
   6  20  -2    8.83    2.49
   6  20  -2    5.96    2.96
  -5 -19   2    2.72    2.44
   5  19  -2    1.83    2.28
   5  19  -2    3.31    2.18
   5  19  -2    5.12    2.66
  -4 -18   2   27.62    3.47
   4  18  -2   30.39    3.69
   4  18  -2   30.31    3.64
   4  18  -2   35.09    4.26
  -3 -17   2   15.05    2.83
   3  17  -2   17.11    2.70
   3  17  -2   14.32    2.52
   3  17  -2   17.55    3.05
  -2 -16   2    0.78    1.92
   2  16  -2    2.22    1.86
   2  16  -2    1.18    1.74
   2  16  -2    1.14    2.07
  -1 -15   2    4.09    1.89
  -1 -15   2    3.39    2.05
   1  15  -2    2.40    1.78
   1  15  -2    5.02    1.90
   1  15  -2    3.10    2.10
   0 -14   2   55.22    3.45
   0  14  -2   58.67    3.63
   0  14  -2   56.50    3.47
   0  14  -2   57.21    3.77
   1 -13   2   34.66    2.86
   1 -13   2   36.90    3.20
  -1  13  -2   33.65    2.92
  -1  13  -2   32.00    3.02
  -1  13  -2   31.58    2.84
   2 -12   2   31.52    2.79
   2 -12   2   33.40    3.00
  -2  12  -2   29.80    2.78
  -2  12  -2   29.09    2.75
  -2  12  -2   31.06    2.83
   3 -11   2   24.62    2.59
   3 -11   2   22.78    2.65
  -3  11  -2   21.96    2.56
  -3  11  -2   21.86    2.57
  -3  11  -2   21.43    2.57
   4 -10   2  371.77    6.47
   4 -10   2  367.12    6.45
  -4  10  -2  373.25    6.48
  -4  10  -2  359.18    6.42
  -4  10  -2  355.21    6.22
   5  -9   2   30.81    2.40
   5  -9   2   28.79    2.62
  -5   9  -2   29.77    2.63
  -5   9  -2   33.13    2.61
   6  -8   2   54.84    3.03
   6  -8   2   56.98    2.94
  -6   8  -2   47.79    2.89
  -6   8  -2   45.94    1.20
  -6   8  -2   46.02    2.79
   7  -7   2   54.19    3.01
   7  -7   2   54.66    2.79
  -7   7  -2   54.11    2.99
  -7   7  -2   53.66    1.72
  -7   7  -2   51.79    2.88
   8  -6   2   54.90    3.08
   8  -6   2   55.33    2.74
   8  -6   2   54.98    2.92
  -8   6  -2   50.98    2.90
  -8   6  -2   47.11    1.95
  -8   6  -2   47.58    2.82
   9  -5   2   29.65    2.67
   9  -5   2   29.15    2.19
   9  -5   2   30.85    2.56
  -9   5  -2   30.02    2.51
  -9   5  -2   29.24    2.02
  -9   5  -2   30.94    2.57
  10  -4   2  369.39    6.54
  10  -4   2  363.69    5.11
  10  -4   2  366.52    6.25
 -10   4  -2  367.55    6.20
 -10   4  -2  345.33    5.31
  11  -3   2   26.19    2.77
  11  -3   2   24.70    1.89
  11  -3   2   23.17    2.47
 -11   3  -2   20.21    2.32
 -11   3  -2   20.83    2.18
  12  -2   2   30.87    2.88
  12  -2   2   31.64    1.96
  12  -2   2   31.29    2.75
 -12   2  -2   32.76    2.60
 -12   2  -2   29.23    2.52
  13  -1   2   43.65    3.28
  13  -1   2   38.38    2.05
  13  -1   2   37.63    3.04
 -13   1  -2   37.64    2.74
 -13   1  -2   30.71    2.82
  14   0   2   59.15    3.52
  14   0   2   58.64    3.27
  14   0   2   60.63    2.36
  14   0   2   54.93    3.50
 -14   0  -2   55.67    3.24
 -14   0  -2   52.95    3.48
  15   1   2    3.66    1.89
  15   1   2    2.68    1.60
  15   1   2    2.16    1.88
 -15  -1  -2    1.62    1.57
 -15  -1  -2    1.44    1.86
  16   2   2    1.58    2.01
  16   2   2    1.11    1.53
  16   2   2    1.93    2.06
 -16  -2  -2    2.13    1.63
 -16  -2  -2    1.00    1.88
  17   3   2   18.98    2.91
  17   3   2   16.49    2.40
  17   3   2   13.83    2.83
 -17  -3  -2   15.99    2.36
 -17  -3  -2   14.59    2.83
  18   4   2   34.97    3.98
  18   4   2   31.99    3.23
  18   4   2   27.68    3.59
 -18  -4  -2   33.18    4.11
  19   5   2    2.06    2.41
  19   5   2    0.67    2.59
 -19  -5  -2    3.58    2.41
  20   6   2    6.67    2.73
  20   6   2    5.39    3.11
 -20  -6  -2    8.38    2.89
  21   7   2    3.99    2.65
  21   7   2    0.31    2.84
 -21  -7  -2    2.89    2.72
  22   8   2   28.69    3.97
  22   8   2   21.78    4.33
 -22  -8  -2   24.46    4.16
  -9 -21   2    0.81    2.50
   9  21  -2    0.32    2.53
   9  21  -2    3.19    2.94
  -8 -20   2    9.14    2.87
   8  20  -2   10.56    2.93
   8  20  -2    6.77    2.92
  -7 -19   2    0.31    2.24
   7  19  -2   -0.06    2.13
   7  19  -2    1.08    1.94
   7  19  -2    2.32    2.54
  -6 -18   2   12.51    2.71
   6  18  -2   16.68    2.94
   6  18  -2   16.28    2.62
   6  18  -2   16.98    3.19
  -5 -17   2    6.11    2.33
   5  17  -2    4.36    2.21
   5  17  -2    3.82    1.91
   5  17  -2    4.59    2.21
  -4 -16   2   17.13    2.74
   4  16  -2   18.25    2.65
   4  16  -2   20.90    2.61
   4  16  -2   19.93    3.03
  -3 -15   2   30.25    3.30
   3  15  -2   33.43    3.22
   3  15  -2   28.27    3.05
   3  15  -2   32.69    3.59
  -2 -14   2   77.46    2.40
  -2 -14   2   73.48    3.98
   2  14  -2   82.59    3.97
   2  14  -2   77.35    3.78
   2  14  -2   75.26    3.91
  -1 -13   2   38.06    1.66
  -1 -13   2   36.17    2.91
   1  13  -2   40.43    3.20
   1  13  -2   37.15    3.02
   1  13  -2   38.03    3.24
   0 -12   2   13.52    1.04
   0 -12   2   12.41    2.14
   0  12  -2   12.29    1.92
   0  12  -2   11.73    1.93
   0  12  -2   11.43    1.93
   1 -11   2   28.79    2.57
   1 -11   2   27.32    2.68
  -1  11  -2   31.55    2.68
  -1  11  -2   27.35    2.62
  -1  11  -2   29.93    2.53
   2 -10   2   49.17    2.82
   2 -10   2   48.05    2.78
  -2  10  -2   51.09    2.88
  -2  10  -2   50.53    2.89
  -2  10  -2   49.05    2.89
   3  -9   2   21.20    2.11
   3  -9   2   19.56    2.17
  -3   9  -2   20.38    2.32
  -3   9  -2   15.03    1.84
  -3   9  -2   17.88    2.07
   4  -8   2  226.22    4.75
   4  -8   2  223.20    4.68
  -4   8  -2  205.84    4.56
  -4   8  -2  209.13    4.62
  -4   8  -2  209.07    4.57
   5  -7   2   36.19    2.34
   5  -7   2   40.35    2.50
  -5   7  -2   37.48    2.57
  -5   7  -2   37.47    1.08
  -5   7  -2   40.24    2.57
   6  -6   2    1.54    1.35
   6  -6   2    0.14    1.22
  -6   6  -2   -0.46    1.18
  -6   6  -2    0.15    0.69
  -6   6  -2    1.20    1.29
   7  -5   2   38.65    2.59
   7  -5   2   39.95    2.28
   7  -5   2   38.37    2.36
  -7   5  -2   36.05    2.46
  -7   5  -2   35.01    1.76
  -7   5  -2   35.99    2.32
   8  -4   2  218.37    4.64
   8  -4   2  225.91    3.89
   8  -4   2  227.52    4.66
  -8   4  -2  215.99    4.58
  -8   4  -2  212.02    3.74
  -8   4  -2  210.69    4.42
   9  -3   2   21.48    2.38
   9  -3   2   20.06    1.75
   9  -3   2   17.57    2.01
  -9   3  -2   15.10    1.82
  -9   3  -2   16.67    1.73
  10  -2   2   50.24    2.99
  10  -2   2   49.26    2.02
  10  -2   2   50.34    2.87
 -10   2  -2   46.02    2.64
 -10   2  -2   47.73    2.59
  11  -1   2   28.56    2.67
  11  -1   2   31.38    1.76
  11  -1   2   29.29    2.64
 -11   1  -2   29.67    2.51
 -11   1  -2   27.57    2.46
  12   0   2   10.33    1.99
  12   0   2   12.65    1.31
  12   0   2   13.51    2.12
 -12   0  -2   11.43    1.77
 -12   0  -2   10.60    1.89
  13   1   2   41.17    3.14
  13   1   2   38.98    2.67
  13   1   2   36.60    1.84
  13   1   2   37.92    3.11
 -13  -1  -2   37.85    2.75
 -13  -1  -2   33.50    2.75
  14   2   2   77.60    3.96
  14   2   2   82.87    3.58
  14   2   2   75.87    2.40
  14   2   2   69.35    3.91
 -14  -2  -2   75.98    3.44
 -14  -2  -2   69.68    3.91
  15   3   2   36.75    3.40
  15   3   2   33.51    2.84
  15   3   2   32.86    3.46
 -15  -3  -2   31.66    2.78
 -15  -3  -2   31.93    3.43
  16   4   2   15.85    2.69
  16   4   2   19.22    2.39
  16   4   2   17.19    2.80
 -16  -4  -2   23.46    2.77
 -16  -4  -2   18.44    3.01
  17   5   2    5.78    2.22
  17   5   2    3.81    1.81
  17   5   2    3.62    2.39
 -17  -5  -2    4.47    2.10
  18   6   2   18.72    3.06
  18   6   2   15.17    3.11
 -18  -6  -2   18.74    3.38
  19   7   2    0.88    2.22
  19   7   2    0.77    2.71
 -19  -7  -2    0.57    2.32
  20   8   2    9.74    2.91
  20   8   2    9.85    3.22
 -20  -8  -2    8.01    2.96
  21   9   2    0.42    2.50
  21   9   2    5.88    3.23
 -21  -9  -2    0.92    2.66
 -11 -21   2    4.53    2.80
  11  21  -2    8.08    2.90
  11  21  -2    7.13    3.25
 -10 -20   2    4.68    2.62
  10  20  -2   10.78    3.12
  10  20  -2    9.35    3.24
  -9 -19   2    3.53    2.43
   9  19  -2    3.49    2.51
   9  19  -2    5.05    2.90
  -8 -18   2    3.71    2.29
   8  18  -2    6.02    2.47
   8  18  -2    2.38    2.59
  -7 -17   2   17.30    2.89
   7  17  -2   22.56    3.16
   7  17  -2   19.47    2.68
   7  17  -2   20.49    3.35
  -6 -16   2   17.10    2.30
  -6 -16   2   11.06    2.40
   6  16  -2   12.44    2.55
   6  16  -2   12.43    2.25
   6  16  -2    7.11    2.42
  -5 -15   2   27.47    2.41
  -5 -15   2   29.14    3.25
   5  15  -2   26.51    3.20
   5  15  -2   24.73    2.84
   5  15  -2   29.90    3.54
  -4 -14   2    8.05    1.44
  -4 -14   2    7.78    2.05
   4  14  -2    8.56    2.13
   4  14  -2    6.20    1.79
   4  14  -2    5.96    2.16
  -3 -13   2   66.45    2.45
  -3 -13   2   56.13    3.45
   3  13  -2   66.10    3.60
   3  13  -2   63.90    3.30
  -2 -12   2   28.94    1.70
  -2 -12   2   27.07    2.76
   2  12  -2   26.43    2.63
   2  12  -2   29.18    2.59
   2  12  -2   25.60    2.87
  -1 -11   2   37.28    1.56
  -1 -11   2   36.83    2.84
   1  11  -2   37.82    2.74
   1  11  -2   33.54    2.49
   1  11  -2   38.37    2.89
   0 -10   2   58.51    1.49
   0 -10   2   61.01    3.14
   0  10  -2   62.07    3.04
   0  10  -2   53.62    2.85
   0  10  -2   60.16    2.94
   1  -9   2   91.64    3.33
   1  -9   2   90.68    1.22
   1  -9   2   91.47    3.40
  -1   9  -2   87.37    3.30
  -1   9  -2   82.74    3.09
  -1   9  -2   89.22    3.38
   2  -8   2   40.26    2.52
   2  -8   2   37.10    2.49
  -2   8  -2   45.45    2.61
  -2   8  -2   45.17    2.53
  -2   8  -2   43.17    2.61
   3  -7   2   96.92    3.21
   3  -7   2   91.88    2.97
  -3   7  -2   93.18    3.05
  -3   7  -2   99.34    3.21
  -3   7  -2   97.89    3.19
   4  -6   2   63.06    2.72
   4  -6   2   67.60    2.64
  -4   6  -2   63.84    2.76
  -4   6  -2   62.93    2.75
  -4   6  -2   61.90    1.19
  -4   6  -2   63.66    2.75
   5  -5   2   45.43    2.50
   5  -5   2   47.28    2.27
  -5   5  -2   51.38    2.41
  -5   5  -2   52.03    1.53
  -5   5  -2   55.22    2.62
   6  -4   2   63.14    2.62
   6  -4   2   69.79    2.42
   6  -4   2   68.64    2.79
  -6   4  -2   63.28    2.71
  -6   4  -2   62.26    1.99
  -6   4  -2   62.38    2.74
   7  -3   2  102.64    3.28
   7  -3   2   98.73    2.49
   7  -3   2   96.24    3.02
  -7   3  -2   95.76    3.11
  -7   3  -2   95.01    2.57
  -7   3  -2   94.67    3.01
   8  -2   2   40.47    2.54
   8  -2   2   42.09    1.82
   8  -2   2   37.10    2.46
  -8   2  -2   42.73    2.43
  -8   2  -2   39.40    2.29
   9  -1   2   96.14    3.41
   9  -1   2   92.74    2.23
   9  -1   2   91.98    3.18
  -9   1  -2   83.13    3.01
  -9   1  -2   81.13    2.98
  10   0   2   63.05    3.03
  10   0   2   59.75    1.88
  10   0   2   54.99    2.96
 -10   0  -2   55.82    2.78
 -10   0  -2   59.57    2.97
  11   1   2   38.30    2.78
  11   1   2   35.87    2.50
  11   1   2   36.76    1.64
  11   1   2   35.16    2.79
 -11  -1  -2   36.39    2.52
 -11  -1  -2   34.03    2.67
  12   2   2   29.27    2.70
  12   2   2   26.70    2.42
  12   2   2   28.38    1.57
  12   2   2   27.40    2.79
 -12  -2  -2   24.89    2.25
 -12  -2  -2   24.54    2.47
  13   3   2   67.70    3.56
  13   3   2   63.83    3.14
  13   3   2   63.32    2.11
  13   3   2   61.21    3.64
 -13  -3  -2   66.67    3.17
 -13  -3  -2   62.25    3.67
  14   4   2    8.36    2.13
  14   4   2    9.04    1.85
  14   4   2    6.93    2.15
 -14  -4  -2    7.94    1.79
 -14  -4  -2    7.91    2.15
  15   5   2   28.69    3.20
  15   5   2   30.48    2.81
  15   5   2   26.95    3.20
 -15  -5  -2   27.80    3.44
  16   6   2   15.28    2.66
  16   6   2   14.70    2.22
  16   6   2   14.05    2.88
 -16  -6  -2   11.83    2.52
  17   7   2   18.66    2.97
  17   7   2   20.49    2.58
  17   7   2   16.20    3.07
 -17  -7  -2   20.23    3.39
  18   8   2    2.37    2.32
  18   8   2    4.71    2.87
 -18  -8  -2    6.36    2.67
  19   9   2    4.81    2.62
  19   9   2    3.44    3.00
 -19  -9  -2    5.56    2.59
  20  10   2    7.22    2.76
  20  10   2    7.81    3.40
 -20 -10  -2    8.76    2.90
  21  11   2    3.67    2.74
  21  11   2    7.49    3.41
 -21 -11  -2    8.84    3.22
 -12 -20   2    4.92    2.71
  12  20  -2    2.72    2.61
  12  20  -2    7.84    3.22
 -11 -19   2    2.24    2.36
  11  19  -2    4.83    2.57
  11  19  -2   -0.54    2.23
 -10 -18   2    2.80    2.21
  10  18  -2    3.27    2.34
  10  18  -2    0.45    2.18
  -9 -17   2   49.91    3.63
  -9 -17   2   48.69    4.09
   9  17  -2   48.60    4.18
   9  17  -2   43.75    4.50
  -8 -16   2   22.92    2.61
  -8 -16   2   23.95    3.15
   8  16  -2   26.11    3.20
   8  16  -2   22.68    2.59
   8  16  -2   20.56    2.99
  -7 -15   2   17.02    2.19
  -7 -15   2   11.61    2.31
   7  15  -2   12.22    2.47
   7  15  -2   14.39    2.17
   7  15  -2   12.57    2.59
  -6 -14   2    8.06    1.66
  -6 -14   2    8.06    1.99
   6  14  -2    8.99    2.17
   6  14  -2    8.81    1.84
   6  14  -2    4.87    1.94
  -5 -13   2    5.23    1.36
  -5 -13   2    3.81    1.78
   5  13  -2    4.67    1.82
   5  13  -2    6.16    1.61
   5  13  -2    5.68    1.97
  -4 -12   2   11.32    1.50
  -4 -12   2   14.39    2.19
   4  12  -2    9.91    1.83
   4  12  -2   11.05    1.74
   4  12  -2   11.44    2.10
  -3 -11   2   23.79    1.79
  -3 -11   2   23.54    2.52
   3  11  -2   23.43    2.49
   3  11  -2   26.30    2.21
   3  11  -2   21.86    2.61
  -2 -10   2   49.03    1.91
  -2 -10   2   49.91    2.89
   2  10  -2   46.44    2.80
   2  10  -2   46.63    2.59
   2  10  -2   47.98    2.97
  -1  -9   2   96.06    2.11
  -1  -9   2   95.00    3.46
   1   9  -2   94.26    3.34
   1   9  -2   95.70    3.06
   1   9  -2  103.18    3.42
   0  -8   2  132.62    1.97
   0  -8   2  129.34    3.65
   0   8  -2  139.86    3.70
   0   8  -2  131.97    3.37
   0   8  -2  128.95    3.67
   1  -7   2    6.80    1.49
   1  -7   2    8.51    0.70
   1  -7   2    7.39    1.42
  -1   7  -2    8.28    1.55
  -1   7  -2    8.06    1.45
  -1   7  -2    8.39    1.44
   2  -6   2   94.32    2.96
   2  -6   2   91.27    2.90
  -2   6  -2   96.95    3.03
  -2   6  -2   92.15    2.85
  -2   6  -2   92.50    2.94
   3  -5   2   24.19    2.07
   3  -5   2   25.70    1.98
  -3   5  -2   25.05    2.11
  -3   5  -2   21.30    2.00
  -3   5  -2   22.74    0.93
  -3   5  -2   24.52    2.06
   4  -4   2    1.66    1.22
   4  -4   2    2.08    1.08
  -4   4  -2    0.69    1.15
  -4   4  -2    0.15    0.68
  -4   4  -2    1.08    1.21
   5  -3   2   24.81    2.10
   5  -3   2   26.60    1.72
   5  -3   2   24.83    2.09
  -5   3  -2   24.59    2.05
  -5   3  -2   22.55    1.48
  -5   3  -2   21.98    2.06
   6  -2   2   96.25    2.94
   6  -2   2   97.86    2.16
   6  -2   2   99.73    2.97
  -6   2  -2   96.24    2.93
  -6   2  -2   91.11    2.52
  -6   2  -2   94.89    2.96
   7  -1   2    7.45    1.46
   7  -1   2    6.92    0.90
   7  -1   2    7.03    1.45
  -7   1  -2    9.73    1.49
  -7   1  -2    8.24    1.38
   8   0   2  137.70    3.59
   8   0   2  133.35    2.16
   8   0   2  129.84    3.50
  -8   0  -2  132.41    3.37
  -8   0  -2  125.81    3.43
   9   1   2   98.45    3.30
   9   1   2   97.31    3.07
   9   1   2   95.04    1.92
   9   1   2   98.50    3.47
  -9  -1  -2   98.45    3.18
  -9  -1  -2   97.89    3.42
  10   2   2   48.72    2.75
  10   2   2   50.82    2.51
  10   2   2   47.17    1.60
  10   2   2   49.85    2.94
 -10  -2  -2   49.33    2.59
 -10  -2  -2   45.89    2.83
  11   3   2   21.30    2.38
  11   3   2   21.95    2.23
  11   3   2   22.70    1.40
  11   3   2   22.80    2.66
 -11  -3  -2   25.20    2.28
 -11  -3  -2   22.19    2.59
  12   4   2   12.94    1.95
  12   4   2   11.43    1.75
  12   4   2   12.38    1.37
  12   4   2   10.05    1.92
 -12  -4  -2   10.76    1.67
 -12  -4  -2    8.42    1.82
  13   5   2    5.27    1.79
  13   5   2    5.38    1.55
  13   5   2    5.66    1.06
  13   5   2    4.32    2.03
 -13  -5  -2    3.79    1.72
 -13  -5  -2    5.95    1.07
  14   6   2   10.16    2.14
  14   6   2   10.43    1.92
  14   6   2    7.04    2.27
 -14  -6  -2    7.43    2.01
  15   7   2   16.81    2.63
  15   7   2   16.00    2.25
  15   7   2   13.47    2.74
 -15  -7  -2   14.94    2.86
  16   8   2   20.30    2.87
  16   8   2   24.29    2.97
  16   8   2   21.98    3.50
 -16  -8  -2   22.31    3.19
  17   9   2   46.57    4.25
  17   9   2   45.35    4.80
 -17  -9  -2   45.71    4.59
  18  10   2    3.34    2.40
  18  10   2   -0.02    2.81
 -18 -10  -2    5.99    2.88
  19  11   2    3.79    2.49
  19  11   2    1.34    2.62
 -19 -11  -2    1.54    2.69
  20  12   2    7.13    2.85
  20  12   2    5.66    3.19
 -20 -12  -2    7.23    3.19
 -13 -19   2    0.91    2.32
  13  19  -2   -1.66    2.42
  13  19  -2    0.77    2.76
 -12 -18   2    6.68    2.81
 -12 -18   2    2.75    2.24
  12  18  -2    6.31    2.73
  12  18  -2    4.31    2.85
 -11 -17   2   12.29    2.55
 -11 -17   2   10.66    2.64
  11  17  -2   15.74    3.07
  11  17  -2   13.34    3.22
 -10 -16   2   16.86    2.65
 -10 -16   2   16.36    2.73
  10  16  -2   16.71    3.00
  10  16  -2   13.19    2.94
  -9 -15   2   27.16    3.08
  -9 -15   2   22.70    2.90
   9  15  -2   23.29    3.09
   9  15  -2   26.17    2.80
   9  15  -2   19.73    3.14
  -8 -14   2   71.13    3.54
  -8 -14   2   63.99    3.85
   8  14  -2   73.63    4.19
   8  14  -2   68.26    3.31
   8  14  -2   65.60    4.28
  -7 -13   2    0.41    1.39
  -7 -13   2    0.42    1.58
   7  13  -2    3.01    1.79
   7  13  -2    1.33    1.33
   7  13  -2    1.12    1.85
  -6 -12   2    2.85    1.40
  -6 -12   2    2.77    1.66
   6  12  -2    3.42    1.77
   6  12  -2    4.91    1.41
   6  12  -2    4.55    1.85
  -5 -11   2   23.55    2.20
  -5 -11   2   25.71    2.58
   5  11  -2   27.26    2.65
   5  11  -2   27.04    2.22
   5  11  -2   24.34    2.74
  -4 -10   2  356.85    5.07
  -4 -10   2  367.51    6.31
   4  10  -2  366.32    6.26
   4  10  -2  357.43    5.31
   4  10  -2  352.31    6.37
  -3  -9   2   17.88    1.74
  -3  -9   2   17.83    2.01
   3   9  -2   20.48    2.29
   3   9  -2   18.55    1.91
   3   9  -2   16.73    2.05
  -2  -8   2   48.10    1.88
  -2  -8   2   51.55    2.71
   2   8  -2   48.63    2.61
   2   8  -2   41.58    2.13
   2   8  -2   43.83    2.45
  -1  -7   2   10.22    1.15
  -1  -7   2   11.08    1.70
   1   7  -2    7.16    1.36
   1   7  -2    5.92    1.25
   1   7  -2    6.72    1.39
   0  -6   2   19.28    1.06
   0  -6   2   21.98    2.08
   0   6  -2   23.07    1.89
   0   6  -2   20.93    1.80
   0   6  -2   22.70    1.88
   1  -5   2   32.22    1.01
   1  -5   2   30.45    2.07
  -1   5  -2   29.37    2.12
  -1   5  -2   29.29    1.88
  -1   5  -2   27.68    2.02
   2  -4   2  595.19    5.51
   2  -4   2  582.20    5.17
  -2   4  -2  607.14    5.56
  -2   4  -2  592.02    5.37
  -2   4  -2  592.22    3.01
  -2   4  -2  601.14    5.52
   3  -3   2  270.78    3.78
   3  -3   2  270.02    3.32
  -3   3  -2  250.21    3.65
  -3   3  -2  243.85    3.56
  -3   3  -2  247.18    2.52
  -3   3  -2  246.99    3.59
   4  -2   2  595.13    5.36
   4  -2   2  595.34    4.18
   4  -2   2  589.70    5.48
  -4   2  -2  574.72    5.34
  -4   2  -2  590.64    4.49
  -4   2  -2  602.43    5.53
   5  -1   2   32.77    2.02
   5  -1   2   30.70    1.30
   5  -1   2   30.40    2.07
  -5   1  -2   28.86    2.03
  -5   1  -2   28.10    1.74
   6   0   2   24.43    1.97
   6   0   2   23.85    1.08
  -6   0  -2   25.28    1.98
  -6   0  -2   23.48    1.92
   7   1   2   10.70    1.46
   7   1   2   10.38    1.44
   7   1   2   10.91    0.93
   7   1   2    8.94    1.52
  -7  -1  -2    6.42    1.39
  -7  -1  -2    7.18    1.47
   8   2   2   47.36    2.53
   8   2   2   51.48    2.39
   8   2   2   50.38    1.37
   8   2   2   47.82    2.53
  -8  -2  -2   47.83    2.44
   9   3   2   16.23    1.77
   9   3   2   16.91    1.89
   9   3   2   17.73    1.17
   9   3   2   16.45    2.00
  -9  -3  -2   20.23    1.94
  -9  -3  -2   16.60    2.06
  10   4   2  367.26    5.94
  10   4   2  373.61    5.67
  10   4   2  369.66    3.78
  10   4   2  358.27    6.43
 -10  -4  -2  343.90    6.33
 -10  -4  -2  378.50    3.82
  11   5   2   24.05    2.37
  11   5   2   25.96    2.34
  11   5   2   25.83    1.54
  11   5   2   23.57    2.81
 -11  -5  -2   21.98    2.67
 -11  -5  -2   26.21    1.54
  12   6   2    3.17    1.61
  12   6   2    2.45    1.46
  12   6   2    2.87    0.95
  12   6   2    3.31    1.91
 -12  -6  -2    3.61    1.81
 -12  -6  -2    3.55    0.98
  13   7   2   -0.13    1.44
  13   7   2    0.13    1.33
  13   7   2    0.31    1.93
 -13  -7  -2    0.59    1.79
  14   8   2   70.77    4.04
  14   8   2   67.07    3.51
  14   8   2   69.03    4.58
 -14  -8  -2   69.11    4.44
  15   9   2   28.30    3.49
  15   9   2   25.58    3.02
  15   9   2   25.42    3.52
 -15  -9  -2   19.87    2.98
  16  10   2   16.78    2.81
  16  10   2   15.19    3.31
 -16 -10  -2   14.17    3.11
  17  11   2   11.29    2.75
  17  11   2   11.37    3.31
 -17 -11  -2   11.21    3.10
  18  12   2    5.10    2.60
  18  12   2    7.09    3.09
 -18 -12  -2    4.94    2.79
  19  13   2   -0.11    2.36
  19  13   2   -0.80    2.73
 -19 -13  -2    1.28    2.66
 -14 -18   2    4.44    2.50
  14  18  -2    7.40    2.95
  14  18  -2    7.26    3.08
 -13 -17   2    5.53    2.40
 -13 -17   2    2.97    2.17
  13  17  -2    3.18    2.66
  13  17  -2    3.78    2.77
 -12 -16   2    3.39    2.23
 -12 -16   2    4.54    2.20
  12  16  -2    4.20    2.55
  12  16  -2    1.97    2.50
 -11 -15   2    1.97    1.93
 -11 -15   2    2.25    1.90
  11  15  -2    1.93    2.23
  11  15  -2    2.13    2.26
 -10 -14   2   96.03    4.37
 -10 -14   2   91.79    4.43
  10  14  -2   97.33    5.01
  10  14  -2   91.26    4.73
  -9 -13   2   15.33    2.34
  -9 -13   2   16.88    2.49
   9  13  -2   19.54    2.78
   9  13  -2   15.03    1.91
   9  13  -2   15.63    2.59
  -8 -12   2   30.64    2.69
  -8 -12   2   29.39    2.90
   8  12  -2   33.41    3.17
   8  12  -2   30.92    2.39
   8  12  -2   35.03    3.04
   8  12  -2   30.66    3.21
  -7 -11   2   61.28    3.12
  -7 -11   2   60.16    3.39
   7  11  -2   66.34    3.52
   7  11  -2   60.74    2.67
   7  11  -2   61.12    3.42
   7  11  -2   60.22    3.36
  -6 -10   2   89.86    3.30
  -6 -10   2   92.37    3.67
   6  10  -2   88.13    3.64
   6  10  -2   87.60    2.84
   6  10  -2   82.77    3.58
   6  10  -2   81.98    3.52
  -5  -9   2   32.47    2.27
  -5  -9   2   30.85    2.45
   5   9  -2   28.60    2.50
   5   9  -2   30.70    2.01
   5   9  -2   33.28    2.53
   5   9  -2   33.97    2.46
  -4  -8   2  202.50    3.80
  -4  -8   2  208.87    4.45
   4   8  -2  233.43    4.74
   4   8  -2  226.14    3.78
   4   8  -2  227.93    4.65
   4   8  -2  219.78    4.69
  -3  -7   2   98.71    2.55
  -3  -7   2  104.96    3.23
   3   7  -2   99.32    3.17
   3   7  -2   95.64    2.51
   3   7  -2   97.97    3.03
   3   7  -2   97.70    3.19
  -2  -6   2   83.68    2.12
  -2  -6   2   86.72    2.88
   2   6  -2   87.44    2.89
   2   6  -2   84.67    2.35
   2   6  -2   83.79    2.70
   2   6  -2   88.88    2.88
  -1  -5   2   25.20    1.34
  -1  -5   2   25.28    2.03
   1   5  -2   25.38    1.82
   1   5  -2   27.04    1.67
   1   5  -2   25.10    1.85
   1   5  -2   24.63    1.99
   0  -4   2 1577.24   10.37
   0  -4   2 1611.26   12.40
   0   4  -2 1576.65    8.33
   0   4  -2 1560.04   11.31
   0   4  -2 1543.52    8.19
   0   4  -2 1625.84   14.94
   1  -3   2  107.58    2.31
  -1   3  -2  107.84    2.45
  -1   3  -2  108.08    2.26
  -1   3  -2  109.31    1.61
  -1   3  -2  109.79    2.34
  -1   3  -2  111.09    2.44
   2  -2   2    0.30    0.80
   2  -2   2    0.52    0.74
  -2   2  -2    0.26    0.86
  -2   2  -2    0.25    0.86
  -2   2  -2   -0.63    0.64
  -2   2  -2   -0.23    0.93
   3  -1   2  107.01    2.30
   3  -1   2  108.01    1.60
   3  -1   2  106.29    2.44
  -3   1  -2  111.73    2.49
  -3   1  -2  106.98    2.12
  -3   1  -2  108.52    2.44
   4   0   2 1588.38   11.84
   4   0   2 1608.29    7.35
   4   0   2 1539.02   10.26
  -4   0  -2 1551.53    8.10
  -4   0  -2 1515.80   13.81
  -4   0  -2 1613.90    7.08
   5   1   2   27.82    1.87
   5   1   2   27.36    1.86
   5   1   2   27.23    2.09
  -5  -1  -2   26.64    1.95
  -5  -1  -2   24.38    1.92
   6   2   2   85.18    2.50
   6   2   2   84.78    2.61
   6   2   2   83.36    1.25
   6   2   2   86.94    2.92
  -6  -2  -2   90.49    2.68
  -6  -2  -2   84.41    2.85
   7   3   2  102.30    2.94
   7   3   2  107.33    3.04
   7   3   2  103.89    1.69
   7   3   2  100.96    3.31
  -7  -3  -2   95.54    2.85
  -7  -3  -2   93.12    3.02
  -7  -3  -2  101.09    1.67
   8   4   2  210.09    4.15
   8   4   2  215.60    4.18
   8   4   2  214.09    2.67
   8   4   2  213.03    4.71
  -8  -4  -2  219.18    4.72
  -8  -4  -2  231.64    2.75
   9   5   2   34.15    2.40
   9   5   2   31.69    2.32
   9   5   2   31.80    1.54
   9   5   2   31.89    2.55
  -9  -5  -2   33.22    2.65
  -9  -5  -2   33.07    1.51
  10   6   2   92.59    3.35
  10   6   2   95.86    3.37
  10   6   2   93.32    2.39
  10   6   2   86.80    3.69
 -10  -6  -2   80.05    3.49
 -10  -6  -2   86.48    2.31
  11   7   2   62.06    3.20
  11   7   2   61.86    3.06
  11   7   2   57.68    3.65
 -11  -7  -2   60.89    3.60
 -11  -7  -2   64.27    2.31
  12   8   2   33.28    2.82
  12   8   2   36.62    2.80
  12   8   2   29.60    3.41
 -12  -8  -2   31.70    3.25
 -12  -8  -2   33.51    2.07
  13   9   2   18.86    2.48
  13   9   2   14.78    2.20
  13   9   2   10.97    2.47
 -13  -9  -2   14.85    2.70
  14  10   2   94.63    4.53
  14  10   2   92.96    4.17
  14  10   2   94.13    5.30
 -14 -10  -2   89.22    4.97
  15  11   2    3.60    2.13
  15  11   2    1.71    1.93
  15  11   2    3.53    2.70
 -15 -11  -2    0.26    2.16
  16  12   2    2.02    2.17
  16  12   2    1.95    2.66
 -16 -12  -2    2.13    2.40
  17  13   2    2.58    2.29
  17  13   2    3.14    2.83
 -17 -13  -2    3.11    2.57
  18  14   2    5.61    2.63
  18  14   2    7.68    3.15
 -18 -14  -2    5.89    2.87
 -15 -17   2   21.43    3.49
  15  17  -2   24.50    3.84
  15  17  -2   20.57    3.66
 -14 -16   2   21.65    3.33
 -14 -16   2   18.77    2.95
  14  16  -2   24.79    3.67
  14  16  -2   24.10    3.79
 -13 -15   2    1.00    2.09
 -13 -15   2    1.52    1.94
  13  15  -2    1.84    2.31
  13  15  -2    2.25    2.43
 -12 -14   2    3.79    2.17
 -12 -14   2    2.78    1.96
  12  14  -2    2.62    2.28
  12  14  -2    2.44    2.27
 -11 -13   2   30.40    3.31
 -11 -13   2   27.16    3.21
  11  13  -2   33.87    3.66
  11  13  -2   33.18    3.35
  11  13  -2   34.86    3.80
 -10 -12   2   29.16    3.02
 -10 -12   2   27.48    2.87
  10  12  -2   29.93    3.29
  10  12  -2   33.01    2.41
  10  12  -2   32.04    3.01
  10  12  -2   30.56    3.13
  -9 -11   2   16.49    2.29
  -9 -11   2   13.49    2.02
   9  11  -2   14.19    2.30
   9  11  -2   18.39    1.99
   9  11  -2   13.86    2.10
   9  11  -2   13.58    2.33
  -8 -10   2   -0.55    1.38
  -8 -10   2    0.59    1.35
   8  10  -2   -1.50    1.48
   8  10  -2    1.74    1.07
   8  10  -2    0.27    1.29
   8  10  -2   -1.73    1.39
  -7  -9   2   14.29    1.91
  -7  -9   2   16.07    2.03
   7   9  -2   20.28    2.27
   7   9  -2   19.14    1.79
   7   9  -2   17.85    2.23
   7   9  -2   13.70    2.02
  -6  -8   2   52.80    2.75
  -6  -8   2   54.38    2.75
   6   8  -2   58.53    2.97
   6   8  -2   61.91    2.25
   6   8  -2   61.10    2.87
   6   8  -2   56.23    2.81
  -5  -7   2   40.77    2.27
  -5  -7   2   42.22    2.55
   5   7  -2   38.38    2.54
   5   7  -2   38.77    1.80
   5   7  -2   41.05    2.42
  -4  -6   2   64.82    2.37
  -4  -6   2   69.23    2.70
   4   6  -2   68.68    2.65
   4   6  -2   67.40    1.95
   4   6  -2   73.22    2.75
   4   6  -2   72.10    2.77
  -3  -5   2   24.77    1.70
  -3  -5   2   25.29    2.05
   3   5  -2   27.28    2.12
   3   5  -2   25.27    1.41
   3   5  -2   26.70    2.09
   3   5  -2   25.36    1.99
  -2  -4   2  600.89    4.64
  -2  -4   2  603.30    5.51
   2   4  -2  598.63    5.52
   2   4  -2  569.00    3.91
   2   4  -2  590.00    5.45
   2   4  -2  584.33    5.22
  -1  -3   2  113.62    2.00
  -1  -3   2  114.44    2.39
   1   3  -2  110.24    2.43
   1   3  -2  110.35    1.84
   1   3  -2  107.70    2.44
   1   3  -2  113.05    2.32
   0  -2   2   45.41    1.33
   0   2  -2   43.13    1.59
   0   2  -2   41.78    1.39
   0   2  -2   42.26    1.32
   0   2  -2   43.37    1.57
   0   2  -2   42.70    1.49
   1  -1   2  370.83    3.01
  -1   1  -2  377.65    3.04
  -1   1  -2  375.89    3.21
  -1   1  -2  377.12    2.95
  -1   1  -2  372.58    2.78
  -1   1  -2  377.65    3.17
   2   0   2   44.60    1.36
   2   0   2   44.22    0.93
  -2   0  -2   43.83    1.69
  -2   0  -2   43.31    1.53
  -2   0  -2   44.19    0.91
   3   1   2  117.44    1.98
   3   1   2  117.19    2.49
   3   1   2  116.55    2.40
  -3  -1  -2  112.90    2.47
  -3  -1  -2  108.88    2.40
   4   2   2  612.97    4.51
   4   2   2  612.50    5.35
   4   2   2  620.45    5.60
  -4  -2  -2  594.84    5.28
  -4  -2  -2  555.57    5.24
  -4  -2  -2  568.48    2.06
   5   3   2   24.26    1.70
   5   3   2   21.25    1.82
   5   3   2   23.50    1.90
  -5  -3  -2   27.14    2.09
  -5  -3  -2   26.74    1.04
   6   4   2   66.52    2.35
   6   4   2   73.96    2.66
   6   4   2   69.72    2.88
  -6  -4  -2   66.33    2.77
  -6  -4  -2   72.55    1.65
   7   5   2   40.52    2.19
   7   5   2   41.01    2.28
   7   5   2   42.91    2.55
  -7  -5  -2   35.49    2.48
  -7  -5  -2   38.06    1.56
   8   6   2   53.01    2.53
   8   6   2   54.08    2.63
   8   6   2   56.13    3.16
  -8  -6  -2   58.82    3.04
  -8  -6  -2   63.04    2.00
   9   7   2   11.99    1.67
   9   7   2   12.75    1.73
   9   7   2   15.71    2.22
  -9  -7  -2   20.07    2.33
  -9  -7  -2   18.50    1.57
  10   8   2    1.12    1.25
  10   8   2   -0.14    1.24
  10   8   2    0.14    1.68
 -10  -8  -2   -1.09    1.51
 -10  -8  -2    0.40    0.94
  11   9   2   13.02    1.97
  11   9   2   14.49    2.04
  11   9   2   14.49    2.52
 -11  -9  -2   12.72    2.19
 -11  -9  -2   15.53    1.66
  12  10   2   32.55    3.08
  12  10   2   27.76    2.97
  12  10   2   30.37    3.51
 -12 -10  -2   33.13    3.45
 -12 -10  -2   32.42    2.39
  13  11   2   34.35    3.36
  13  11   2   26.67    3.12
  13  11   2   31.87    3.72
 -13 -11  -2   29.76    3.32
  14  12   2    1.74    1.91
  14  12   2   -0.32    1.88
  14  12   2    0.72    2.34
 -14 -12  -2    3.79    2.36
  15  13   2    0.34    1.99
  15  13   2    0.93    2.63
 -15 -13  -2    2.01    2.21
  16  14   2   24.86    3.35
  16  14   2   21.83    3.55
 -16 -14  -2   23.67    3.64
  17  15   2   20.00    3.69
 -17 -15  -2   25.91    3.95
 -16 -16   2    1.72    2.48
  16  16  -2    1.70    2.64
  16  16  -2    4.24    2.89
 -15 -15   2    7.12    2.63
  15  15  -2    4.89    2.64
  15  15  -2    6.78    2.92
 -14 -14   2   -1.75    2.08
 -14 -14   2    1.15    1.83
  14  14  -2   -0.78    2.15
  14  14  -2   -1.37    1.78
  14  14  -2   -0.17    2.21
 -13 -13   2    3.12    2.16
 -13 -13   2    3.20    1.89
  13  13  -2    2.26    2.21
  13  13  -2    0.70    1.86
  13  13  -2    3.73    2.41
 -12 -12   2   -0.60    1.81
 -12 -12   2    1.07    1.62
  12  12  -2   -0.47    1.85
  12  12  -2   -1.55    1.53
  12  12  -2   -0.01    1.92
 -11 -11   2   23.45    2.78
 -11 -11   2   24.96    2.87
  11  11  -2   23.06    2.76
  11  11  -2   25.98    2.94
  11  11  -2   20.94    2.69
 -10 -10   2    1.08    1.68
 -10 -10   2   -1.30    1.33
  10  10  -2    1.55    1.66
  10  10  -2    0.94    1.10
  10  10  -2    0.25    1.38
  10  10  -2    0.70    1.47
  -9  -9   2  175.16    4.87
  -9  -9   2  178.28    4.72
   9   9  -2  186.44    5.17
   9   9  -2  179.04    3.52
   9   9  -2  171.20    4.64
   9   9  -2  177.09    5.10
  -8  -8   2   -1.44    1.28
  -8  -8   2   -0.07    1.25
   8   8  -2    1.31    1.35
   8   8  -2    0.37    0.89
   8   8  -2    0.23    1.23
   8   8  -2   -0.21    1.35
  -7  -7   2   48.75    2.72
  -7  -7   2   54.01    2.76
   7   7  -2   52.44    2.88
   7   7  -2   54.29    1.96
   7   7  -2   56.24    2.79
   7   7  -2   56.61    2.93
  -6  -6   2    1.56    1.29
  -6  -6   2    0.31    1.14
   6   6  -2    3.07    1.30
   6   6  -2    0.19    0.83
   6   6  -2    0.31    1.19
   6   6  -2    0.74    1.14
  -5  -5   2   54.41    2.43
   5   5  -2   45.29    2.47
   5   5  -2   45.33    1.53
   5   5  -2   45.36    2.35
   5   5  -2   45.26    2.34
  -4  -4   2    1.15    1.10
   4   4  -2    1.32    1.26
   4   4  -2    0.72    0.62
   4   4  -2   -0.22    1.12
   4   4  -2    0.22    1.06
  -3  -3   2  254.55    3.46
   3   3  -2  259.54    1.97
   3   3  -2  266.63    3.74
   3   3  -2  261.79    3.39
  -2  -2   2    0.89    0.48
  -2  -2   2    0.36    0.78
   2   2  -2   -0.16    0.91
   2   2  -2    0.31    0.45
   2   2  -2   -0.30    0.93
   2   2  -2    0.77    0.75
  -1  -1   2  381.22    3.22
   1   1  -2  371.03    3.09
   1   1  -2  366.77    2.30
   1   1  -2  377.69    3.21
   1   1  -2  364.66    3.27
   1   1  -2  378.10    2.63
   0   0   2    0.33    0.57
   0   0   2    0.12    0.49
   0   0  -2    0.66    0.47
   0   0  -2    0.88    0.60
   0   0  -2    0.32    0.61
   0   0  -2    0.55    0.57
   0   0  -2    0.11    0.46
   1   1   2  383.58    1.84
   1   1   2  384.16    1.84
   1   1   2  382.02    2.96
  -1  -1  -2  369.39    1.80
  -1  -1  -2  365.29    3.26
  -1  -1  -2  367.43    2.36
   2   2   2    0.10    0.52
   2   2   2    0.28    0.94
   2   2   2    0.62    0.89
  -2  -2  -2    0.00    0.83
  -2  -2  -2   -0.30    0.54
   3   3   2  256.29    2.63
   3   3   2  256.13    3.63
   3   3   2  262.11    3.70
  -3  -3  -2  266.41    3.72
  -3  -3  -2  262.39    2.36
   4   4   2    0.51    0.84
   4   4   2    0.99    1.16
   4   4   2    1.93    1.33
  -4  -4  -2    1.77    1.06
  -4  -4  -2    0.77    0.70
   5   5   2   54.78    2.07
   5   5   2   53.28    2.38
   5   5   2   55.14    2.68
  -5  -5  -2   46.89    2.42
  -5  -5  -2   46.28    1.67
   6   6   2    1.30    0.98
   6   6   2    1.01    1.17
   6   6   2    0.34    1.46
  -6  -6  -2    1.63    1.29
  -6  -6  -2    0.54    0.82
   7   7   2   52.33    2.38
   7   7   2   52.63    2.60
   7   7   2   56.16    3.20
  -7  -7  -2   54.94    2.90
  -7  -7  -2   56.64    2.12
   8   8   2   -0.45    1.06
   8   8   2    0.19    1.21
   8   8   2   -0.62    1.58
  -8  -8  -2   -0.20    1.37
  -8  -8  -2    0.39    0.96
   9   9   2  176.98    4.41
   9   9   2  183.86    4.63
   9   9   2  169.54    5.09
  -9  -9  -2  176.32    5.00
  -9  -9  -2  178.90    3.80
  10  10   2    0.52    1.36
  10  10   2    0.83    1.50
  10  10   2    1.76    2.07
 -10 -10  -2    0.23    1.60
 -10 -10  -2   -0.06    1.11
  11  11   2   28.21    2.86
  11  11   2   24.45    3.03
  11  11   2   20.26    2.78
 -11 -11  -2   25.56    2.96
 -11 -11  -2   24.68    2.34
  12  12   2   -1.18    1.56
  12  12   2    0.16    1.83
  12  12   2    1.25    1.98
 -12 -12  -2    0.01    1.85
  13  13   2    2.88    1.98
  13  13   2    1.44    1.96
  13  13   2    1.40    2.20
 -13 -13  -2    2.27    2.16
  14  14   2   -0.26    1.86
  14  14   2   -0.58    2.17
 -14 -14  -2    0.46    2.10
  15  15   2    6.02    2.44
  15  15   2    3.80    2.77
 -15 -15  -2    5.82    2.67
  16  16   2    1.32    2.81
 -16 -16  -2    3.35    2.58
 -17 -15   2   21.87    3.69
  17  15  -2   18.92    3.61
  17  15  -2   19.72    3.62
 -16 -14   2   20.65    3.40
  16  14  -2   17.86    3.44
  16  14  -2   20.50    3.49
 -15 -13   2    0.11    2.25
 -15 -13   2    1.92    1.87
  15  13  -2    1.28    2.27
  15  13  -2    2.21    1.92
  15  13  -2    1.42    2.30
 -14 -12   2    2.65    2.26
 -14 -12   2    3.22    1.80
  14  12  -2    5.78    2.41
  14  12  -2    1.39    1.77
  14  12  -2    4.81    2.40
 -13 -11   2   34.64    3.69
 -13 -11   2   31.34    2.94
  13  11  -2   34.80    3.75
  13  11  -2   34.94    3.19
  13  11  -2   32.43    3.67
 -12 -10   2   31.38    3.48
 -12 -10   2   33.32    2.99
  12  10  -2   37.44    3.56
  12  10  -2   34.24    3.04
  12  10  -2   32.26    3.45
 -11  -9   2    9.14    2.15
 -11  -9   2   12.63    2.00
  11   9  -2   12.87    2.27
  11   9  -2   13.79    1.54
  11   9  -2   14.61    2.06
  11   9  -2   13.36    2.34
 -10  -8   2    0.44    1.54
 -10  -8   2   -0.34    1.23
  10   8  -2   -0.08    1.43
  10   8  -2   -0.25    0.97
  10   8  -2    0.02    1.24
  10   8  -2   -0.27    1.52
  -9  -7   2   11.07    1.85
   9   7  -2   15.08    1.99
   9   7  -2   15.33    1.55
   9   7  -2   16.71    2.06
   9   7  -2   15.07    2.06
  -8  -6   2   49.09    2.88
   8   6  -2   56.84    2.98
   8   6  -2   55.32    1.87
   8   6  -2   57.79    2.67
   8   6  -2   58.91    2.90
  -7  -5   2   45.67    2.45
   7   5  -2   46.28    2.66
   7   5  -2   47.93    1.61
   7   5  -2   46.71    2.40
   7   5  -2   44.55    2.54
  -6  -4   2   62.03    2.66
   6   4  -2   66.77    2.77
   6   4  -2   68.46    1.48
   6   4  -2   67.32    2.57
   6   4  -2   65.25    2.52
  -5  -3   2   21.89    0.80
  -5  -3   2   18.77    1.80
   5   3  -2   21.05    2.01
   5   3  -2   22.74    0.88
   5   3  -2   23.49    0.82
   5   3  -2   22.50    1.89
   5   3  -2   22.44    1.77
  -4  -2   2  611.69    5.50
   4   2  -2  571.13    5.31
   4   2  -2  602.59    5.33
   4   2  -2  600.09    4.65
  -3  -1   2  110.30    2.46
   3   1  -2  108.72    2.36
   3   1  -2  105.53    2.38
   3   1  -2  105.54    1.81
  -2   0   2   42.71    1.03
  -2   0   2   40.72    0.88
   2   0  -2   40.36    1.40
   2   0  -2   45.85    1.17
   2   0  -2   41.70    1.51
   2   0  -2   42.42    1.65
   2   0  -2   41.71    0.84
  -1   1   2  381.60    2.92
  -1   1   2  368.07    1.45
  -1   1   2  368.15    1.45
   1  -1  -2  373.48    2.37
   1  -1  -2  383.99    3.35
   1  -1  -2  370.72    3.21
   1  -1  -2  377.65    1.46
   0   2   2   43.36    1.62
   0   2   2   43.63    1.18
   0  -2  -2   41.29    1.55
   0  -2  -2   42.72    1.42
   1   3   2  114.02    1.17
   1   3   2  114.40    2.51
   1   3   2  116.02    2.30
  -1  -3  -2  109.10    1.15
  -1  -3  -2  106.36    2.27
  -1  -3  -2  108.71    2.04
   2   4   2  611.38    3.53
   2   4   2  620.14    5.55
   2   4   2  632.28    5.36
  -2  -4  -2  588.99    5.13
  -2  -4  -2  584.30    4.29
   3   5   2   21.54    1.38
   3   5   2   22.01    1.99
   3   5   2   20.13    2.08
  -3  -5  -2   22.28    1.84
  -3  -5  -2   22.39    1.53
   4   6   2   63.38    2.06
   4   6   2   65.43    2.64
   4   6   2   67.69    2.88
  -4  -6  -2   63.81    2.51
  -4  -6  -2   65.00    2.09
   5   7   2   47.77    2.07
   5   7   2   47.05    2.57
   5   7   2   49.51    2.65
  -5  -7  -2   45.84    2.46
  -5  -7  -2   45.35    2.05
   6   8   2   49.98    2.29
   6   8   2   50.35    2.75
   6   8   2   52.01    3.15
  -6  -8  -2   57.72    2.83
  -6  -8  -2   58.79    2.37
   7   9   2   12.12    1.56
   7   9   2   14.24    1.95
   7   9   2   13.62    2.15
  -7  -9  -2   16.08    2.00
  -7  -9  -2   15.11    1.85
   8  10   2    0.22    1.17
   8  10   2   -1.50    1.34
   8  10   2    0.14    1.70
  -8 -10  -2    0.19    1.30
  -8 -10  -2   -0.69    1.07
   9  11   2   12.69    1.93
   9  11   2   12.66    2.17
   9  11   2   13.09    2.31
  -9 -11  -2   15.08    2.37
  -9 -11  -2   12.75    1.76
  10  12   2   33.56    2.92
  10  12   2   33.53    3.32
  10  12   2   32.58    3.75
 -10 -12  -2   36.15    3.31
 -10 -12  -2   32.58    2.68
  11  13   2   36.45    3.20
  11  13   2   29.33    3.26
  11  13   2   35.13    4.05
 -11 -13  -2   37.20    3.51
 -11 -13  -2   34.57    2.81
  12  14   2    4.53    1.98
  12  14   2    1.89    2.13
  12  14   2    5.21    2.63
 -12 -14  -2    4.00    2.22
  13  15   2    0.04    1.85
  13  15   2    0.12    2.16
  13  15   2    3.49    2.60
 -13 -15  -2    0.88    2.18
  14  16   2   25.13    4.61
  14  16   2   22.08    3.56
 -14 -16  -2   20.19    3.34
  15  17   2   18.99    3.78
 -15 -17  -2   16.68    3.31
 -18 -14   2    7.30    2.95
  18  14  -2    4.81    2.84
  18  14  -2    5.50    2.88
 -17 -13   2    4.39    2.74
  17  13  -2    1.51    2.54
  17  13  -2    2.83    2.66
 -16 -12   2    1.84    2.52
  16  12  -2    6.06    2.66
  16  12  -2    2.83    2.21
  16  12  -2    2.04    2.30
 -15 -11   2    5.01    2.55
 -15 -11   2    4.19    1.91
  15  11  -2    2.29    2.32
  15  11  -2    2.55    1.80
  15  11  -2    3.04    2.44
 -14 -10   2   90.77    4.97
 -14 -10   2   84.00    4.02
  14  10  -2   93.63    4.91
  14  10  -2   96.44    4.23
  14  10  -2   90.87    4.79
 -13  -9   2   13.92    2.50
 -13  -9   2   16.11    2.23
  13   9  -2   16.08    2.66
  13   9  -2   14.07    2.16
  13   9  -2   18.23    2.78
 -12  -8   2   29.14    3.27
 -12  -8   2   31.24    2.73
  12   8  -2   32.24    3.21
  12   8  -2   30.34    2.57
  12   8  -2   29.70    3.09
 -11  -7   2   58.68    3.54
  11   7  -2   63.14    3.56
  11   7  -2   56.39    2.11
  11   7  -2   58.02    3.05
  11   7  -2   56.70    3.35
 -10  -6   2   93.16    3.85
  10   6  -2   89.22    3.76
  10   6  -2   89.77    2.22
  10   6  -2   88.09    3.29
  10   6  -2   91.31    3.62
  -9  -5   2   30.08    2.66
   9   5  -2   31.62    2.56
   9   5  -2   31.35    1.45
   9   5  -2   28.06    2.17
   9   5  -2   30.07    2.47
  -8  -4   2  208.13    4.61
   8   4  -2  227.68    4.78
   8   4  -2  234.96    2.58
   8   4  -2  225.84    4.26
   8   4  -2  233.64    4.46
  -7  -3   2   89.89    3.17
   7   3  -2   89.41    3.14
   7   3  -2   92.16    1.52
   7   3  -2   85.62    2.82
   7   3  -2   88.39    2.85
  -6  -2   2   88.46    2.80
   6   2  -2   91.83    2.92
   6   2  -2   92.45    1.29
   6   2  -2   92.02    2.71
   6   2  -2   93.60    2.57
  -5  -1   2   32.49    0.91
  -5  -1   2   32.32    1.92
   5   1  -2   34.23    2.10
   5   1  -2   31.53    0.88
   5   1  -2   33.89    2.01
   5   1  -2   33.32    1.66
  -4   0   2 1599.00    9.35
  -4   0   2 1539.80    8.18
   4   0  -2 1556.93   12.72
   4   0  -2 1573.66   13.19
   4   0  -2 1589.91   11.19
  -3   1   2  110.04    1.82
  -3   1   2  109.21    2.36
  -3   1   2  108.37    1.19
   3  -1  -2  109.23    2.23
   3  -1  -2  110.52    2.45
   3  -1  -2  113.72    1.21
  -2   2   2    1.63    0.92
  -2   2   2    0.41    0.83
  -2   2   2    0.61    0.40
   2  -2  -2    0.55    0.69
   2  -2  -2   -0.79    0.85
   2  -2  -2   -0.56    0.97
   2  -2  -2   -0.53    0.38
  -1   3   2  115.20    2.52
  -1   3   2  112.09    1.72
   1  -3  -2  108.88    1.56
   1  -3  -2  114.04    2.20
   1  -3  -2  113.50    2.41
   0   4   2 1624.16    9.43
   0   4   2 1531.44   11.93
   0   4   2 1576.53   11.77
   0  -4  -2 1555.81   10.01
   0  -4  -2 1576.60   10.47
   0  -4  -2 1599.08   10.98
   1   5   2   33.63    1.35
   1   5   2   34.03    2.06
   1   5   2   32.73    1.91
  -1  -5  -2   34.05    1.76
  -1  -5  -2   32.52    1.83
   2   6   2   93.47    2.05
   2   6   2   92.21    2.96
   2   6   2   98.30    2.88
  -2  -6  -2   93.33    2.62
  -2  -6  -2   93.17    2.60
   3   7   2   89.95    2.31
   3   7   2   93.12    3.16
   3   7   2   87.30    3.05
  -3  -7  -2   87.14    2.76
  -3  -7  -2   88.39    2.65
   4   8   2  211.68    3.58
   4   8   2  224.09    4.63
   4   8   2  209.07    4.49
  -4  -8  -2  223.35    4.22
  -4  -8  -2  228.52    4.04
   5   9   2   30.13    1.97
   5   9   2   34.87    2.63
   5   9   2   30.09    2.70
  -5  -9  -2   29.63    2.33
  -5  -9  -2   33.59    2.18
   6  10   2   92.67    3.12
   6  10   2   94.04    3.66
   6  10   2   89.33    3.83
  -6 -10  -2   87.30    3.33
  -6 -10  -2   90.38    3.13
   7  11   2   56.35    2.88
   7  11   2   57.74    3.44
   7  11   2   59.02    3.69
  -7 -11  -2   53.30    3.03
  -7 -11  -2   62.99    2.94
   8  12   2   29.49    2.59
   8  12   2   28.60    3.05
   8  12   2   32.30    3.41
  -8 -12  -2   28.39    2.78
  -8 -12  -2   33.27    2.62
   9  13   2   15.32    2.14
   9  13   2   15.80    2.61
   9  13   2   20.80    3.06
  -9 -13  -2   14.55    2.30
  -9 -13  -2   15.53    2.12
  10  14   2   92.24    4.18
  10  14   2   90.48    4.63
  10  14   2   88.47    4.81
 -10 -14  -2   95.57    4.65
 -10 -14  -2   88.23    4.00
  11  15   2    3.79    1.95
  11  15   2   -0.28    2.04
  11  15   2    7.21    2.74
 -11 -15  -2    2.60    2.07
  12  16   2    3.08    2.04
  12  16   2   -0.42    2.02
  12  16   2    4.06    2.68
 -12 -16  -2    3.43    2.21
  13  17   2    4.93    2.85
 -13 -17  -2    1.17    2.24
  14  18   2    7.42    3.19
 -14 -18  -2    7.63    2.72
 -19 -13   2   -2.99    2.44
  19  13  -2    1.35    2.75
  19  13  -2    1.22    2.70
 -18 -12   2    4.14    2.84
  18  12  -2    3.16    2.66
  18  12  -2    3.08    2.69
 -17 -11   2   16.68    3.44
  17  11  -2   23.37    3.61
  17  11  -2   19.95    3.38
 -16 -10   2   12.70    2.99
 -16 -10   2   12.89    2.29
  16  10  -2   12.64    2.93
  16  10  -2   13.49    2.35
  16  10  -2   13.31    2.96
 -15  -9   2   16.44    3.09
 -15  -9   2   18.11    2.41
  15   9  -2   18.74    3.00
  15   9  -2   16.29    2.40
  15   9  -2   15.92    2.82
 -14  -8   2   70.89    4.51
 -14  -8   2   75.40    3.67
  14   8  -2   78.07    4.47
  14   8  -2   81.96    3.81
  14   8  -2   68.52    4.11
 -13  -7   2    1.35    1.89
  13   7  -2    0.95    1.79
  13   7  -2    1.41    1.44
  13   7  -2    3.78    1.88
 -12  -6   2    6.06    1.99
  12   6  -2    6.54    1.90
  12   6  -2    6.62    1.10
  12   6  -2    6.68    1.57
  12   6  -2    4.35    1.83
 -11  -5   2   29.87    2.92
  11   5  -2   25.46    2.48
  11   5  -2   29.46    1.53
  11   5  -2   25.94    2.24
  11   5  -2   26.76    2.74
 -10  -4   2  345.91    6.34
  10   4  -2  350.49    6.34
  10   4  -2  361.85    3.65
  10   4  -2  346.15    5.54
  10   4  -2  359.82    5.88
  -9  -3   2   13.73    2.00
   9   3  -2   12.10    1.84
   9   3  -2   13.37    1.12
   9   3  -2   13.14    1.61
   9   3  -2   12.25    1.68
  -8  -2   2   49.71    1.44
  -8  -2   2   47.77    2.75
   8   2  -2   47.62    2.51
   8   2  -2   46.52    1.38
   8   2  -2   45.53    2.29
   8   2  -2   45.15    2.24
  -7  -1   2    5.61    0.77
  -7  -1   2    6.90    1.55
   7   1  -2    2.46    1.22
   7   1  -2    2.08    1.16
   7   1  -2    2.41    1.06
  -6   0   2   23.21    1.21
  -6   0   2   23.36    2.05
   6   0  -2   21.34    2.01
   6   0  -2   25.25    1.95
   6   0  -2   23.91    1.59
  -5   1   2   32.04    1.45
  -5   1   2   29.65    2.03
   5  -1  -2   28.54    1.95
   5  -1  -2   28.61    1.33
  -4   2   2  609.30    4.51
  -4   2   2  607.19    5.15
   4  -2  -2  635.80    5.20
   4  -2  -2  636.76    5.63
   4  -2  -2  636.14    3.43
  -3   3   2  288.10    3.55
  -3   3   2  290.35    3.43
  -3   3   2  289.25    2.38
   3  -3  -2  277.15    3.22
   3  -3  -2  282.86    3.45
   3  -3  -2  269.87    3.74
  -2   4   2  610.29    5.45
  -2   4   2  611.62    4.65
  -2   4   2  607.13    3.99
   2  -4  -2  632.88    4.36
   2  -4  -2  637.30    4.74
   2  -4  -2  606.61    5.51
  -1   5   2   31.31    2.25
  -1   5   2   29.72    1.66
   1  -5  -2   28.75    1.44
   1  -5  -2   28.84    1.63
   1  -5  -2   28.67    2.05
   0   6   2   24.33    1.44
   0   6   2   18.75    2.22
   0   6   2   20.88    1.72
   0  -6  -2   22.06    1.42
   0  -6  -2   23.41    1.64
   0  -6  -2   23.30    2.08
   1   7   2    5.16    0.98
   1   7   2    4.26    1.36
   1   7   2    4.40    1.29
  -1  -7  -2    2.40    1.04
  -1  -7  -2    3.90    1.26
   2   8   2   52.38    1.96
   2   8   2   48.79    2.86
   2   8   2   49.09    2.54
  -2  -8  -2   44.94    2.06
  -2  -8  -2   45.94    2.48
   3   9   2   11.27    1.32
   3   9   2   10.53    1.83
   3   9   2    9.31    1.61
  -3  -9  -2   11.62    1.47
  -3  -9  -2   13.77    1.70
   4  10   2  347.85    4.99
   4  10   2  356.10    6.20
   4  10   2  355.83    6.29
  -4 -10  -2  350.10    5.42
  -4 -10  -2  351.58    5.61
   5  11   2   24.88    2.09
   5  11   2   26.88    2.74
   5  11   2   24.22    2.72
  -5 -11  -2   25.95    2.22
  -5 -11  -2   27.87    2.43
   6  12   2    5.90    1.43
   6  12   2    5.34    1.91
   6  12   2    5.83    2.00
  -6 -12  -2    5.40    1.55
  -6 -12  -2    5.22    1.56
   7  13   2    1.81    1.39
   7  13   2    1.86    1.88
   7  13   2    1.05    1.95
  -7 -13  -2    0.26    1.45
  -7 -13  -2    0.02    1.38
   8  14   2   75.57    3.63
   8  14   2   70.82    4.21
   8  14   2   75.77    4.56
  -8 -14  -2   78.05    3.85
  -8 -14  -2   73.63    3.67
   9  15   2   20.99    2.55
   9  15   2   13.83    2.64
   9  15   2   19.78    3.16
  -9 -15  -2   16.06    2.50
  -9 -15  -2   15.15    2.37
  10  16   2   15.31    2.49
  10  16   2   12.81    2.60
  10  16   2   15.26    3.17
 -10 -16  -2   14.00    2.55
 -10 -16  -2   10.17    2.23
  11  17   2   18.61    2.96
  11  17   2   23.51    3.67
 -11 -17  -2   21.13    3.06
  12  18   2    7.46    3.04
 -12 -18  -2    5.43    2.38
  13  19   2    1.64    2.63
 -13 -19  -2    0.07    2.19
 -20 -12   2    3.28    2.86
  20  12  -2    3.54    2.89
  20  12  -2    4.77    2.90
 -19 -11   2    2.99    2.76
  19  11  -2   -0.92    2.50
  19  11  -2    2.48    2.60
 -18 -10   2    0.20    2.52
  18  10  -2    2.83    2.59
  18  10  -2    4.36    2.52
 -17  -9   2   39.53    4.54
  17   9  -2   42.81    4.38
  17   9  -2   51.11    5.46
  17   9  -2   46.96    4.35
 -16  -8   2   21.91    3.38
  16   8  -2   22.45    3.20
  16   8  -2   23.20    2.67
  16   8  -2   21.43    3.02
 -15  -7   2   15.40    2.84
  15   7  -2   12.02    2.67
  15   7  -2   13.78    2.21
  15   7  -2   11.59    2.39
 -14  -6   2    6.78    2.27
  14   6  -2    5.28    2.16
  14   6  -2    4.91    1.61
  14   6  -2    4.07    2.01
 -13  -5   2    5.89    1.88
  13   5  -2    7.99    2.11
  13   5  -2    8.18    1.18
  13   5  -2    8.65    1.68
  13   5  -2    9.47    2.07
 -12  -4   2    7.52    1.88
  12   4  -2    8.67    1.83
  12   4  -2   10.81    1.16
  12   4  -2   12.33    1.77
  12   4  -2   11.24    1.95
 -11  -3   2   21.08    2.58
  11   3  -2   25.24    2.48
  11   3  -2   25.08    1.47
  11   3  -2   25.54    2.26
  11   3  -2   26.78    2.37
 -10  -2   2   53.66    1.75
 -10  -2   2   52.63    3.05
  10   2  -2   56.21    3.10
  10   2  -2   59.34    1.80
  10   2  -2   56.60    2.59
  10   2  -2   58.53    2.77
  -9  -1   2   98.61    2.13
  -9  -1   2   94.04    3.46
   9   1  -2   99.73    3.52
   9   1  -2   97.53    3.04
   9   1  -2  103.40    3.01
  -8   0   2  129.02    2.37
  -8   0   2  121.30    3.54
   8   0  -2  132.72    3.67
   8   0  -2  124.19    3.25
   8   0  -2  130.07    2.94
  -7   1   2    4.94    0.95
  -7   1   2    3.64    1.23
   7  -1  -2    5.15    1.35
   7  -1  -2    6.92    1.41
   7  -1  -2    7.35    1.09
  -6   2   2   94.36    2.28
  -6   2   2   89.92    2.72
   6  -2  -2   94.15    2.84
   6  -2  -2   93.21    2.84
   6  -2  -2   93.51    2.06
  -5   3   2   28.09    1.73
  -5   3   2   27.20    1.82
  -5   3   2   27.14    1.40
   5  -3  -2   24.64    1.85
   5  -3  -2   24.77    2.10
   5  -3  -2   26.40    1.38
  -4   4   2    1.14    1.10
  -4   4   2    0.49    0.94
  -4   4   2    0.45    0.76
   4  -4  -2    0.51    0.97
   4  -4  -2    0.46    1.12
  -3   5   2   24.79    2.07
  -3   5   2   26.27    1.59
  -3   5   2   25.94    1.47
   3  -5  -2   26.98    1.70
   3  -5  -2   26.71    1.67
   3  -5  -2   24.14    2.14
  -2   6   2   94.28    3.03
  -2   6   2   93.25    2.39
   2  -6  -2   88.75    2.24
   2  -6  -2   91.21    2.18
   2  -6  -2   91.45    2.96
  -1   7   2    4.86    1.04
  -1   7   2    3.03    1.51
  -1   7   2    5.55    1.22
   1  -7  -2    7.33    1.09
   1  -7  -2    6.28    1.06
   1  -7  -2    6.90    1.46
   0   8   2  125.16    2.75
   0   8   2  126.99    3.62
   0   8   2  122.16    3.21
   0  -8  -2  131.83    2.79
   0  -8  -2  126.67    2.72
   0  -8  -2  127.01    3.50
   1   9   2   96.91    2.60
   1   9   2   94.27    3.55
   1   9   2   97.81    3.24
  -1  -9  -2  105.17    2.73
  -1  -9  -2   96.61    3.29
   2  10   2   55.40    2.34
   2  10   2   52.78    3.10
   2  10   2   58.63    2.96
  -2 -10  -2   54.66    2.33
  -2 -10  -2   56.65    2.87
   3  11   2   22.30    2.00
   3  11   2   21.69    2.63
   3  11   2   21.05    2.45
  -3 -11  -2   23.04    2.00
  -3 -11  -2   24.04    2.37
   4  12   2   10.69    1.61
   4  12   2   13.08    2.20
   4  12   2   11.41    2.12
  -4 -12  -2   10.90    1.65
  -4 -12  -2    8.57    1.75
   5  13   2    8.08    1.63
   5  13   2    5.35    2.01
   5  13   2    5.98    2.06
  -5 -13  -2    9.64    1.68
  -5 -13  -2    8.68    1.87
   6  14   2    7.85    1.71
   6  14   2    7.28    2.19
   6  14   2    8.68    2.32
  -6 -14  -2    5.18    1.63
  -6 -14  -2    5.49    1.82
   7  15   2   14.21    2.15
   7  15   2   10.16    2.40
   7  15   2   14.03    2.81
  -7 -15  -2   12.55    2.15
  -7 -15  -2   12.56    2.23
   8  16   2   22.92    2.68
   8  16   2   23.61    3.09
   8  16   2   25.48    3.44
  -8 -16  -2   26.04    3.10
  -8 -16  -2   23.35    2.84
   9  17   2   47.11    3.54
   9  17   2   44.13    3.89
   9  17   2   43.54    4.53
  -9 -17  -2   44.00    3.65
  -9 -17  -2   37.62    3.61
  10  18   2    4.33    2.23
  10  18   2    4.13    2.62
 -10 -18  -2    5.88    2.27
  11  19   2    4.45    2.37
  11  19   2    0.64    2.67
 -11 -19  -2    1.55    3.10
  12  20   2    6.00    3.20
 -21 -11   2    6.38    3.06
  21  11  -2   10.62    3.45
  21  11  -2    3.92    2.91
 -20 -10   2    7.60    3.12
  20  10  -2   11.49    3.26
  20  10  -2    9.16    3.03
 -19  -9   2    4.65    2.92
  19   9  -2    5.73    2.74
  19   9  -2    5.60    2.62
 -18  -8   2    6.70    2.87
  18   8  -2    7.13    2.77
  18   8  -2    3.70    2.46
 -17  -7   2   15.72    3.19
  17   7  -2   17.09    2.97
  17   7  -2   20.34    2.58
  17   7  -2   15.53    2.76
 -16  -6   2   11.77    2.83
  16   6  -2    9.41    2.45
  16   6  -2   14.60    2.19
  16   6  -2   16.11    2.74
 -15  -5   2   25.27    3.27
  15   5  -2   22.32    2.81
  15   5  -2   20.77    2.36
  15   5  -2   22.58    2.77
 -14  -4   2    6.61    1.94
  14   4  -2    9.69    2.35
  14   4  -2    6.92    1.65
  14   4  -2    7.16    2.01
 -13  -3   2   74.71    2.31
 -13  -3   2   63.02    3.52
  13   3  -2   76.54    4.04
  13   3  -2   73.24    2.29
  13   3  -2   68.32    3.18
  13   3  -2   69.13    3.38
 -12  -2   2   29.55    1.70
 -12  -2   2   28.39    2.89
  12   2  -2   28.27    2.87
  12   2  -2   28.69    1.68
  12   2  -2   24.59    2.33
  12   2  -2   24.75    2.51
 -11  -1   2   33.63    1.72
 -11  -1   2   29.51    2.68
  11   1  -2   31.45    2.51
  11   1  -2   32.75    2.37
  11   1  -2   34.54    2.31
 -10   0   2   55.81    2.01
 -10   0   2   53.02    2.80
  10   0  -2   50.76    2.92
  10   0  -2   53.79    2.58
  10   0  -2   56.13    2.51
  -9   1   2   85.35    2.33
  -9   1   2   88.75    3.29
   9  -1  -2   86.22    3.32
   9  -1  -2   78.57    2.89
   9  -1  -2   86.64    2.67
  -8   2   2   47.93    2.04
  -8   2   2   48.14    2.50
   8  -2  -2   53.56    2.70
   8  -2  -2   56.19    2.57
   8  -2  -2   57.00    2.09
  -7   3   2   93.25    2.61
  -7   3   2   91.87    2.84
   7  -3  -2   97.91    3.10
   7  -3  -2   92.77    3.03
   7  -3  -2   97.53    2.34
  -6   4   2   63.12    2.37
  -6   4   2   65.16    2.40
  -6   4   2   64.87    1.96
   6  -4  -2   63.12    2.54
   6  -4  -2   60.62    2.68
   6  -4  -2   62.05    1.93
  -5   5   2   54.17    2.43
  -5   5   2   59.86    2.13
  -5   5   2   57.72    1.92
   5  -5  -2   66.06    2.45
   5  -5  -2   62.79    2.74
  -4   6   2   60.79    2.64
  -4   6   2   65.83    2.04
  -4   6   2   64.01    2.07
   4  -6  -2   60.52    2.34
   4  -6  -2   60.62    2.05
   4  -6  -2   60.62    2.76
  -3   7   2   89.94    3.14
  -3   7   2   95.09    2.28
  -3   7   2   91.50    2.56
   3  -7  -2   96.48    2.64
   3  -7  -2   96.38    2.26
   3  -7  -2   95.12    3.27
  -2   8   2   44.10    2.70
  -2   8   2   49.80    2.32
   2  -8  -2   55.14    2.19
   2  -8  -2   54.77    1.90
   2  -8  -2   54.92    2.82
  -1   9   2   86.15    2.66
  -1   9   2   81.03    3.36
  -1   9   2   84.96    2.91
   1  -9  -2   88.61    2.61
   1  -9  -2   85.26    2.31
   1  -9  -2   85.70    3.31
   0  10   2   58.12    2.42
   0  10   2   58.24    3.13
   0  10   2   56.09    2.74
   0 -10  -2   55.66    2.32
   0 -10  -2   52.55    2.09
   0 -10  -2   54.60    2.95
   1  11   2   32.74    2.11
   1  11   2   31.15    2.83
   1  11   2   31.41    2.52
  -1 -11  -2   31.93    2.07
  -1 -11  -2   33.47    1.99
  -1 -11  -2   32.21    2.64
   2  12   2   27.74    2.12
   2  12   2   30.86    2.92
   2  12   2   28.62    2.63
  -2 -12  -2   27.86    2.02
  -2 -12  -2   29.41    2.71
   3  13   2   69.85    2.98
   3  13   2   66.89    3.67
   3  13   2   69.24    3.70
  -3 -13  -2   70.83    2.88
  -3 -13  -2   66.80    3.48
   4  14   2    7.61    1.61
   4  14   2    6.10    2.01
   4  14   2    7.79    2.12
  -4 -14  -2    9.36    1.70
  -4 -14  -2    6.71    1.91
   5  15   2   23.76    2.55
   5  15   2   17.07    2.57
   5  15   2   24.87    3.06
  -5 -15  -2   20.46    2.47
  -5 -15  -2   22.62    2.69
   6  16   2   14.90    2.22
   6  16   2   18.22    2.81
   6  16   2   12.88    2.75
  -6 -16  -2   11.75    2.10
  -6 -16  -2   11.92    2.36
   7  17   2   16.11    2.36
   7  17   2   15.03    2.78
   7  17   2   15.19    3.08
  -7 -17  -2   17.66    2.52
  -7 -17  -2   13.98    2.62
   8  18   2    6.08    2.39
   8  18   2    3.25    2.59
  -8 -18  -2    3.84    2.04
  -8 -18  -2    3.34    2.19
   9  19   2    7.79    2.50
   9  19   2    5.00    2.93
  -9 -19  -2    5.50    2.47
  10  20   2   11.02    2.72
  10  20   2    6.34    3.10
  11  21   2    5.93    3.05
 -21  -9   2    0.61    2.70
  21   9  -2   -0.04    2.56
  21   9  -2    1.96    2.59
 -20  -8   2   12.28    3.35
  20   8  -2   11.88    3.28
  20   8  -2    8.88    2.90
 -19  -7   2    1.67    2.75
  19   7  -2    0.93    2.46
  19   7  -2    3.18    2.41
 -18  -6   2   11.97    3.02
  18   6  -2   17.67    3.27
  18   6  -2   14.74    2.88
 -17  -5   2    4.62    2.43
  17   5  -2    5.08    2.56
  17   5  -2    5.46    1.80
  17   5  -2    3.97    2.16
 -16  -4   2   17.78    2.93
  16   4  -2   23.17    3.16
  16   4  -2   21.71    2.71
  16   4  -2   17.57    2.65
 -15  -3   2   30.72    3.52
  15   3  -2   41.13    3.80
  15   3  -2   33.43    2.81
  15   3  -2   29.72    2.99
 -14  -2   2   75.46    2.56
 -14  -2   2   67.89    3.94
  14   2  -2   70.73    4.07
  14   2  -2   70.80    2.50
  14   2  -2   73.05    3.35
  14   2  -2   71.03    3.49
 -13  -1   2   33.73    2.00
 -13  -1   2   30.76    2.98
  13   1  -2   31.98    3.07
  13   1  -2   35.70    2.51
  13   1  -2   32.62    2.66
 -12   0   2   17.75    1.72
 -12   0   2   12.65    2.09
  12   0  -2   15.46    2.25
  12   0  -2   12.63    1.79
  12   0  -2   14.33    1.82
 -11   1   2   38.84    2.01
 -11   1   2   36.79    2.79
  11  -1  -2   38.95    2.92
  11  -1  -2   39.56    2.50
  11  -1  -2   40.91    2.36
 -10   2   2   50.87    2.16
 -10   2   2   51.92    2.86
  10  -2  -2   51.40    2.97
  10  -2  -2   47.18    2.69
  10  -2  -2   56.14    2.40
  -9   3   2   18.65    1.87
  -9   3   2   18.89    2.12
   9  -3  -2   17.04    1.96
   9  -3  -2   20.31    2.15
   9  -3  -2   19.73    1.70
  -8   4   2  222.10    4.07
  -8   4   2  229.36    4.22
   8  -4  -2  213.92    4.54
   8  -4  -2  214.30    4.48
   8  -4  -2  219.66    3.58
  -7   5   2   42.04    2.31
  -7   5   2   40.76    2.06
  -7   5   2   41.61    1.96
   7  -5  -2   45.00    2.51
   7  -5  -2   43.09    2.61
   7  -5  -2   44.84    1.93
  -6   6   2    0.05    1.15
  -6   6   2    0.33    0.97
  -6   6   2    0.15    0.88
   6  -6  -2    0.73    1.21
   6  -6  -2    1.06    1.32
  -5   7   2   38.37    2.54
  -5   7   2   41.19    1.88
  -5   7   2   40.91    1.98
   5  -7  -2   40.59    2.33
   5  -7  -2   41.96    2.67
  -4   8   2  225.96    4.79
  -4   8   2  226.16    3.30
  -4   8   2  220.89    3.85
   4  -8  -2  217.16    4.05
   4  -8  -2  214.21    3.22
   4  -8  -2  208.40    4.58
  -3   9   2   19.60    2.40
  -3   9   2   19.69    1.45
  -3   9   2   21.76    1.90
   3  -9  -2   18.29    1.88
   3  -9  -2   18.55    1.45
   3  -9  -2   19.84    2.20
  -2  10   2   51.03    3.01
  -2  10   2   51.63    2.66
   2 -10  -2   53.34    2.43
   2 -10  -2   49.55    1.92
   2 -10  -2   51.97    3.04
  -1  11   2   38.67    2.25
  -1  11   2   38.66    2.93
  -1  11   2   40.89    2.59
   1 -11  -2   39.43    2.25
   1 -11  -2   40.39    1.87
   1 -11  -2   38.19    2.89
   0  12   2   15.58    1.94
   0  12   2   12.61    2.00
   0  12   2   14.24    2.05
   0 -12  -2   16.73    2.03
   0 -12  -2   15.98    1.63
   0 -12  -2   14.07    2.17
   1  13   2   32.05    2.36
   1  13   2   30.09    2.99
   1  13   2   33.06    2.84
  -1 -13  -2   34.89    2.39
  -1 -13  -2   33.08    2.10
  -1 -13  -2   34.88    3.02
   2  14   2   73.77    3.19
   2  14   2   71.48    3.95
   2  14   2   72.15    3.81
  -2 -14  -2   75.24    3.27
  -2 -14  -2   70.88    2.84
  -2 -14  -2   69.46    3.78
   3  15   2   37.15    2.75
   3  15   2   33.74    3.40
   3  15   2   33.90    3.38
  -3 -15  -2   35.18    2.52
  -3 -15  -2   31.25    3.25
   4  16   2   19.18    2.27
   4  16   2   20.14    2.93
   4  16   2   21.94    3.09
  -4 -16  -2   21.44    2.45
  -4 -16  -2   17.58    2.63
   5  17   2    3.87    1.77
   5  17   2    5.01    2.21
   5  17   2    4.27    2.34
  -5 -17  -2    4.24    1.63
  -5 -17  -2    2.92    2.12
   6  18   2   16.66    2.55
   6  18   2   15.76    2.85
   6  18   2   16.70    3.14
  -6 -18  -2   15.01    2.83
   7  19   2    2.88    2.26
   7  19   2    1.13    2.44
  -7 -19  -2    0.11    2.10
   8  20   2   10.39    2.68
   8  20   2   10.24    3.06
  -8 -20  -2    6.32    2.64
   9  21   2    4.74    2.45
   9  21   2    0.53    2.86
 -22  -8   2   19.61    3.85
  22   8  -2   21.80    3.86
  22   8  -2   21.95    3.79
 -21  -7   2    3.65    2.93
  21   7  -2    2.98    2.88
  21   7  -2    3.98    2.75
 -20  -6   2    5.05    2.80
  20   6  -2    5.15    2.92
  20   6  -2    7.97    2.87
 -19  -5   2    4.46    2.69
  19   5  -2    3.16    2.67
  19   5  -2    1.31    2.34
 -18  -4   2   35.38    4.04
  18   4  -2   34.58    4.22
  18   4  -2   34.46    3.12
  18   4  -2   31.06    3.57
 -17  -3   2   13.36    2.92
  17   3  -2   16.79    3.09
  17   3  -2   19.50    2.46
  17   3  -2   16.27    2.67
 -16  -2   2    1.63    2.17
  16   2  -2    1.95    2.08
  16   2  -2    1.86    1.53
  16   2  -2   -0.72    1.70
 -15  -1   2    2.38    1.20
 -15  -1   2    2.13    1.97
  15   1  -2    2.85    2.05
  15   1  -2    2.03    1.18
  15   1  -2    2.00    1.55
  15   1  -2    3.77    1.74
 -14   0   2   65.57    2.63
 -14   0   2   59.62    3.73
  14   0  -2   62.32    3.77
  14   0  -2   62.81    3.23
  14   0  -2   64.15    3.29
 -13   1   2   36.86    2.20
 -13   1   2   30.27    2.90
  13  -1  -2   32.23    3.06
  13  -1  -2   32.78    2.65
  13  -1  -2   33.58    2.43
 -12   2   2   34.01    2.17
 -12   2   2   30.94    2.73
  12  -2  -2   32.69    2.91
  12  -2  -2   33.94    2.64
  12  -2  -2   34.15    2.36
 -11   3   2   26.18    2.04
 -11   3   2   22.39    2.36
  11  -3  -2   24.77    2.42
  11  -3  -2   23.45    2.30
  11  -3  -2   23.97    2.02
 -10   4   2  334.63    5.23
 -10   4   2  337.93    5.67
  10  -4  -2  339.73    6.18
  10  -4  -2  348.94    5.94
  10  -4  -2  349.66    4.97
  -9   5   2   24.88    2.09
  -9   5   2   27.80    2.22
  -9   5   2   26.00    1.84
   9  -5  -2   25.71    2.43
   9  -5  -2   25.12    2.41
   9  -5  -2   26.28    1.91
  -8   6   2   50.68    2.66
  -8   6   2   51.13    2.37
  -8   6   2   52.20    2.22
   8  -6  -2   46.55    2.74
   8  -6  -2   50.81    2.87
   8  -6  -2   50.91    2.27
  -7   7   2   54.58    2.81
  -7   7   2   52.89    2.21
  -7   7   2   52.51    2.24
   7  -7  -2   53.39    2.73
   7  -7  -2   47.97    2.89
  -6   8   2   54.53    2.94
  -6   8   2   55.96    2.12
  -6   8   2   54.05    2.35
   6  -8  -2   50.83    2.60
   6  -8  -2   47.88    2.96
  -5   9   2   22.26    2.26
  -5   9   2   25.93    1.65
  -5   9   2   25.70    2.04
   5  -9  -2   28.02    2.26
   5  -9  -2   25.91    2.62
  -4  10   2  347.47    6.36
  -4  10   2  347.30    4.08
  -4  10   2  340.73    5.39
   4 -10  -2  353.76    5.50
   4 -10  -2  348.71    4.07
   4 -10  -2  332.26    6.17
  -3  11   2   24.65    2.69
  -3  11   2   27.06    1.59
  -3  11   2   25.93    2.22
   3 -11  -2   23.95    2.14
   3 -11  -2   23.42    1.56
   3 -11  -2   25.77    2.76
  -2  12   2   29.89    2.29
  -2  12   2   29.12    2.87
  -2  12   2   31.53    2.52
   2 -12  -2   33.24    2.35
   2 -12  -2   36.20    1.81
   2 -12  -2   32.60    2.97
  -1  13   2   35.50    2.49
  -1  13   2   35.38    3.07
  -1  13   2   33.94    2.91
   1 -13  -2   36.16    2.50
   1 -13  -2   34.04    1.90
   1 -13  -2   30.08    3.03
   0  14   2   63.50    3.08
   0  14   2   60.35    3.71
   0  14   2   62.07    3.54
   0 -14  -2   62.13    3.05
   0 -14  -2   65.44    2.52
   0 -14  -2   55.75    3.61
   1  15   2    2.95    1.51
   1  15   2    1.76    1.78
   1  15   2    2.54    1.79
  -1 -15  -2    3.58    1.53
  -1 -15  -2    2.82    1.20
  -1 -15  -2    0.97    1.76
   2  16   2    1.87    1.56
   2  16   2    1.81    1.96
   2  16   2    0.61    1.89
  -2 -16  -2    1.87    1.51
  -2 -16  -2    2.72    2.01
   3  17   2   19.07    2.40
   3  17   2   19.54    2.94
   3  17   2   16.30    2.75
  -3 -17  -2   16.99    2.27
  -3 -17  -2   16.42    2.80
   4  18   2   33.44    3.28
   4  18   2   33.49    3.78
   4  18   2   36.11    4.04
  -4 -18  -2   29.83    3.05
  -4 -18  -2   28.59    3.35
   5  19   2    2.86    2.25
   5  19   2    1.71    2.46
  -5 -19  -2    2.74    2.38
   6  20   2   10.00    2.75
   6  20   2    7.39    2.91
  -6 -20  -2    4.40    2.55
   7  21   2    3.26    2.41
   7  21   2    2.90    2.80
  -7 -21  -2   -0.89    2.26
   8  22   2   20.96    3.42
   8  22   2   21.82    4.01
  -8 -22  -2   13.71    3.63
 -22  -6   2    6.23    2.93
  22   6  -2    3.94    2.76
  22   6  -2    4.81    2.87
 -21  -5   2   34.69    4.56
  21   5  -2   34.00    4.18
  21   5  -2   29.19    3.83
 -20  -4   2   20.20    3.39
  20   4  -2   24.51    3.74
  20   4  -2   29.53    3.61
 -19  -3   2    0.60    2.54
  19   3  -2    4.31    2.63
  19   3  -2    0.62    2.14
 -18  -2   2   19.18    3.22
  18   2  -2   17.91    3.17
  18   2  -2   20.00    2.56
  18   2  -2   21.56    2.96
 -17  -1   2    9.68    2.40
  17   1  -2   11.34    2.52
  17   1  -2   12.00    2.15
  17   1  -2   13.93    2.45
 -16   0   2   54.42    3.76
  16   0  -2   67.55    4.32
  16   0  -2   61.66    3.48
  16   0  -2   63.20    3.50
 -15   1   2    3.31    1.38
 -15   1   2    0.83    1.81
  15  -1  -2    2.50    1.90
  15  -1  -2    4.13    1.61
  15  -1  -2    2.59    1.59
 -14   2   2   74.89    3.01
 -14   2   2   72.71    3.84
  14  -2  -2   71.91    3.81
  14  -2  -2   72.67    3.41
  14  -2  -2   71.93    3.30
 -13   3   2   71.57    3.03
 -13   3   2   69.72    3.57
  13  -3  -2   77.78    3.91
  13  -3  -2   75.13    3.53
  13  -3  -2   75.15    3.15
 -12   4   2   10.08    1.63
 -12   4   2    8.77    1.79
  12  -4  -2    9.75    1.93
  12  -4  -2   12.16    1.95
  12  -4  -2   11.42    1.66
 -11   5   2   26.80    2.38
 -11   5   2   24.69    2.48
  11  -5  -2   28.31    2.81
  11  -5  -2   20.82    2.45
  11  -5  -2   24.75    2.06
 -10   6   2   82.56    3.34
 -10   6   2   84.88    3.14
 -10   6   2   81.53    2.88
  10  -6  -2   84.14    3.62
  10  -6  -2   90.46    3.63
  10  -6  -2   90.23    2.92
  -9   7   2   20.25    2.30
  -9   7   2   17.80    1.90
  -9   7   2   19.54    1.90
   9  -7  -2   15.95    2.11
   9  -7  -2   12.68    1.96
   9  -7  -2   15.95    1.69
  -8   8   2   -0.76    1.27
  -8   8   2    0.98    1.02
  -8   8   2   -0.85    1.00
   8  -8  -2    0.32    1.34
   8  -8  -2    0.32    1.35
  -7   9   2   21.19    2.51
  -7   9   2   18.35    1.66
  -7   9   2   19.47    1.96
   7  -9  -2   15.54    1.93
   7  -9  -2   14.19    2.11
  -6  10   2   82.65    3.68
  -6  10   2   84.81    2.39
  -6  10   2   82.07    3.04
   6 -10  -2   89.68    3.34
   6 -10  -2   86.56    3.82
  -5  11   2   23.99    2.77
  -5  11   2   28.20    1.64
  -5  11   2   23.02    2.14
   5 -11  -2   27.81    2.35
   5 -11  -2   24.59    2.86
  -4  12   2    7.91    2.02
  -4  12   2   10.56    1.17
  -4  12   2   10.18    1.74
   4 -12  -2   10.21    1.71
   4 -12  -2   10.90    1.20
   4 -12  -2    9.74    2.08
  -3  13   2   70.88    3.84
  -3  13   2   73.60    2.23
  -3  13   2   73.28    3.40
   3 -13  -2   77.88    3.33
   3 -13  -2   75.50    2.23
   3 -13  -2   68.22    3.83
  -2  14   2   71.14    3.28
  -2  14   2   72.15    4.06
  -2  14   2   73.64    3.69
   2 -14  -2   74.28    3.34
   2 -14  -2   72.99    2.35
   2 -14  -2   69.13    4.01
  -1  15   2    2.77    1.49
  -1  15   2    1.51    1.98
  -1  15   2    1.45    1.76
   1 -15  -2    3.06    1.57
   1 -15  -2    2.44    1.93
   0  16   2   63.94    3.40
   0  16   2   57.09    3.86
   0  16   2   67.33    4.05
   0 -16  -2   65.96    3.46
   0 -16  -2   60.34    4.12
   1  17   2   12.94    2.15
   1  17   2   12.98    2.63
   1  17   2   12.41    2.52
  -1 -17  -2   13.99    2.19
  -1 -17  -2   10.04    2.47
   2  18   2   24.62    2.99
   2  18   2   23.14    3.14
   2  18   2   25.57    3.41
  -2 -18  -2   21.24    2.54
  -2 -18  -2   16.54    2.95
   3  19   2    0.76    2.15
   3  19   2    2.35    2.19
   3  19   2    2.47    2.34
  -3 -19  -2    1.50    2.31
   4  20   2   23.59    3.37
   4  20   2   23.74    3.65
  -4 -20  -2   24.35    3.52
   5  21   2   37.22    4.35
   5  21   2   30.70    4.04
  -5 -21  -2   28.53    3.78
   6  22   2    8.42    2.81
   6  22   2    4.55    2.94
  -6 -22  -2    5.54    2.88
 -23  -5   2    3.25    2.92
  23   5  -2    5.21    3.00
  23   5  -2    4.16    2.87
 -22  -4   2    5.60    3.12
  22   4  -2    4.49    2.92
  22   4  -2    2.61    2.64
 -21  -3   2   21.81    3.77
  21   3  -2   24.99    3.89
  21   3  -2   18.52    3.30
 -20  -2   2    2.07    2.52
  20   2  -2    0.89    2.60
  20   2  -2   -0.28    2.14
 -19  -1   2   12.90    3.19
  19   1  -2    7.36    2.54
  19   1  -2    9.88    2.20
  19   1  -2   10.37    2.57
 -18   0   2    0.77    2.18
  18   0  -2    0.37    2.13
  18   0  -2    2.19    1.75
  18   0  -2   -0.64    1.81
 -17   1   2   11.54    2.63
  17  -1  -2   13.45    2.54
  17  -1  -2   13.41    2.28
  17  -1  -2   16.00    2.42
 -16   2   2    2.96    1.47
 -16   2   2    2.66    2.09
  16  -2  -2    1.38    2.15
  16  -2  -2    1.43    1.61
  16  -2  -2    0.27    1.57
 -15   3   2   33.83    2.55
 -15   3   2   31.21    3.26
  15  -3  -2   30.38    3.49
  15  -3  -2   30.60    2.85
  15  -3  -2   29.60    2.75
 -14   4   2    8.76    1.69
 -14   4   2    6.64    1.89
  14  -4  -2    5.68    2.08
  14  -4  -2    7.56    1.87
  14  -4  -2    8.18    1.73
 -13   5   2    6.43    1.58
 -13   5   2    7.28    1.86
  13  -5  -2    6.79    2.05
  13  -5  -2    5.82    1.84
  13  -5  -2    6.13    1.57
 -12   6   2    8.16    1.76
 -12   6   2    6.86    1.74
  12  -6  -2    4.83    1.89
  12  -6  -2    6.86    1.87
  12  -6  -2    8.43    1.56
 -11   7   2   63.18    3.24
 -11   7   2   68.87    3.08
 -11   7   2   65.70    2.89
  11  -7  -2   65.08    3.56
  11  -7  -2   66.02    3.50
  11  -7  -2   64.42    2.82
 -10   8   2   -0.66    1.35
 -10   8   2   -0.22    1.12
 -10   8   2    0.86    1.23
  10  -8  -2   -2.21    1.38
  10  -8  -2   -1.15    1.50
  10  -8  -2    0.54    1.22
  -9   9   2  172.42    4.90
  -9   9   2  180.51    3.81
  -9   9   2  178.25    4.16
   9  -9  -2  178.91    4.93
   9  -9  -2  182.14    5.20
   9  -9  -2  185.96    4.25
  -8  10   2    0.19    1.54
  -8  10   2    0.91    0.99
  -8  10   2   -0.29    1.17
   8 -10  -2   -0.34    1.40
   8 -10  -2   -0.89    1.60
  -7  11   2   67.63    3.71
  -7  11   2   64.67    2.25
  -7  11   2   66.72    3.06
   7 -11  -2   61.76    3.30
   7 -11  -2   63.78    3.71
  -6  12   2    5.22    1.96
  -6  12   2    7.35    1.13
  -6  12   2    5.79    1.57
   6 -12  -2    8.00    1.75
   6 -12  -2    8.00    2.07
  -5  13   2    8.58    2.16
  -5  13   2    7.78    1.75
   5 -13  -2    5.93    1.69
   5 -13  -2    4.45    1.84
  -4  14   2    7.62    2.17
  -4  14   2    7.50    1.91
   4 -14  -2    6.32    1.77
   4 -14  -2    4.83    2.10
  -3  15   2   32.62    3.50
  -3  15   2   32.05    3.05
   3 -15  -2   34.74    2.95
   3 -15  -2   31.49    3.54
  -2  16   2    1.58    1.78
  -2  16   2    3.12    1.91
   2 -16  -2    2.19    1.60
   2 -16  -2    0.09    2.02
  -1  17   2   13.12    2.25
  -1  17   2   11.94    2.69
  -1  17   2   14.12    2.64
   1 -17  -2   13.22    2.21
   1 -17  -2   14.95    2.83
   0  18   2    1.70    1.68
   0  18   2    0.52    2.14
   0  18   2    2.67    2.15
   0 -18  -2    0.77    1.64
   0 -18  -2    1.24    2.16
   1  19   2    9.29    2.17
   1  19   2    7.29    2.55
   1  19   2    7.72    2.62
  -1 -19  -2   10.23    2.22
  -1 -19  -2    8.76    2.81
   2  20   2    2.27    2.30
   2  20   2    1.67    2.47
  -2 -20  -2    0.89    2.37
   3  21   2   24.55    3.60
   3  21   2   20.80    3.47
  -3 -21  -2   20.21    3.50
   4  22   2    5.58    2.65
   4  22   2    6.92    2.89
  -4 -22  -2    1.24    2.58
   5  23   2    6.12    2.78
   5  23   2    9.49    3.20
  -5 -23  -2    4.23    2.85
 -23  -3   2   11.35    3.36
  23   3  -2   15.63    3.70
 -22  -2   2    7.12    3.03
  22   2  -2   13.06    3.49
  22   2  -2    5.08    2.79
 -21  -1   2    0.13    2.54
  21   1  -2    4.73    2.88
  21   1  -2   -0.27    2.25
 -20   0   2   18.27    3.53
  20   0  -2   15.40    3.34
  20   0  -2   14.65    2.80
 -19   1   2    9.19    2.83
  19  -1  -2    5.50    2.47
  19  -1  -2   10.10    2.24
  19  -1  -2    9.38    2.35
 -18   2   2   16.79    2.95
  18  -2  -2   15.80    2.81
  18  -2  -2   21.26    2.73
  18  -2  -2   19.34    2.68
 -17   3   2   12.31    2.00
 -17   3   2   13.93    2.70
  17  -3  -2   13.60    2.90
  17  -3  -2   15.88    2.42
  17  -3  -2   13.16    2.23
 -16   4   2   22.15    2.43
 -16   4   2   17.38    2.63
  16  -4  -2   16.99    2.77
  16  -4  -2   16.04    2.43
  16  -4  -2   18.52    2.36
 -15   5   2   24.36    2.77
 -15   5   2   25.09    2.96
  15  -5  -2   27.80    3.44
  15  -5  -2   27.53    3.14
  15  -5  -2   29.21    2.70
 -14   6   2    7.18    1.82
 -14   6   2    5.59    1.80
  14  -6  -2    7.83    2.04
  14  -6  -2    7.22    2.05
  14  -6  -2    6.13    1.68
 -13   7   2   -0.28    1.51
 -13   7   2    0.52    1.53
  13  -7  -2   -2.15    1.70
  13  -7  -2    1.00    1.68
  13  -7  -2    2.13    1.40
 -12   8   2   31.36    3.06
 -12   8   2   34.89    2.77
 -12   8   2   32.60    2.52
  12  -8  -2   33.09    3.24
  12  -8  -2   29.40    3.04
  12  -8  -2   31.42    2.51
 -11   9   2   13.45    2.24
 -11   9   2   13.68    1.83
 -11   9   2   13.17    1.86
  11  -9  -2   13.95    2.37
  11  -9  -2   13.19    2.26
  11  -9  -2   14.51    1.97
 -10  10   2    0.33    1.68
 -10  10   2    0.17    1.14
 -10  10   2   -0.97    1.24
  10 -10  -2   -0.59    1.60
  10 -10  -2    0.12    1.63
  10 -10  -2    0.13    1.31
  -9  11   2   12.70    2.36
  -9  11   2   13.49    1.53
  -9  11   2   14.38    1.96
   9 -11  -2   11.70    2.23
   9 -11  -2   14.47    2.49
  -8  12   2   35.18    3.35
  -8  12   2   33.44    2.71
   8 -12  -2   32.05    3.05
   8 -12  -2   32.78    3.40
  -7  13   2   -0.75    1.69
  -7  13   2   -0.29    1.41
   7 -13  -2    0.49    1.55
   7 -13  -2    0.64    1.95
  -6  14   2    6.00    2.25
  -6  14   2    5.54    1.85
   6 -14  -2    7.18    1.90
   6 -14  -2    7.10    2.08
  -5  15   2   29.96    3.47
  -5  15   2   25.30    2.89
   5 -15  -2   28.48    2.84
   5 -15  -2   24.33    3.02
  -4  16   2   21.47    3.04
  -4  16   2   22.76    2.79
   4 -16  -2   16.76    2.39
   4 -16  -2   13.49    2.58
  -3  17   2   13.17    2.71
  -3  17   2   17.38    2.71
   3 -17  -2   13.32    2.31
   3 -17  -2   16.78    3.01
  -2  18   2   16.63    3.08
  -2  18   2   20.49    2.91
   2 -18  -2   23.33    2.75
   2 -18  -2   17.65    3.11
  -1  19   2   14.91    2.50
  -1  19   2   11.28    2.90
  -1  19   2   11.80    2.78
   1 -19  -2    9.77    2.27
   1 -19  -2    8.97    2.82
   0  20   2   15.55    3.20
   0  20   2   20.93    3.36
   0 -20  -2   15.93    3.28
   1  21   2    5.88    2.74
   1  21   2    3.68    2.45
  -1 -21  -2    1.78    2.64
   2  22   2   10.01    3.06
   2  22   2    8.86    3.07
  -2 -22  -2    2.91    2.82
   3  23   2    9.45    3.04
   3  23   2   16.39    3.46
  -3 -23  -2   12.58    3.37
 -23  -1   2    0.21    2.72
  23   1  -2    1.57    2.66
 -22   0   2   44.15    5.33
  22   0  -2   57.34    5.53
 -21   1   2    3.03    2.64
  21  -1  -2    2.06    2.60
 -20   2   2   -0.73    2.38
  20  -2  -2    1.70    2.55
  20  -2  -2    1.53    2.15
  20  -2  -2    3.16    2.19
 -19   3   2   -0.48    2.25
  19  -3  -2    2.19    2.56
  19  -3  -2    3.70    1.99
  19  -3  -2    1.75    1.94
 -18   4   2   31.78    3.92
  18  -4  -2   28.50    3.70
  18  -4  -2   33.72    3.44
  18  -4  -2   32.12    3.23
 -17   5   2    8.40    2.03
 -17   5   2    5.37    2.25
  17  -5  -2    8.81    2.70
  17  -5  -2    5.09    2.02
  17  -5  -2    8.91    2.11
 -16   6   2   12.49    2.21
 -16   6   2   10.08    2.22
  16  -6  -2   11.59    2.50
  16  -6  -2   12.95    2.39
  16  -6  -2   10.48    2.04
 -15   7   2   18.69    2.48
 -15   7   2   14.69    2.36
  15  -7  -2   14.26    2.70
  15  -7  -2   16.73    2.65
  15  -7  -2   13.26    2.11
 -14   8   2   77.39    3.95
 -14   8   2   71.13    3.63
  14  -8  -2   68.74    4.36
  14  -8  -2   66.02    3.98
  14  -8  -2   70.75    3.44
 -13   9   2   17.87    2.59
 -13   9   2   16.32    2.18
 -13   9   2   17.13    2.14
  13  -9  -2   14.73    2.60
  13  -9  -2   16.67    2.67
  13  -9  -2   16.70    2.12
 -12  10   2   33.16    3.32
 -12  10   2   25.95    2.51
 -12  10   2   33.09    2.89
  12 -10  -2   33.73    3.47
  12 -10  -2   32.07    3.45
  12 -10  -2   31.94    2.73
 -11  11   2   31.24    3.31
 -11  11   2   33.23    2.64
 -11  11   2   32.04    2.76
  11 -11  -2   30.72    3.30
  11 -11  -2   31.04    3.45
  11 -11  -2   32.67    2.77
 -10  12   2   30.46    3.45
 -10  12   2   28.80    2.76
  10 -12  -2   28.17    3.22
  10 -12  -2   29.21    3.47
  -9  13   2   18.29    2.90
  -9  13   2   13.66    2.16
   9 -13  -2   19.99    2.67
   9 -13  -2   17.14    2.88
  -8  14   2   71.51    4.49
  -8  14   2   76.60    3.85
   8 -14  -2   67.10    3.95
   8 -14  -2   74.63    4.56
  -7  15   2   15.54    2.86
  -7  15   2   17.04    2.44
   7 -15  -2   14.71    2.39
   7 -15  -2   18.21    2.97
  -6  16   2   10.55    2.55
  -6  16   2   10.34    2.25
   6 -16  -2   11.80    2.28
   6 -16  -2   10.56    2.71
  -5  17   2    8.35    2.44
  -5  17   2    8.76    2.31
   5 -17  -2    7.68    2.10
   5 -17  -2    9.21    2.83
  -4  18   2   37.18    4.09
  -4  18   2   38.29    3.93
   4 -18  -2   32.40    3.43
   4 -18  -2   31.26    3.70
  -3  19   2    2.80    2.45
  -3  19   2    1.58    2.17
   3 -19  -2    2.57    2.00
   3 -19  -2    1.76    2.59
  -2  20   2    2.45    2.62
  -2  20   2    1.62    2.31
   2 -20  -2    0.07    3.05
   2 -20  -2    2.12    2.65
  -1  21   2    2.44    2.54
  -1  21   2    1.16    2.41
   1 -21  -2    1.04    2.67
   0  22   2   50.81    5.09
   0  22   2   50.63    4.92
   0 -22  -2   42.56    5.18
   1  23   2    2.93    2.72
   1  23   2    3.08    2.79
  -1 -23  -2    2.95    2.94
 -23   1   2    1.69    2.88
  23  -1  -2    3.24    3.05
 -22   2   2    8.32    3.00
  22  -2  -2    8.63    3.10
 -21   3   2   23.79    3.61
  21  -3  -2   23.98    3.84
 -20   4   2   18.38    3.34
  20  -4  -2   20.88    3.51
  20  -4  -2   27.53    3.20
 -19   5   2    0.48    2.21
  19  -5  -2    3.19    2.65
  19  -5  -2    4.54    2.13
 -18   6   2   15.52    2.49
 -18   6   2   14.84    2.71
  18  -6  -2   15.55    3.18
  18  -6  -2   15.22    2.69
  18  -6  -2   14.09    3.12
 -17   7   2   23.70    2.86
 -17   7   2   18.13    2.72
  17  -7  -2   21.72    3.34
  17  -7  -2   22.14    2.93
  17  -7  -2   18.94    2.52
 -16   8   2   20.48    2.79
 -16   8   2   18.64    2.55
  16  -8  -2   19.42    3.07
  16  -8  -2   17.78    2.78
  16  -8  -2   19.67    2.55
 -15   9   2   21.19    2.88
 -15   9   2   20.30    2.53
  15  -9  -2   27.13    3.43
  15  -9  -2   25.40    3.21
  15  -9  -2   21.28    2.48
 -14  10   2   89.05    4.68
 -14  10   2   81.94    4.19
 -14  10   2   86.02    3.86
  14 -10  -2   86.87    4.80
  14 -10  -2   84.36    4.67
  14 -10  -2   82.90    3.89
 -13  11   2   33.95    3.63
 -13  11   2   30.62    3.09
  13 -11  -2   30.53    3.62
  13 -11  -2   32.48    3.91
  13 -11  -2   32.47    2.92
 -12  12   2   -1.09    1.87
 -12  12   2   -0.11    1.59
  12 -12  -2    0.66    2.01
  12 -12  -2   -0.76    1.94
  12 -12  -2    0.53    1.51
 -11  13   2   31.46    3.72
 -11  13   2   31.41    3.04
  11 -13  -2   28.95    3.48
  11 -13  -2   33.10    3.76
  11 -13  -2   34.91    3.08
 -10  14   2   88.59    4.96
 -10  14   2   90.92    4.17
  10 -14  -2   84.25    4.64
  10 -14  -2   87.50    5.02
  -9  15   2   23.43    3.22
  -9  15   2   22.61    2.71
   9 -15  -2   25.37    3.00
   9 -15  -2   21.23    3.23
  -8  16   2   20.92    3.30
  -8  16   2   25.64    2.95
   8 -16  -2   20.96    2.84
   8 -16  -2   22.27    3.37
  -7  17   2   24.24    3.49
  -7  17   2   23.21    2.90
   7 -17  -2   21.65    2.92
   7 -17  -2   19.67    3.35
  -6  18   2   15.11    3.16
  -6  18   2   19.44    2.96
   6 -18  -2   15.05    2.66
   6 -18  -2   15.04    3.17
  -5  19   2    4.23    2.60
  -5  19   2    5.70    2.37
   5 -19  -2    3.74    2.12
   5 -19  -2    7.09    2.96
  -4  20   2   20.01    3.37
  -4  20   2   21.89    3.28
   4 -20  -2   24.45    3.16
   4 -20  -2   19.80    3.46
  -3  21   2   27.37    4.06
  -3  21   2   29.25    3.81
   3 -21  -2   23.47    3.68
  -2  22   2   10.87    3.23
  -2  22   2    9.32    2.96
   2 -22  -2    7.41    3.25
  -1  23   2    4.61    2.95
  -1  23   2    4.05    2.85
   1 -23  -2   -0.23    2.79
 -23   3   2   16.84    3.55
  23  -3  -2    9.66    3.13
 -22   4   2    6.78    2.92
  22  -4  -2    6.09    3.03
 -21   5   2   27.01    3.64
  21  -5  -2   26.58    4.00
 -20   6   2    7.58    2.67
  20  -6  -2    8.41    3.09
  20  -6  -2    7.84    2.43
 -19   7   2   -2.27    2.77
 -19   7   2    0.61    2.12
  19  -7  -2    2.10    2.35
  19  -7  -2    0.74    2.07
 -18   8   2    7.76    2.34
 -18   8   2    3.04    2.12
  18  -8  -2    4.88    2.64
  18  -8  -2    5.66    2.36
 -17   9   2   45.00    3.99
  17  -9  -2   43.14    4.50
  17  -9  -2   46.90    4.05
 -16  10   2   13.55    2.74
  16 -10  -2   11.95    2.98
  16 -10  -2   12.64    2.70
 -15  11   2    3.40    2.23
  15 -11  -2    4.22    2.43
  15 -11  -2    6.65    2.41
  15 -11  -2    3.75    2.24
 -14  12   2    4.33    2.37
 -14  12   2    2.54    1.82
  14 -12  -2    3.93    2.32
  14 -12  -2    1.99    2.31
  14 -12  -2    2.47    1.77
 -13  13   2    3.15    2.37
 -13  13   2    1.57    1.83
  13 -13  -2    3.89    2.42
  13 -13  -2    4.54    2.49
  13 -13  -2    3.20    1.83
 -12  14   2    2.58    2.29
 -12  14   2    1.66    1.87
  12 -14  -2   -0.11    2.19
  12 -14  -2    0.99    2.29
  12 -14  -2    0.58    1.74
 -11  15   2    2.20    2.40
 -11  15   2    1.95    1.96
  11 -15  -2    2.17    2.24
  11 -15  -2    4.59    2.52
 -10  16   2   12.48    3.05
 -10  16   2   10.45    2.39
  10 -16  -2   12.45    2.67
  10 -16  -2   15.50    3.23
  -9  17   2   47.48    4.77
  -9  17   2   48.21    3.94
   9 -17  -2   43.01    4.08
   9 -17  -2   46.34    4.79
  -8  18   2    4.79    2.69
  -8  18   2    4.76    2.23
   8 -18  -2    4.86    2.28
   8 -18  -2    4.24    2.86
  -7  19   2    0.58    2.48
  -7  19   2    0.74    2.07
   7 -19  -2   -0.04    2.04
   7 -19  -2    3.60    2.64
  -6  20   2    7.44    2.88
  -6  20   2    9.34    2.72
   6 -20  -2    5.50    2.34
   6 -20  -2    8.13    2.96
  -5  21   2   28.27    4.04
  -5  21   2   32.80    4.09
   5 -21  -2   32.17    4.40
  -4  22   2    8.64    3.20
  -4  22   2    5.42    2.74
   4 -22  -2    5.68    3.21
  -3  23   2   17.97    3.80
  -3  23   2   15.18    3.42
   3 -23  -2   12.74    3.38
 -23   5   2    8.26    3.10
  23  -5  -2    9.53    3.18
 -22   6   2    4.99    2.71
  22  -6  -2    5.69    3.09
 -21   7   2    1.80    2.44
  21  -7  -2    6.04    3.10
  21  -7  -2    2.17    2.29
  20  -8  -2    6.39    2.88
  20  -8  -2   10.11    2.64
 -19   9   2    5.68    2.42
  19  -9  -2    5.55    2.92
  19  -9  -2    4.75    2.48
 -18  10   2    0.35    2.13
  18 -10  -2    0.80    2.45
  18 -10  -2    2.86    2.34
 -17  11   2   12.71    2.88
  17 -11  -2   14.47    3.33
  17 -11  -2   16.59    3.07
 -16  12   2    4.05    2.45
  16 -12  -2    1.72    2.58
  16 -12  -2    2.90    2.38
 -15  13   2    1.81    2.37
  15 -13  -2    2.15    2.48
  15 -13  -2    2.76    2.36
 -14  14   2   -0.27    2.28
  14 -14  -2   -2.72    2.14
  14 -14  -2    0.15    2.32
 -13  15   2    1.88    2.45
  13 -15  -2    1.19    2.31
  13 -15  -2    0.64    2.50
 -12  16   2    2.20    2.59
 -12  16   2    2.94    2.41
  12 -16  -2    1.82    2.43
  12 -16  -2    2.02    2.51
 -11  17   2   13.53    3.13
 -11  17   2   16.38    2.77
  11 -17  -2   17.00    3.14
  11 -17  -2   11.96    3.13
 -10  18   2    0.12    2.52
 -10  18   2    1.67    2.14
  10 -18  -2   -0.03    2.29
  10 -18  -2    2.13    2.81
  -9  19   2    6.57    3.04
  -9  19   2    3.89    2.36
   9 -19  -2    4.57    2.45
   9 -19  -2    4.55    3.01
  -8  20   2    9.84    3.22
  -8  20   2   10.27    2.72
   8 -20  -2   12.07    2.88
   8 -20  -2   10.81    3.26
  -7  21   2    0.33    2.73
  -7  21   2    2.60    2.36
   7 -21  -2    2.31    2.87
  -6  22   2    5.20    3.15
  -6  22   2    6.43    2.70
   6 -22  -2    6.96    3.20
  -5  23   2    9.57    3.43
  -5  23   2    6.98    2.93
   5 -23  -2    6.77    3.41
  22  -8  -2   19.03    4.05
  21  -9  -2    3.25    2.92
  21  -9  -2    2.08    2.39
 -20  10   2    9.71    3.69
  20 -10  -2    9.54    3.37
  20 -10  -2    9.32    2.88
 -19  11   2    0.25    2.30
  19 -11  -2   -0.11    2.63
  19 -11  -2    1.06    2.27
 -18  12   2    2.63    2.55
  18 -12  -2    0.70    2.52
  18 -12  -2    4.33    2.52
 -17  13   2   -0.08    2.36
  17 -13  -2    1.51    2.74
  17 -13  -2    1.17    2.40
 -16  14   2   20.21    3.51
  16 -14  -2   13.19    3.35
  16 -14  -2   21.59    3.61
 -15  15   2    8.36    2.87
  15 -15  -2    9.46    3.06
  15 -15  -2    7.14    2.80
 -14  16   2   24.20    3.77
  14 -16  -2   17.07    3.44
  14 -16  -2   16.00    3.30
 -13  17   2   -2.21    2.40
  13 -17  -2    1.98    2.56
  13 -17  -2    1.73    2.74
 -12  18   2    1.07    2.68
  12 -18  -2    1.48    2.63
  12 -18  -2    4.29    2.94
 -11  19   2    2.36    2.80
  11 -19  -2   -1.40    2.33
  11 -19  -2   -2.55    2.71
 -10  20   2    8.60    3.15
  10 -20  -2    8.86    2.81
  10 -20  -2    8.07    3.43
  -9  21   2    5.59    3.16
   9 -21  -2   -1.54    2.69
   9 -21  -2    0.72    2.89
  -8  22   2   23.98    4.23
   8 -22  -2   24.49    4.29
  21 -11  -2    7.62    3.32
  21 -11  -2    5.68    2.72
 -20  12   2    3.52    2.62
  20 -12  -2    4.59    3.11
  20 -12  -2    8.06    2.93
 -19  13   2   -0.35    2.41
  19 -13  -2    1.28    2.83
  19 -13  -2   -1.13    2.45
 -18  14   2    6.34    2.86
  18 -14  -2    3.88    2.83
  18 -14  -2    4.90    2.82
 -17  15   2   20.96    3.76
  17 -15  -2   23.30    3.92
  17 -15  -2   21.95    3.64
 -16  16   2    0.97    2.63
  16 -16  -2    0.36    2.72
  16 -16  -2    3.76    2.87
 -15  17   2   24.03    3.99
  15 -17  -2   20.62    3.83
  15 -17  -2   21.16    3.84
 -14  18   2    4.43    3.04
  14 -18  -2    4.54    2.91
  14 -18  -2    4.01    2.91
 -13  19   2    2.75    2.82
  13 -19  -2   -0.44    2.58
  13 -19  -2    1.04    2.90
 -12  20   2    4.36    3.18
  12 -20  -2    4.50    2.96
  12 -20  -2    7.15    3.33
 -11  21   2    7.75    3.39
  11 -21  -2    6.21    3.04
  11 -21  -2    8.53    3.49
  14 -19   3    1.05    2.93
  14 -19   3    2.87    2.94
 -14  19  -3   -1.04    2.76
 -14  19  -3    6.36    3.16
  15 -18   3   -0.54    2.88
  15 -18   3    1.48    2.75
  15 -18   3    0.40    2.64
 -15  18  -3   -0.53    2.74
 -15  18  -3   -1.21    2.70
  16 -17   3    4.30    3.20
  16 -17   3    7.37    3.01
  16 -17   3    6.87    3.01
 -16  17  -3    2.73    3.13
 -16  17  -3    5.09    3.04
  17 -16   3    4.24    3.20
  17 -16   3    5.57    2.72
  17 -16   3    4.34    2.85
 -17  16  -3    1.13    3.02
 -17  16  -3    6.61    3.09
  18 -15   3    0.49    2.99
  18 -15   3   -0.09    2.54
 -18  15  -3   -1.72    2.84
 -18  15  -3   -3.39    2.43
  19 -14   3    3.14    3.10
 -19  14  -3    2.99    3.02
  10 -21   3   18.02    3.81
  10 -21   3   10.76    3.67
 -10  21  -3   13.13    3.68
 -10  21  -3   12.13    3.61
  11 -20   3    1.25    2.84
  11 -20   3    4.76    3.15
 -11  20  -3    1.18    2.93
 -11  20  -3    4.57    2.99
  12 -19   3    9.15    3.30
  12 -19   3    8.57    3.31
  12 -19   3    5.21    2.89
 -12  19  -3    3.19    2.99
 -12  19  -3    8.55    3.05
  13 -18   3    2.13    2.70
  13 -18   3    2.77    2.72
  13 -18   3   -0.30    2.50
 -13  18  -3    2.96    2.94
 -13  18  -3    0.54    2.56
  14 -17   3    4.96    3.02
  14 -17   3    2.73    2.59
  14 -17   3    0.50    2.55
 -14  17  -3    3.22    2.94
 -14  17  -3    2.93    2.77
  15 -16   3   20.96    3.95
  15 -16   3   25.19    3.70
  15 -16   3   24.26    3.81
 -15  16  -3   22.63    3.96
 -15  16  -3   26.17    3.98
  16 -15   3   25.35    4.14
  16 -15   3   27.99    3.74
  16 -15   3   24.86    3.76
 -16  15  -3   24.18    3.99
 -16  15  -3   25.21    3.93
  17 -14   3   -0.46    2.47
  17 -14   3    1.72    2.36
  17 -14   3    2.51    2.58
 -17  14  -3    0.51    2.71
 -17  14  -3    1.52    2.70
  18 -13   3    0.13    2.82
  18 -13   3    2.37    2.58
 -18  13  -3   -1.24    2.66
  19 -12   3    4.73    2.82
  19 -12   3    7.40    2.82
 -19  12  -3    8.20    3.13
  20 -11   3    4.48    3.11
  20 -11   3    2.33    2.70
 -20  11  -3    3.85    2.82
  21 -10   3   12.37    3.65
  21 -10   3   10.40    3.19
 -21  10  -3   11.65    3.33
   7 -22   3    7.01    3.16
   7 -22   3    3.43    3.44
  -7  22  -3    5.35    3.09
  -7  22  -3    2.86    3.00
   8 -21   3   11.27    3.29
   8 -21   3   15.22    3.88
  -8  21  -3    6.71    3.12
  -8  21  -3    6.07    2.98
   9 -20   3   13.95    3.37
   9 -20   3   17.05    3.88
  -9  20  -3    9.20    3.25
  -9  20  -3   12.56    3.37
  10 -19   3   14.90    3.33
  10 -19   3   16.80    3.66
 -10  19  -3    9.18    3.06
 -10  19  -3   15.36    3.29
  11 -18   3    0.48    2.55
  11 -18   3    1.49    2.76
 -11  18  -3   -0.20    2.59
 -11  18  -3   -1.28    2.49
  12 -17   3    2.71    2.69
  12 -17   3    5.77    2.85
  12 -17   3    1.85    2.41
 -12  17  -3    2.78    2.82
 -12  17  -3    2.32    2.62
  13 -16   3    7.52    2.77
  13 -16   3    8.79    2.84
  13 -16   3    8.58    2.67
 -13  16  -3    9.37    3.16
 -13  16  -3    7.14    2.79
  14 -15   3   11.79    3.18
  14 -15   3   17.41    3.26
  14 -15   3   11.59    2.98
 -14  15  -3    9.04    3.24
 -14  15  -3    9.61    3.00
  15 -14   3    9.18    3.18
  15 -14   3   15.49    3.03
  15 -14   3   12.21    3.02
 -15  14  -3    6.25    2.89
 -15  14  -3   11.95    2.98
  16 -13   3    7.71    3.12
  16 -13   3   11.51    2.72
  16 -13   3    7.14    2.75
 -16  13  -3    7.13    3.04
 -16  13  -3    6.25    2.82
  17 -12   3    5.56    2.88
  17 -12   3    8.18    2.45
  17 -12   3    6.07    2.71
 -17  12  -3    5.20    2.80
 -17  12  -3    3.50    2.67
  18 -11   3    1.09    2.68
  18 -11   3    1.89    2.49
 -18  11  -3    0.01    2.41
  19 -10   3   15.70    3.68
  19 -10   3   10.70    2.96
 -19  10  -3   13.92    3.25
  20  -9   3   12.83    3.54
  20  -9   3   12.32    3.09
 -20   9  -3    8.77    3.03
  21  -8   3    7.64    3.35
  21  -8   3    9.51    2.95
 -21   8  -3    7.91    2.98
  22  -7   3    9.35    3.57
  22  -7   3    8.22    3.11
 -22   7  -3    8.73    3.05
   4 -23   3    2.22    2.80
   4 -23   3   -1.20    3.28
  -4  23  -3    0.59    2.77
  -4  23  -3    3.03    2.97
   5 -22   3    2.39    2.88
   5 -22   3    6.07    3.51
  -5  22  -3    1.48    2.67
  -5  22  -3   -0.21    2.61
   6 -21   3   11.42    3.22
   6 -21   3   13.48    3.86
  -6  21  -3    9.25    3.03
  -6  21  -3   12.69    3.32
   7 -20   3    5.55    2.88
   7 -20   3    1.77    3.08
  -7  20  -3    6.79    2.99
  -7  20  -3    4.19    2.68
   8 -19   3   14.38    3.26
   8 -19   3   12.86    3.58
  -8  19  -3   11.85    3.26
  -8  19  -3   15.54    3.29
   9 -18   3    8.50    2.93
   9 -18   3    8.22    3.18
  -9  18  -3    7.12    2.91
  -9  18  -3    6.78    2.93
  10 -17   3    2.76    2.62
  10 -17   3    3.80    2.66
 -10  17  -3    7.55    2.93
 -10  17  -3    5.54    2.73
  11 -16   3   25.05    3.68
  11 -16   3   28.00    3.75
 -11  16  -3   22.88    3.44
 -11  16  -3   33.14    3.95
  12 -15   3   22.57    3.40
  12 -15   3   21.34    3.35
  12 -15   3   18.76    3.17
 -12  15  -3   21.24    3.48
 -12  15  -3   18.85    3.31
  13 -14   3   -0.22    2.32
  13 -14   3    1.61    2.18
  13 -14   3    0.68    2.22
 -13  14  -3   -1.22    2.28
 -13  14  -3    1.17    2.46
  14 -13   3   -0.62    2.29
  14 -13   3   -0.07    2.12
  14 -13   3    1.82    2.25
 -14  13  -3    1.28    2.26
 -14  13  -3    1.88    2.39
  15 -12   3   17.10    3.22
  15 -12   3   26.29    3.23
  15 -12   3   23.55    3.37
 -15  12  -3   24.66    3.61
 -15  12  -3   19.16    3.14
  16 -11   3   30.18    4.04
  16 -11   3   26.53    3.13
  16 -11   3   24.95    3.48
 -16  11  -3   27.19    3.58
 -16  11  -3   28.22    3.68
  17 -10   3    4.62    2.60
  17 -10   3    5.67    3.45
  17 -10   3    5.75    2.49
 -17  10  -3    8.58    2.77
  18  -9   3    8.98    3.15
  18  -9   3    8.09    2.69
 -18   9  -3    9.01    2.89
  19  -8   3   17.74    3.48
  19  -8   3   15.52    3.12
 -19   8  -3   17.79    3.31
  20  -7   3    1.92    2.80
  20  -7   3    4.13    2.52
 -20   7  -3    3.18    2.55
  21  -6   3   12.08    3.48
  21  -6   3    8.89    3.00
 -21   6  -3   11.13    3.01
  22  -5   3    3.22    2.97
  22  -5   3    2.41    2.69
 -22   5  -3    1.42    2.35
  23  -4   3    0.93    2.98
  23  -4   3   -1.04    2.70
 -23   4  -3    2.23    2.53
   2 -23   3   15.58    3.45
   2 -23   3   15.75    4.09
  -2  23  -3   18.92    3.72
  -2  23  -3   15.21    3.45
  -2  23  -3   15.81    3.70
   3 -22   3    4.76    2.88
   3 -22   3    4.80    3.42
  -3  22  -3    4.10    2.79
  -3  22  -3    6.27    2.90
  -3  22  -3    8.02    3.13
   4 -21   3    6.89    2.95
   4 -21   3    9.01    3.48
  -4  21  -3    5.90    2.93
  -4  21  -3    6.65    2.94
  -4  21  -3    8.03    3.14
   5 -20   3   12.16    3.23
   5 -20   3    6.93    3.22
  -5  20  -3    7.84    2.85
  -5  20  -3   12.85    3.31
   6 -19   3    3.55    2.63
   6 -19   3    5.48    3.12
  -6  19  -3    3.72    2.55
  -6  19  -3    4.12    2.56
   7 -18   3   11.50    2.97
   7 -18   3   10.50    3.12
  -7  18  -3    7.91    2.70
  -7  18  -3    8.58    2.70
   8 -17   3   11.94    2.99
   8 -17   3   10.66    3.11
  -8  17  -3   13.88    3.13
  -8  17  -3    9.57    2.81
   9 -16   3   29.91    3.70
   9 -16   3   24.48    3.52
  -9  16  -3   23.03    3.57
  -9  16  -3   28.27    3.61
  10 -15   3   13.84    2.94
  10 -15   3   11.76    2.84
 -10  15  -3   15.15    2.96
 -10  15  -3   16.13    3.10
  11 -14   3   46.67    4.25
  11 -14   3   45.98    4.40
  11 -14   3   43.06    4.10
 -11  14  -3   46.53    4.47
 -11  14  -3   49.55    4.34
  12 -13   3    5.90    2.54
  12 -13   3    6.14    2.39
  12 -13   3    7.04    2.51
 -12  13  -3    5.06    2.41
 -12  13  -3    5.47    2.47
  13 -12   3    6.57    2.49
  13 -12   3    4.03    2.19
  13 -12   3    6.29    2.40
 -13  12  -3    3.55    2.46
 -13  12  -3   10.21    2.74
  14 -11   3   46.82    4.51
  14 -11   3   44.52    3.84
  14 -11   3   44.13    4.04
 -14  11  -3   47.05    4.28
 -14  11  -3   44.84    4.21
  15 -10   3   15.13    3.11
  15 -10   3   15.73    2.54
  15 -10   3   12.10    2.77
 -15  10  -3   17.61    3.10
 -15  10  -3   16.13    3.05
  16  -9   3   32.82    4.02
  16  -9   3   29.60    3.35
  16  -9   3   30.90    3.58
 -16   9  -3   26.25    3.43
  17  -8   3   14.52    3.30
  17  -8   3   13.33    2.89
 -17   8  -3    9.64    2.72
  18  -7   3   11.47    3.23
  18  -7   3   10.71    2.84
 -18   7  -3    9.08    2.72
  19  -6   3    6.28    2.94
  19  -6   3    6.43    2.61
 -19   6  -3    5.95    2.55
 -19   6  -3    4.96    2.17
  20  -5   3    8.40    3.14
  20  -5   3    6.02    2.78
 -20   5  -3    7.06    2.66
 -20   5  -3   11.84    2.69
  21  -4   3    6.00    2.99
  21  -4   3    2.12    2.68
 -21   4  -3    7.45    2.64
 -21   4  -3    5.58    2.48
  22  -3   3    1.42    2.85
  22  -3   3    4.98    2.59
  22  -3   3    6.45    3.02
 -22   3  -3    7.36    2.62
 -22   3  -3    6.98    2.72
  23  -2   3   17.18    3.79
  23  -2   3   18.88    3.84
 -23   2  -3   13.37    3.18
   0 -23   3    1.63    2.71
   0 -23   3   -2.44    3.00
   0  23  -3   -3.95    2.46
   0  23  -3   -0.09    2.30
   0  23  -3   -0.13    2.68
   1 -22   3    3.14    2.70
   1 -22   3    4.09    3.31
  -1  22  -3    1.73    2.75
  -1  22  -3    3.99    2.65
  -1  22  -3    2.28    2.71
   2 -21   3   40.58    4.58
   2 -21   3   42.20    4.69
  -2  21  -3   49.36    4.89
  -2  21  -3   47.66    5.01
  -2  21  -3   42.99    4.90
   3 -20   3    9.87    2.93
   3 -20   3    5.56    2.98
  -3  20  -3   15.03    3.17
  -3  20  -3   10.63    3.01
  -3  20  -3   10.53    3.07
   4 -19   3   11.98    2.93
   4 -19   3   11.81    3.40
  -4  19  -3   16.54    3.14
  -4  19  -3   17.07    3.26
  -4  19  -3   12.18    2.79
   5 -18   3    4.57    2.57
   5 -18   3    2.78    2.74
  -5  18  -3    4.67    2.56
  -5  18  -3    6.37    2.65
  -5  18  -3    5.49    2.69
   6 -17   3    4.61    2.35
   6 -17   3    5.13    2.81
  -6  17  -3    6.90    2.64
  -6  17  -3    6.20    2.49
   7 -16   3    5.87    2.52
   7 -16   3    7.07    2.66
  -7  16  -3    8.18    2.63
  -7  16  -3    8.77    2.49
   8 -15   3   22.13    3.14
   8 -15   3   23.92    3.38
  -8  15  -3   25.60    3.32
  -8  15  -3   24.71    3.22
   9 -14   3   49.32    4.14
   9 -14   3   49.43    4.22
  -9  14  -3   54.06    4.30
  -9  14  -3   56.34    4.26
  10 -13   3    4.65    2.27
  10 -13   3    4.42    2.24
 -10  13  -3    4.33    2.21
 -10  13  -3    4.80    2.19
  11 -12   3   24.96    3.20
  11 -12   3   23.51    2.97
  11 -12   3   25.34    3.03
 -11  12  -3   20.96    3.09
 -11  12  -3   22.95    2.94
  12 -11   3   23.12    2.96
  12 -11   3   22.90    2.88
  12 -11   3   22.50    2.95
 -12  11  -3   23.97    3.04
 -12  11  -3   25.55    3.18
  13 -10   3    8.33    2.57
  13 -10   3    5.22    1.98
  13 -10   3    5.57    2.11
 -13  10  -3    2.81    2.09
 -13  10  -3    3.37    2.13
  14  -9   3   53.73    4.10
  14  -9   3   51.28    3.56
  14  -9   3   43.87    3.78
 -14   9  -3   53.77    4.21
 -14   9  -3   53.26    4.09
  15  -8   3   28.06    3.60
  15  -8   3   27.91    2.93
  15  -8   3   25.81    3.25
 -15   8  -3   22.74    3.09
  16  -7   3    8.61    2.72
  16  -7   3    8.23    1.96
  16  -7   3    8.01    2.40
 -16   7  -3   12.86    2.76
 -16   7  -3    6.23    1.90
  17  -6   3    3.84    2.55
  17  -6   3    3.88    2.36
 -17   6  -3    6.02    2.40
 -17   6  -3    5.80    2.00
  18  -5   3    5.53    2.72
  18  -5   3    4.81    2.44
 -18   5  -3    4.75    2.39
 -18   5  -3    3.60    1.97
  19  -4   3   11.91    3.17
  19  -4   3   15.96    3.06
 -19   4  -3   13.34    2.91
 -19   4  -3   12.55    2.57
  20  -3   3   10.48    3.09
  20  -3   3   11.97    3.11
 -20   3  -3   15.46    2.94
 -20   3  -3   12.12    2.78
  21  -2   3   44.43    5.05
  21  -2   3   41.47    4.18
  21  -2   3   49.92    4.86
 -21   2  -3   43.04    4.29
 -21   2  -3   45.07    4.44
  22  -1   3    4.35    3.00
  22  -1   3    4.10    2.90
 -22   1  -3    3.28    2.54
  23   0   3   -0.38    2.61
  23   0   3   -3.75    2.58
 -23   0  -3   -1.52    2.44
  -2 -23   3   11.48    3.17
  -2 -23   3   15.16    3.86
   2  23  -3   15.23    3.58
   2  23  -3   17.52    3.34
   2  23  -3   14.09    3.71
  -1 -22   3    4.06    2.71
  -1 -22   3    0.77    3.01
   1  22  -3    2.54    2.69
   1  22  -3    2.07    2.36
   1  22  -3    4.07    2.97
   0 -21   3   12.58    3.04
   0 -21   3   13.43    3.54
   0  21  -3    8.69    2.93
   0  21  -3   11.32    2.92
   0  21  -3    9.87    3.13
   1 -20   3    4.51    2.51
   1 -20   3    2.81    2.73
  -1  20  -3    2.22    2.49
  -1  20  -3    7.05    2.58
  -1  20  -3    1.87    2.61
   2 -19   3   30.30    3.66
   2 -19   3   29.75    4.02
  -2  19  -3   29.39    3.73
  -2  19  -3   27.09    3.53
  -2  19  -3   27.65    3.82
   3 -18   3    2.95    2.32
   3 -18   3    1.47    2.53
  -3  18  -3   -0.03    2.15
  -3  18  -3   -0.18    2.03
  -3  18  -3    0.36    2.27
   4 -17   3    0.03    2.07
   4 -17   3   -1.16    2.31
  -4  17  -3    1.08    2.15
  -4  17  -3    0.04    2.04
  -4  17  -3    0.52    1.93
   5 -16   3    8.33    2.41
   5 -16   3    6.41    2.66
  -5  16  -3    7.15    2.47
  -5  16  -3   10.38    2.46
  -5  16  -3    8.38    2.56
   6 -15   3   42.65    3.84
   6 -15   3   40.75    4.09
  -6  15  -3   47.24    3.98
  -6  15  -3   44.84    3.91
   7 -14   3    8.50    2.40
   7 -14   3    9.26    2.63
  -7  14  -3    6.38    2.22
  -7  14  -3    8.66    2.39
   8 -13   3   22.11    2.80
   8 -13   3   20.74    2.90
  -8  13  -3   19.47    2.74
  -8  13  -3   21.71    2.97
   9 -12   3   55.49    3.96
   9 -12   3   58.74    3.90
  -9  12  -3   52.25    3.91
  -9  12  -3   52.25    3.86
  10 -11   3   30.48    3.37
  10 -11   3   35.22    3.48
  10 -11   3   30.08    3.24
 -10  11  -3   31.07    3.48
 -10  11  -3   31.00    3.42
  11 -10   3   30.58    3.43
  11 -10   3   31.84    3.25
  11 -10   3   27.76    3.17
 -11  10  -3   28.02    3.31
 -11  10  -3   30.94    3.40
  12  -9   3   52.19    3.92
  12  -9   3   54.90    3.34
  12  -9   3   52.33    3.66
 -12   9  -3   50.55    3.85
 -12   9  -3   48.95    3.74
  13  -8   3   25.83    3.24
  13  -8   3   23.20    2.53
  13  -8   3   21.27    2.79
 -13   8  -3   19.24    2.71
 -13   8  -3   21.09    2.27
 -13   8  -3   23.27    2.97
  14  -7   3    5.93    2.33
  14  -7   3    7.92    1.78
  14  -7   3    6.91    2.06
 -14   7  -3    7.72    2.25
 -14   7  -3    7.43    1.75
  15  -6   3   48.22    4.24
  15  -6   3   43.81    2.98
  15  -6   3   43.47    3.78
 -15   6  -3   46.43    3.78
 -15   6  -3   44.74    3.18
  16  -5   3    7.49    2.61
  16  -5   3    4.08    2.10
 -16   5  -3    8.10    2.27
 -16   5  -3    7.13    2.01
  17  -4   3    1.64    2.40
  17  -4   3    2.84    2.20
 -17   4  -3   -1.21    1.94
 -17   4  -3    0.76    1.79
  18  -3   3    0.53    2.29
  18  -3   3   -2.83    1.97
 -18   3  -3    0.70    1.96
 -18   3  -3    0.34    1.90
  19  -2   3   31.29    3.86
  19  -2   3   28.86    3.34
  19  -2   3   29.58    3.72
 -19   2  -3   30.51    3.75
 -19   2  -3   22.62    3.25
  20  -1   3    6.03    2.72
  20  -1   3    2.99    2.18
  20  -1   3    2.48    2.53
 -20   1  -3    1.96    2.18
 -20   1  -3    3.59    2.38
  21   0   3   13.52    3.32
  21   0   3   10.42    2.93
  21   0   3    9.32    3.17
 -21   0  -3   10.29    2.72
 -21   0  -3   12.30    3.08
  22   1   3    3.14    2.64
  22   1   3    0.98    2.83
 -22  -1  -3    4.16    2.64
  23   2   3   12.05    3.41
  23   2   3   12.57    3.54
 -23  -2  -3   14.31    3.39
  -4 -23   3    3.24    2.83
  -4 -23   3   -0.31    2.95
   4  23  -3    2.82    2.76
   4  23  -3    0.60    2.89
  -3 -22   3    7.51    2.82
  -3 -22   3    7.41    3.16
   3  22  -3    6.89    2.86
   3  22  -3    6.19    2.58
   3  22  -3    8.72    3.12
  -2 -21   3   51.41    5.00
  -2 -21   3   42.32    4.98
   2  21  -3   51.77    5.08
   2  21  -3   42.51    4.23
   2  21  -3   43.84    4.55
  -1 -20   3    1.66    2.38
  -1 -20   3    0.92    2.60
   1  20  -3    2.12    2.37
   1  20  -3    1.95    2.21
   1  20  -3    3.87    2.80
   0 -19   3   14.57    2.96
   0 -19   3   18.61    3.30
   0  19  -3   21.00    3.25
   0  19  -3   17.83    2.99
   0  19  -3   21.33    3.50
   1 -18   3    6.01    2.44
   1 -18   3    5.43    2.71
  -1  18  -3    5.19    2.39
  -1  18  -3    2.88    2.15
  -1  18  -3    1.94    2.35
   2 -17   3    5.89    2.26
   2 -17   3    8.74    2.73
  -2  17  -3    6.21    2.41
  -2  17  -3    6.28    2.26
  -2  17  -3    8.33    2.61
   3 -16   3   61.09    4.37
   3 -16   3   66.70    4.66
  -3  16  -3   60.60    4.23
  -3  16  -3   58.26    4.21
  -3  16  -3   59.10    4.25
   4 -15   3   61.42    4.07
   4 -15   3   61.34    4.36
  -4  15  -3   63.78    3.97
  -4  15  -3   58.41    4.01
  -4  15  -3   65.92    4.23
   5 -14   3   18.33    2.70
   5 -14   3   21.72    3.08
  -5  14  -3   16.98    2.72
  -5  14  -3    9.70    2.14
  -5  14  -3   15.02    2.65
   6 -13   3   37.63    3.35
   6 -13   3   40.45    3.62
  -6  13  -3   37.03    3.38
  -6  13  -3   37.71    3.46
   7 -12   3    3.79    1.93
   7 -12   3    6.95    2.20
  -7  12  -3    2.15    1.75
  -7  12  -3    2.02    1.84
   8 -11   3   22.48    2.70
   8 -11   3   25.30    3.00
  -8  11  -3   23.08    2.78
  -8  11  -3   23.79    2.72
   9 -10   3   31.78    3.19
   9 -10   3   33.42    2.99
   9 -10   3   31.12    3.07
  -9  10  -3   33.63    3.32
  -9  10  -3   36.00    3.26
  10  -9   3   32.34    3.18
  10  -9   3   35.21    3.03
  10  -9   3   30.65    3.02
 -10   9  -3   36.76    3.30
 -10   9  -3   34.84    1.87
 -10   9  -3   32.23    3.16
  11  -8   3   22.87    2.76
  11  -8   3   23.61    2.49
  11  -8   3   21.61    2.58
 -11   8  -3   25.17    3.04
 -11   8  -3   23.18    1.99
 -11   8  -3   25.92    3.10
  12  -7   3    4.39    2.04
  12  -7   3    3.84    1.50
  12  -7   3    3.84    1.88
 -12   7  -3    1.85    1.80
 -12   7  -3    3.05    1.30
 -12   7  -3    1.66    1.82
  13  -6   3   39.19    3.64
  13  -6   3   44.13    2.74
  13  -6   3   39.69    3.32
 -13   6  -3   40.69    3.37
 -13   6  -3   37.48    2.70
  14  -5   3   21.90    3.02
  14  -5   3   19.11    2.27
  14  -5   3   15.75    2.46
 -14   5  -3   13.47    2.39
 -14   5  -3   13.76    2.11
  15  -4   3   62.23    4.32
  15  -4   3   58.63    2.84
  15  -4   3   57.81    3.92
 -15   4  -3   60.70    4.01
 -15   4  -3   55.07    3.53
  16  -3   3   60.39    4.36
  16  -3   3   59.97    4.09
 -16   3  -3   69.49    4.24
 -16   3  -3   64.19    3.87
  17  -2   3    9.72    2.71
  17  -2   3    5.64    2.27
 -17   2  -3    7.20    2.19
 -17   2  -3    5.54    2.20
  18  -1   3    6.23    2.60
  18  -1   3    3.75    2.04
  18  -1   3    3.53    2.41
 -18   1  -3    3.45    2.01
 -18   1  -3    4.36    2.13
  19   0   3   20.13    3.37
  19   0   3   18.64    2.82
  19   0   3   23.23    3.55
 -19   0  -3   18.52    2.91
 -19   0  -3   19.68    3.07
  20   1   3    1.32    2.53
  20   1   3    1.90    2.07
  20   1   3   -0.78    2.36
 -20  -1  -3    1.69    2.04
 -20  -1  -3    0.99    2.38
  21   2   3   48.81    4.91
  21   2   3   43.98    4.85
 -21  -2  -3   43.96    4.67
  22   3   3    9.90    3.15
  22   3   3    5.88    3.22
 -22  -3  -3    5.16    2.79
  23   4   3    1.79    2.78
  23   4   3   -3.02    2.93
 -23  -4  -3    2.07    2.76
  -5 -22   3    2.68    2.63
  -5 -22   3    1.14    2.88
   5  22  -3    5.06    2.83
   5  22  -3    0.23    2.79
  -4 -21   3    9.62    2.87
  -4 -21   3    9.20    3.16
   4  21  -3    5.54    2.78
   4  21  -3    5.44    2.44
   4  21  -3    3.79    2.95
  -3 -20   3   15.67    3.10
  -3 -20   3   14.84    3.40
   3  20  -3   13.37    3.06
   3  20  -3   13.74    2.80
   3  20  -3    9.32    2.99
  -2 -19   3   32.95    3.79
  -2 -19   3   25.62    3.55
   2  19  -3   41.34    4.52
   2  19  -3   30.86    3.47
   2  19  -3   36.46    4.18
  -1 -18   3    4.29    2.28
  -1 -18   3    3.09    2.39
   1  18  -3    4.61    2.36
   1  18  -3    5.52    2.19
   1  18  -3    3.01    2.46
   0 -17   3    3.92    2.15
   0 -17   3    4.01    2.33
   0  17  -3    3.36    2.18
   0  17  -3    4.24    2.07
   0  17  -3    2.95    2.33
   1 -16   3   25.83    3.13
   1 -16   3   23.11    3.07
  -1  16  -3   26.05    3.12
  -1  16  -3   21.61    2.77
  -1  16  -3   30.04    3.63
   2 -15   3  107.98    4.72
   2 -15   3  109.72    4.99
  -2  15  -3  107.82    4.80
  -2  15  -3   96.56    4.52
  -2  15  -3  103.96    4.62
   3 -14   3    3.45    1.80
   3 -14   3    4.68    2.10
  -3  14  -3    5.63    1.98
  -3  14  -3    6.03    1.97
  -3  14  -3    4.73    1.97
   4 -13   3   21.62    2.64
   4 -13   3   20.45    2.78
  -4  13  -3   17.68    2.47
  -4  13  -3   15.25    2.25
  -4  13  -3   19.73    2.49
   5 -12   3    9.07    1.86
   5 -12   3    9.28    2.10
  -5  12  -3    6.16    1.96
  -5  12  -3    6.57    1.95
  -5  12  -3   10.04    2.13
   6 -11   3   10.35    1.90
   6 -11   3   13.31    2.28
  -6  11  -3    9.77    1.91
  -6  11  -3   10.02    2.05
   7 -10   3   17.12    2.23
   7 -10   3   18.45    2.38
  -7  10  -3   15.20    2.07
  -7  10  -3   23.16    2.82
   8  -9   3  105.28    4.22
   8  -9   3  111.07    4.06
  -8   9  -3  114.04    4.34
  -8   9  -3  110.24    2.17
  -8   9  -3  114.69    4.29
   9  -8   3  110.91    4.28
   9  -8   3  115.28    3.84
   9  -8   3  116.16    4.29
  -9   8  -3  114.61    4.35
  -9   8  -3  113.06    2.65
  -9   8  -3  111.59    4.28
  10  -7   3   19.49    2.43
  10  -7   3   16.97    1.98
  10  -7   3   16.67    2.14
 -10   7  -3   17.95    2.39
 -10   7  -3   19.35    1.80
 -10   7  -3   17.85    2.24
  11  -6   3   12.12    2.11
  11  -6   3   12.55    1.71
  11  -6   3   14.47    2.27
 -11   6  -3   11.21    2.17
 -11   6  -3   10.45    1.58
 -11   6  -3   11.45    2.21
  12  -5   3   10.73    2.21
  12  -5   3   11.02    1.63
  12  -5   3    8.28    1.95
 -12   5  -3    9.07    2.08
 -12   5  -3   10.29    1.72
  13  -4   3   23.51    2.93
  13  -4   3   18.69    2.00
  13  -4   3   20.74    2.62
 -13   4  -3   19.14    2.46
 -13   4  -3   19.22    2.38
  14  -3   3    6.49    2.16
  14  -3   3    4.70    1.27
  14  -3   3    4.35    1.92
 -14   3  -3    3.70    1.81
 -14   3  -3    4.90    1.78
  15  -2   3  115.95    5.01
  15  -2   3  103.22    4.72
 -15   2  -3  107.12    4.44
 -15   2  -3  100.12    4.35
  16  -1   3   24.87    3.18
  16  -1   3   23.39    2.91
  16  -1   3   22.20    3.00
 -16   1  -3   24.92    2.85
 -16   1  -3   25.21    3.02
  17   0   3    1.77    2.08
  17   0   3    2.03    1.82
  17   0   3    3.66    2.34
 -17   0  -3    3.70    2.00
 -17   0  -3    2.68    2.02
  18   1   3    3.74    2.32
  18   1   3    3.37    1.99
  18   1   3    4.99    2.52
 -18  -1  -3    3.98    2.02
 -18  -1  -3    1.86    2.21
  19   2   3   36.24    4.25
  19   2   3   37.10    3.58
  19   2   3   34.72    4.00
 -19  -2  -3   36.30    3.63
 -19  -2  -3   33.20    4.12
  20   3   3   11.46    2.96
  20   3   3   16.90    3.44
 -20  -3  -3   11.68    3.59
 -20  -3  -3   15.96    3.33
  21   4   3    5.88    2.85
  21   4   3    3.28    2.90
 -21  -4  -3   10.12    3.13
  22   5   3    1.18    2.61
  22   5   3    0.85    3.05
 -22  -5  -3    1.77    2.77
 -23  -6  -3    1.39    2.70
  -7 -22   3    8.24    3.10
   7  22  -3   11.99    3.23
   7  22  -3    6.58    3.20
  -6 -21   3    9.82    3.10
   6  21  -3   14.67    3.26
   6  21  -3   11.00    3.28
  -5 -20   3    7.09    2.76
   5  20  -3    9.36    2.85
   5  20  -3    7.00    2.38
   5  20  -3    7.50    3.09
  -4 -19   3   11.98    2.93
   4  19  -3   13.69    3.02
   4  19  -3   11.86    2.53
   4  19  -3   13.67    3.19
  -3 -18   3   -1.26    2.10
   3  18  -3    0.42    2.14
   3  18  -3    0.59    1.86
   3  18  -3    0.54    2.32
  -2 -17   3    6.20    2.50
   2  17  -3    7.87    2.42
   2  17  -3    7.76    2.21
   2  17  -3    5.87    2.51
  -1 -16   3   20.07    2.80
  -1 -16   3   21.40    3.07
   1  16  -3   18.47    2.76
   1  16  -3   21.57    2.72
   1  16  -3   19.35    2.80
   0 -15   3    2.95    1.91
   0 -15   3    1.37    1.88
   0  15  -3    0.73    1.88
   0  15  -3    2.46    1.71
   0  15  -3    2.28    1.98
   1 -14   3   17.22    2.50
   1 -14   3   22.39    2.90
  -1  14  -3   20.85    2.66
  -1  14  -3   23.57    2.69
  -1  14  -3   26.40    3.20
   2 -13   3   24.83    2.62
   2 -13   3   28.60    3.17
  -2  13  -3   29.31    3.04
  -2  13  -3   31.92    2.93
  -2  13  -3   34.50    3.18
   3 -12   3   81.70    3.86
   3 -12   3   81.01    3.98
  -3  12  -3   95.03    4.11
  -3  12  -3   87.33    3.83
  -3  12  -3   85.86    3.80
   4 -11   3   64.67    3.47
   4 -11   3   68.31    3.53
  -4  11  -3   72.37    3.62
  -4  11  -3   68.43    3.50
  -4  11  -3   72.34    3.61
   5 -10   3   34.67    2.82
   5 -10   3   35.47    2.85
  -5  10  -3   34.88    2.71
  -5  10  -3   32.26    2.78
  -5  10  -3   33.85    2.85
   6  -9   3   86.96    3.69
   6  -9   3   85.50    3.52
  -6   9  -3   78.07    3.41
  -6   9  -3   85.21    1.30
  -6   9  -3   82.70    3.47
   7  -8   3   20.10    2.35
   7  -8   3   19.08    2.29
  -7   8  -3   18.03    2.15
  -7   8  -3   18.94    1.24
  -7   8  -3   22.69    2.54
   8  -7   3   19.21    2.26
   8  -7   3   15.34    1.86
   8  -7   3   19.87    2.46
  -8   7  -3   19.33    2.24
  -8   7  -3   19.05    1.49
  -8   7  -3   23.51    2.47
   9  -6   3   89.17    3.77
   9  -6   3   83.33    3.05
   9  -6   3   89.81    3.69
  -9   6  -3   79.91    3.58
  -9   6  -3   83.84    2.63
  -9   6  -3   84.11    3.66
  10  -5   3   33.55    2.88
  10  -5   3   33.60    2.24
  10  -5   3   32.52    2.76
 -10   5  -3   35.04    2.85
 -10   5  -3   33.64    2.19
 -10   5  -3   29.28    2.73
  11  -4   3   68.26    3.57
  11  -4   3   74.09    2.66
  11  -4   3   68.32    3.50
 -11   4  -3   71.94    3.46
 -11   4  -3   75.98    3.11
  12  -3   3   90.13    4.03
  12  -3   3   85.92    2.71
  12  -3   3   81.05    3.79
 -12   3  -3   88.04    3.79
 -12   3  -3   86.21    3.53
  13  -2   3   33.24    3.13
  13  -2   3   29.28    1.92
  13  -2   3   24.31    2.92
 -13   2  -3   29.39    2.83
 -13   2  -3   29.13    2.73
  14  -1   3   19.43    2.57
  14  -1   3   22.24    1.84
  14  -1   3   23.47    2.80
 -14   1  -3   23.46    2.90
 -14   1  -3   20.08    2.44
  15   0   3    3.81    2.06
  15   0   3    1.95    1.60
  15   0   3    1.66    1.97
 -15   0  -3    1.24    1.71
 -15   0  -3   -0.36    1.64
  16   1   3   26.74    3.16
  16   1   3   25.38    3.03
  16   1   3   20.39    2.79
 -16  -1  -3   18.18    2.55
 -16  -1  -3   18.38    2.77
  17   2   3   10.04    2.56
  17   2   3    6.63    2.00
  17   2   3    5.83    2.36
 -17  -2  -3    7.33    2.13
 -17  -2  -3    7.43    2.25
  18   3   3   -1.59    2.01
  18   3   3    0.60    1.79
  18   3   3   -0.50    2.35
 -18  -3  -3    0.79    1.82
 -18  -3  -3    0.40    2.22
  19   4   3   15.80    3.00
  19   4   3   14.44    2.54
  19   4   3   13.88    3.19
 -19  -4  -3   13.91    3.07
  20   5   3    9.78    2.78
  20   5   3    6.10    3.16
 -20  -5  -3    8.90    2.99
  21   6   3    9.71    2.99
  21   6   3   12.10    3.62
 -21  -6  -3   11.71    3.36
  22   7   3   10.85    3.09
  22   7   3    4.96    3.30
 -22  -7  -3    9.03    2.89
  -8 -21   3    7.58    2.96
   8  21  -3   13.06    3.24
   8  21  -3    8.00    3.11
  -7 -20   3    1.60    2.47
   7  20  -3    0.22    2.42
   7  20  -3    1.49    2.57
  -6 -19   3    6.31    2.69
   6  19  -3    6.27    2.68
   6  19  -3    5.74    2.20
   6  19  -3    6.02    2.54
  -5 -18   3    3.61    2.41
   5  18  -3   -0.61    2.05
   5  18  -3    4.05    2.04
   5  18  -3    3.79    2.47
  -4 -17   3    1.32    2.15
   4  17  -3    1.60    2.13
   4  17  -3    3.39    1.86
   4  17  -3    0.16    2.12
  -3 -16   3   55.64    4.16
   3  16  -3   62.47    4.19
   3  16  -3   58.98    3.66
   3  16  -3   55.58    4.27
  -2 -15   3  107.64    4.85
   2  15  -3  126.06    5.02
   2  15  -3  110.74    4.36
   2  15  -3  119.39    5.11
  -1 -14   3   17.82    2.65
   1  14  -3   16.95    2.55
   1  14  -3   16.92    2.29
   1  14  -3   16.54    2.57
   0 -13   3   19.89    2.44
   0 -13   3   23.61    2.92
   0  13  -3   28.14    3.02
   0  13  -3   26.21    2.82
   0  13  -3   23.79    2.76
   1 -12   3   14.99    2.11
   1 -12   3   14.57    2.17
  -1  12  -3   16.14    2.23
  -1  12  -3   20.16    2.50
  -1  12  -3   21.92    2.53
   2 -11   3   65.71    3.35
   2 -11   3   63.54    3.39
  -2  11  -3   66.14    3.24
  -2  11  -3   66.98    3.28
  -2  11  -3   67.43    3.45
   3 -10   3   37.14    2.60
   3 -10   3   38.51    2.84
  -3  10  -3   36.37    2.78
  -3  10  -3   33.21    2.64
  -3  10  -3   33.71    2.54
   4  -9   3    3.38    1.53
   4  -9   3    3.90    1.52
  -4   9  -3    3.61    1.56
  -4   9  -3    5.64    1.52
  -4   9  -3    4.49    1.60
   5  -8   3   18.75    2.13
   5  -8   3   18.24    2.05
  -5   8  -3   16.59    2.02
  -5   8  -3   12.77    1.83
  -5   8  -3   13.60    0.84
  -5   8  -3   14.30    1.96
   6  -7   3   19.97    2.29
  -6   7  -3   23.29    2.43
  -6   7  -3   23.09    1.27
  -6   7  -3   21.49    2.44
   7  -6   3   20.28    2.17
   7  -6   3   20.98    2.01
   7  -6   3   20.56    2.35
  -7   6  -3   22.74    2.43
  -7   6  -3   22.03    1.47
  -7   6  -3   22.13    2.23
   8  -5   3   15.67    2.04
   8  -5   3   15.36    1.89
   8  -5   3   16.63    2.10
  -8   5  -3   13.56    1.93
  -8   5  -3   13.86    1.57
  -8   5  -3   14.03    2.00
   9  -4   3    3.75    1.56
   9  -4   3    4.34    1.16
   9  -4   3    5.34    1.63
  -9   4  -3    6.31    1.63
  -9   4  -3    5.65    1.30
  -9   4  -3    5.88    1.69
  10  -3   3   37.32    2.78
  10  -3   3   41.24    2.01
  10  -3   3   41.17    2.67
 -10   3  -3   36.97    2.72
 -10   3  -3   37.09    2.34
  11  -2   3   68.46    3.44
  11  -2   3   68.68    2.19
  11  -2   3   66.08    3.40
 -11   2  -3   69.05    3.29
 -11   2  -3   71.58    3.14
  12  -1   3   17.40    2.28
  12  -1   3   16.77    1.46
  12  -1   3   12.64    2.11
 -12   1  -3   19.01    2.24
 -12   1  -3   16.90    2.10
  13   0   3   27.28    2.90
  13   0   3   27.79    2.66
  13   0   3   25.46    1.54
  13   0   3   23.61    2.61
 -13   0  -3   25.26    2.78
 -13   0  -3   19.80    2.40
  14   1   3   19.51    2.62
  14   1   3   16.90    2.26
  14   1   3   20.67    2.77
 -14  -1  -3   17.54    2.29
 -14  -1  -3   16.63    2.49
  15   2   3  124.89    5.02
  15   2   3  108.87    4.31
  15   2   3  114.43    5.00
 -15  -2  -3  118.84    4.39
 -15  -2  -3  100.08    4.47
  16   3   3   58.95    4.05
  16   3   3   60.69    3.69
  16   3   3   60.76    4.37
 -16  -3  -3   61.86    3.72
 -16  -3  -3   50.28    4.10
  17   4   3    1.08    2.08
  17   4   3    1.37    1.78
  17   4   3   -0.24    2.25
 -17  -4  -3    0.72    2.15
  18   5   3    3.39    2.19
  18   5   3    4.91    2.06
  18   5   3    0.92    2.51
 -18  -5  -3    5.41    2.51
  19   6   3    5.47    2.51
  19   6   3    3.76    2.92
 -19  -6  -3    8.59    2.86
  20   7   3    4.01    2.54
  20   7   3    1.35    2.82
 -20  -7  -3    4.41    2.65
  21   8   3   11.31    3.03
  21   8   3    9.20    3.59
 -21  -8  -3   10.98    3.30
 -22  -9  -3    4.36    2.72
 -10 -21   3   16.19    3.43
  10  21  -3   11.39    3.22
  10  21  -3   10.18    3.39
  -9 -20   3   11.48    3.10
   9  20  -3   14.10    3.23
   9  20  -3   11.28    3.26
  -8 -19   3   13.49    3.05
   8  19  -3   12.01    2.93
   8  19  -3   12.00    3.16
  -7 -18   3   11.92    2.85
   7  18  -3   13.25    2.89
   7  18  -3    8.46    2.78
  -6 -17   3    8.86    2.58
   6  17  -3    8.48    2.57
   6  17  -3    6.31    2.01
   6  17  -3    3.99    2.35
  -5 -16   3    8.60    2.43
   5  16  -3    9.73    2.51
   5  16  -3    8.68    2.08
   5  16  -3   12.49    2.75
  -4 -15   3   58.75    4.01
   4  15  -3   57.82    3.98
   4  15  -3   51.19    3.37
   4  15  -3   50.15    3.67
  -3 -14   3    4.29    1.19
  -3 -14   3    2.73    1.92
   3  14  -3    5.41    1.98
   3  14  -3    3.92    1.69
   3  14  -3    1.83    1.85
  -2 -13   3   31.52    1.81
  -2 -13   3   27.85    2.98
   2  13  -3   26.67    2.89
   2  13  -3   26.91    2.70
   2  13  -3   24.12    3.00
  -1 -12   3   27.95    1.53
  -1 -12   3   23.89    2.77
   1  12  -3   19.05    2.26
   1  12  -3   18.03    2.09
   1  12  -3   23.36    2.51
   0 -11   3   27.58    1.28
   0 -11   3   27.09    2.69
   0  11  -3   27.36    2.68
   0  11  -3   29.15    2.44
   0  11  -3   25.92    2.67
   1 -10   3  189.32    4.76
   1 -10   3  196.50    2.03
   1 -10   3  193.90    4.85
  -1  10  -3  189.50    4.69
  -1  10  -3  199.87    4.61
  -1  10  -3  188.72    4.82
   2  -9   3  104.42    3.65
   2  -9   3  105.71    3.67
  -2   9  -3  105.69    3.70
  -2   9  -3   99.55    3.44
  -2   9  -3  103.61    3.67
   3  -8   3  256.80    5.00
   3  -8   3  269.20    5.07
  -3   8  -3  255.47    5.00
  -3   8  -3  257.70    4.98
  -3   8  -3  262.96    5.15
   4  -7   3   61.38    2.95
   4  -7   3   60.37    2.75
  -4   7  -3   55.40    2.91
  -4   7  -3   55.94    2.80
  -4   7  -3   57.69    1.29
  -4   7  -3   56.41    2.88
   5  -6   3   18.52    2.22
   5  -6   3   18.25    1.93
  -5   6  -3   16.22    1.89
  -5   6  -3   18.71    1.23
  -5   6  -3   18.31    2.00
   6  -5   3   18.84    2.01
   6  -5   3   21.67    1.98
   6  -5   3   15.92    1.94
  -6   5  -3   15.89    1.85
  -6   5  -3   16.87    1.41
  -6   5  -3   12.79    1.70
   7  -4   3   58.76    2.86
   7  -4   3   56.16    2.24
   7  -4   3   54.71    2.85
  -7   4  -3   56.64    2.86
  -7   4  -3   54.09    2.13
  -7   4  -3   60.00    2.95
   8  -3   3  275.56    5.15
   8  -3   3  269.82    3.75
   8  -3   3  270.56    5.19
  -8   3  -3  265.00    5.09
  -8   3  -3  254.55    4.27
  -8   3  -3  254.94    5.06
   9  -2   3  106.31    3.59
   9  -2   3  107.22    2.40
   9  -2   3  104.64    3.52
  -9   2  -3  104.81    3.56
  -9   2  -3   97.81    3.17
  10  -1   3  193.92    4.69
  10  -1   3  199.99    2.90
  10  -1   3  200.28    4.80
 -10   1  -3  191.50    4.58
 -10   1  -3  190.24    4.45
  11   0   3   24.57    2.51
  11   0   3   26.27    2.43
  11   0   3   24.33    1.34
  11   0   3   26.44    2.72
 -11   0  -3   25.51    2.42
 -11   0  -3   22.57    2.40
  12   1   3   27.03    2.64
  12   1   3   25.68    2.47
  12   1   3   26.81    1.35
  12   1   3   24.91    2.82
 -12  -1  -3   22.89    2.42
 -12  -1  -3   19.52    2.30
  13   2   3   31.10    3.03
  13   2   3   31.53    2.82
  13   2   3   29.31    3.03
 -13  -2  -3   27.11    2.57
 -13  -2  -3   24.09    2.84
  14   3   3    6.04    1.92
  14   3   3    3.06    1.68
  14   3   3    5.56    2.15
 -14  -3  -3    6.41    1.77
 -14  -3  -3    3.79    1.76
  15   4   3   60.65    3.82
  15   4   3   58.15    3.50
  15   4   3   58.32    4.18
 -15  -4  -3   58.09    3.54
 -15  -4  -3   46.02    3.58
  16   5   3   10.12    2.40
  16   5   3    8.16    2.06
  16   5   3   11.06    2.83
 -16  -5  -3   10.59    2.70
  17   6   3    7.04    2.33
  17   6   3    8.68    2.14
  17   6   3    4.69    2.38
 -17  -6  -3    5.22    2.51
  18   7   3   14.45    2.85
  18   7   3   10.17    2.38
  18   7   3    8.53    2.77
 -18  -7  -3   13.94    3.22
  19   8   3   13.76    2.95
  19   8   3   13.90    3.53
 -19  -8  -3   10.17    2.95
  20   9   3   13.72    3.08
  20   9   3   11.11    3.68
 -20  -9  -3   14.63    3.43
  21  10   3   11.77    3.03
  21  10   3    8.47    3.63
 -21 -10  -3    9.30    3.25
 -11 -20   3    0.33    2.41
  11  20  -3    4.71    2.88
  11  20  -3    3.70    2.99
 -10 -19   3   12.88    3.01
  10  19  -3   16.61    3.38
  10  19  -3   21.05    3.77
  -9 -18   3    6.87    2.52
   9  18  -3    9.06    2.78
   9  18  -3    7.76    2.84
  -8 -17   3   11.44    2.58
   8  17  -3   11.08    2.75
   8  17  -3   10.99    2.92
  -7 -16   3    9.84    1.94
  -7 -16   3    9.16    2.50
   7  16  -3    8.16    2.42
   7  16  -3    9.66    2.05
   7  16  -3    7.20    2.48
  -6 -15   3   54.03    2.98
  -6 -15   3   50.84    3.89
   6  15  -3   52.24    3.90
   6  15  -3   50.91    3.23
   6  15  -3   49.79    3.77
  -5 -14   3   12.91    1.80
  -5 -14   3   15.33    2.56
   5  14  -3   16.63    2.52
   5  14  -3   19.06    2.26
   5  14  -3   13.25    2.41
  -4 -13   3   18.68    2.00
  -4 -13   3   16.07    2.31
   4  13  -3   19.60    2.53
   4  13  -3   19.34    2.37
   4  13  -3   17.84    2.52
  -3 -12   3   88.82    2.74
  -3 -12   3   91.92    3.98
   3  12  -3   91.55    4.00
   3  12  -3   80.70    3.21
   3  12  -3   80.95    3.90
  -2 -11   3   62.15    2.17
  -2 -11   3   63.50    3.39
   2  11  -3   62.91    3.34
   2  11  -3   59.54    2.88
   2  11  -3   57.36    3.14
  -1 -10   3  196.51    2.99
  -1 -10   3  191.99    4.84
   1  10  -3  195.07    4.83
   1  10  -3  185.74    4.26
   1  10  -3  189.47    4.72
   0  -9   3   38.50    1.40
   0  -9   3   40.88    2.75
   0   9  -3   37.98    2.66
   0   9  -3   38.74    2.49
   0   9  -3   41.32    2.74
   1  -8   3   55.48    1.33
   1  -8   3   55.04    2.66
  -1   8  -3   64.49    3.00
  -1   8  -3   60.86    2.76
  -1   8  -3   58.86    2.72
   2  -7   3  149.00    3.82
   2  -7   3  150.03    1.78
   2  -7   3  160.28    3.86
  -2   7  -3  164.65    4.01
  -2   7  -3  151.63    3.68
  -2   7  -3  161.63    3.96
   3  -6   3  359.62    5.37
   3  -6   3  346.39    4.99
  -3   6  -3  345.27    5.29
  -3   6  -3  341.08    5.13
  -3   6  -3  350.53    2.81
  -3   6  -3  339.61    5.16
   4  -5   3   15.13    1.76
   4  -5   3   12.05    1.44
  -4   5  -3   13.15    1.74
  -4   5  -3   11.88    1.65
  -4   5  -3   12.49    1.20
  -4   5  -3   10.50    1.51
   5  -4   3   13.14    1.72
   5  -4   3   13.64    1.63
   5  -4   3   10.52    1.48
  -5   4  -3   13.22    1.72
  -5   4  -3   14.46    1.41
  -5   4  -3   10.89    1.52
   6  -3   3  371.42    5.32
   6  -3   3  368.43    4.08
   6  -3   3  349.94    5.23
  -6   3  -3  338.34    5.20
  -6   3  -3  338.76    4.25
  -6   3  -3  344.42    5.19
   7  -2   3  158.95    3.77
   7  -2   3  160.35    2.59
   7  -2   3  149.82    3.72
  -7   2  -3  157.88    3.86
  -7   2  -3  155.08    3.35
  -7   2  -3  153.99    3.76
   8  -1   3   60.23    2.75
   8  -1   3   59.06    1.62
   8  -1   3   56.16    2.85
  -8   1  -3   59.09    2.78
  -8   1  -3   57.50    2.60
   9   0   3   40.92    2.54
   9   0   3   38.90    1.29
   9   0   3   40.43    2.77
  -9   0  -3   44.28    2.62
  -9   0  -3   38.26    2.54
  10   1   3  197.96    4.55
  10   1   3  194.64    4.57
  10   1   3  195.12    2.24
  10   1   3  190.20    4.71
 -10  -1  -3  187.89    4.45
 -10  -1  -3  184.73    4.53
  11   2   3   68.47    3.27
  11   2   3   68.66    3.21
  11   2   3   63.82    1.48
  11   2   3   64.04    3.25
 -11  -2  -3   60.94    2.98
 -11  -2  -3   59.87    3.09
  12   3   3   97.75    3.78
  12   3   3   95.32    3.61
  12   3   3   95.22    1.84
  12   3   3   90.00    4.05
 -12  -3  -3   86.80    3.58
 -12  -3  -3   79.41    3.64
  13   4   3   19.52    2.29
  13   4   3   18.53    2.22
  13   4   3   15.92    2.34
 -13  -4  -3   16.23    2.13
 -13  -4  -3   21.05    2.75
  14   5   3   16.46    2.35
  14   5   3   16.63    2.20
  14   5   3   15.44    2.73
 -14  -5  -3   20.33    2.87
  15   6   3   58.27    3.73
  15   6   3   52.86    3.50
  15   6   3   53.42    4.26
 -15  -6  -3   46.99    3.77
  16   7   3   11.36    2.44
  16   7   3   11.87    2.28
  16   7   3   11.49    2.95
 -16  -7  -3   12.27    2.80
  17   8   3   13.61    2.67
  17   8   3   10.29    2.33
  17   8   3    5.22    2.59
 -17  -8  -3    8.31    2.79
  18   9   3    7.69    2.57
  18   9   3    7.27    3.06
 -18  -9  -3    6.04    2.54
  19  10   3   17.14    3.17
  19  10   3    9.65    3.32
 -19 -10  -3   14.37    3.47
  20  11   3    4.92    2.62
  20  11   3    3.26    3.21
 -20 -11  -3    2.91    2.78
 -12 -19   3    8.26    2.82
  12  19  -3    8.26    3.04
  12  19  -3   12.32    3.48
 -11 -18   3    1.35    2.21
  11  18  -3    0.86    2.41
  11  18  -3    2.49    2.71
 -10 -17   3    5.97    2.17
 -10 -17   3    4.34    2.33
  10  17  -3    2.55    2.47
  10  17  -3    4.63    2.73
  -9 -16   3   33.87    3.25
  -9 -16   3   30.77    3.64
   9  16  -3   30.01    3.54
   9  16  -3   27.13    3.59
  -8 -15   3   28.89    2.97
  -8 -15   3   26.34    3.13
   8  15  -3   26.85    3.27
   8  15  -3   24.78    3.04
   8  15  -3   26.88    3.45
  -7 -14   3    5.85    1.76
  -7 -14   3    5.85    2.09
   7  14  -3    7.81    2.23
   7  14  -3    6.54    1.68
   7  14  -3    5.92    2.14
  -6 -13   3   42.84    2.84
  -6 -13   3   37.62    3.25
   6  13  -3   43.31    3.45
   6  13  -3   43.91    2.77
   6  13  -3   40.72    3.46
  -5 -12   3    8.00    1.53
  -5 -12   3    7.26    1.83
   5  12  -3    7.98    2.00
   5  12  -3    8.38    1.59
   5  12  -3    6.75    1.83
  -4 -11   3   70.50    2.67
  -4 -11   3   70.20    3.53
   4  11  -3   69.34    3.45
   4  11  -3   65.64    2.80
   4  11  -3   66.75    3.55
  -3 -10   3   46.20    2.15
  -3 -10   3   43.90    2.96
   3  10  -3   49.70    2.98
   3  10  -3   49.90    2.47
   3  10  -3   50.20    3.08
   3  10  -3   48.74    3.04
  -2  -9   3  112.32    2.61
  -2  -9   3  112.45    3.80
   2   9  -3  111.54    3.74
   2   9  -3  109.63    3.13
   2   9  -3  112.90    3.68
   2   9  -3  109.18    3.58
  -1  -8   3   50.90    1.72
  -1  -8   3   52.21    2.82
   1   8  -3   50.36    2.76
   1   8  -3   45.60    2.32
   1   8  -3   46.99    2.76
   1   8  -3   47.65    2.76
   0  -7   3  500.27    3.93
   0  -7   3  515.15    6.44
   0   7  -3  507.79    6.40
   0   7  -3  494.60    5.63
   0   7  -3  507.44    6.39
   0   7  -3  504.93    6.34
   1  -6   3  105.04    1.84
   1  -6   3  106.05    3.14
  -1   6  -3   93.31    3.07
  -1   6  -3   92.57    2.77
  -1   6  -3   92.17    3.01
   2  -5   3  206.97    3.94
   2  -5   3  199.73    3.69
  -2   5  -3  199.98    3.90
  -2   5  -3  198.57    3.69
  -2   5  -3  207.61    2.40
  -2   5  -3  204.59    3.91
   3  -4   3   83.12    2.73
   3  -4   3   82.57    2.41
  -3   4  -3   89.31    2.80
  -3   4  -3   89.79    2.81
  -3   4  -3   90.62    1.94
  -3   4  -3   89.46    2.85
   4  -3   3   82.48    2.66
   4  -3   3   82.96    2.15
   4  -3   3   80.86    2.77
  -4   3  -3   85.72    2.80
  -4   3  -3   88.53    2.14
  -4   3  -3   90.61    2.88
   5  -2   3  197.62    3.69
   5  -2   3  203.52    2.69
   5  -2   3  202.11    3.93
  -5   2  -3  206.21    3.95
  -5   2  -3  202.68    3.35
  -5   2  -3  199.16    3.91
   6  -1   3  105.44    2.96
   6  -1   3  108.52    1.80
   6  -1   3  106.05    3.20
  -6   1  -3   89.39    2.98
  -6   1  -3   92.97    2.71
   7   0   3  506.64    5.84
   7   0   3  506.49    2.89
   7   0   3  499.06    6.35
  -7   0  -3  501.01    6.15
  -7   0  -3  482.07    5.91
   8   1   3   49.65    2.56
   8   1   3   54.45    2.66
   8   1   3   48.32    2.59
  -8  -1  -3   47.83    2.61
  -8  -1  -3   43.19    2.38
   9   2   3  112.71    3.36
   9   2   3  118.18    3.55
   9   2   3  116.61    3.85
  -9  -2  -3  117.01    3.54
  -9  -2  -3  108.33    3.67
  10   3   3   46.82    2.73
  10   3   3   46.27    2.67
  10   3   3   49.16    1.17
  10   3   3   46.20    3.05
 -10  -3  -3   48.63    2.81
 -10  -3  -3   44.22    2.95
 -10  -3  -3   49.15    1.18
  11   4   3   73.71    3.18
  11   4   3   73.34    3.22
  11   4   3   73.05    1.59
  11   4   3   66.91    3.60
 -11  -4  -3   65.79    3.17
 -11  -4  -3   65.97    3.53
 -11  -4  -3   65.44    1.51
  12   5   3    8.13    1.74
  12   5   3    7.67    1.79
  12   5   3    6.13    1.93
 -12  -5  -3    8.76    2.04
  13   6   3   40.33    2.99
  13   6   3   39.41    3.04
  13   6   3   34.15    3.50
 -13  -6  -3   43.18    3.62
  14   7   3    6.76    1.96
  14   7   3    6.20    1.87
  14   7   3    4.41    2.46
 -14  -7  -3    5.69    2.11
  15   8   3   28.57    3.32
  15   8   3   25.20    3.04
  15   8   3   22.19    3.25
 -15  -8  -3   26.42    3.44
  16   9   3   32.85    3.65
  16   9   3   28.28    3.25
  16   9   3   31.83    3.98
 -16  -9  -3   37.28    4.26
  17  10   3    6.25    2.34
  17  10   3    3.95    2.89
 -17 -10  -3    5.66    2.66
  18  11   3    0.77    2.12
  18  11   3    2.47    2.58
 -18 -11  -3    2.95    2.68
  19  12   3    9.63    2.85
  19  12   3    8.85    3.47
 -19 -12  -3    7.45    3.05
 -14 -19   3    6.33    2.74
  14  19  -3    7.90    3.11
  14  19  -3    5.03    3.16
 -13 -18   3   -0.35    3.44
 -13 -18   3    0.70    2.28
  13  18  -3    0.20    2.57
  13  18  -3    2.10    2.82
 -12 -17   3    4.74    2.25
 -12 -17   3    1.97    2.22
  12  17  -3    3.59    2.58
  12  17  -3    3.30    2.65
 -11 -16   3   27.58    3.20
 -11 -16   3   23.27    3.20
  11  16  -3   25.54    3.52
  11  16  -3   25.82    3.51
 -10 -15   3   14.03    2.47
 -10 -15   3   10.80    2.50
  10  15  -3   13.04    2.85
  10  15  -3   11.19    2.81
  -9 -14   3   51.64    3.62
  -9 -14   3   54.47    3.88
   9  14  -3   52.67    4.07
   9  14  -3   45.88    3.74
  -8 -13   3   23.32    2.77
  -8 -13   3   22.32    2.73
   8  13  -3   23.44    3.00
   8  13  -3   21.07    2.27
   8  13  -3   21.97    2.75
   8  13  -3   16.24    2.60
  -7 -12   3    3.46    1.56
  -7 -12   3    3.82    1.80
   7  12  -3    4.65    1.93
   7  12  -3    2.78    1.31
   7  12  -3    3.26    1.83
   7  12  -3    5.10    1.81
  -6 -11   3   10.27    1.71
  -6 -11   3   10.21    1.98
   6  11  -3   13.74    2.22
   6  11  -3   12.83    1.58
   6  11  -3   14.19    2.20
   6  11  -3   11.28    2.06
  -5 -10   3   27.02    2.20
  -5 -10   3   29.93    2.68
   5  10  -3   24.28    2.58
   5  10  -3   26.99    2.02
   5  10  -3   25.01    2.63
   5  10  -3   25.56    2.63
  -4  -9   3    7.16    1.35
  -4  -9   3    5.69    1.46
   4   9  -3    6.66    1.70
   4   9  -3    5.34    1.18
   4   9  -3    3.57    1.51
   4   9  -3    5.92    1.57
  -3  -8   3  239.18    3.84
  -3  -8   3  249.79    4.92
   3   8  -3  258.05    5.08
   3   8  -3  255.94    3.98
   3   8  -3  257.51    5.08
   3   8  -3  247.67    4.85
  -2  -7   3  171.11    2.98
  -2  -7   3  174.66    4.08
   2   7  -3  170.85    4.04
   2   7  -3  160.51    3.18
   2   7  -3  160.77    3.94
   2   7  -3  167.88    3.83
  -1  -6   3   90.33    2.11
  -1  -6   3   90.34    3.04
   1   6  -3   94.19    2.92
   1   6  -3   98.45    2.56
   1   6  -3  104.20    3.19
   1   6  -3  107.30    3.12
   0  -5   3  138.41    2.28
   0  -5   3  142.33    3.32
   0   5  -3  131.76    3.25
   0   5  -3  133.01    2.84
   0   5  -3  134.96    3.24
   0   5  -3  134.52    3.19
   1  -4   3  315.76    3.08
   1  -4   3  329.73    4.26
  -1   4  -3  337.43    4.46
  -1   4  -3  326.44    4.10
  -1   4  -3  328.10    3.14
  -1   4  -3  322.40    4.19
  -1   4  -3  335.04    4.39
   2  -3   3  509.49    5.06
   2  -3   3  510.05    4.61
  -2   3  -3  511.47    5.06
  -2   3  -3  500.01    4.99
  -2   3  -3  509.31    3.97
  -2   3  -3  506.31    4.59
  -2   3  -3  510.96    5.15
   3  -2   3  521.16    4.93
   3  -2   3  504.66    4.03
   3  -2   3  517.66    5.22
  -3   2  -3  518.03    4.91
  -3   2  -3  493.57    5.06
  -3   2  -3  505.45    4.37
  -3   2  -3  510.14    5.17
   4  -1   3  326.34    4.01
   4  -1   3  324.19    2.74
   4  -1   3  333.36    4.47
  -4   1  -3  337.71    4.51
  -4   1  -3  324.18    4.01
  -4   1  -3  330.44    4.43
   5   0   3  138.90    2.88
   5   0   3  140.11    1.41
   5   0   3  135.94    1.37
   5   0   3  137.68    3.31
  -5   0  -3  137.39    3.27
  -5   0  -3  134.13    3.07
   6   1   3   92.07    2.65
   6   1   3   90.37    2.90
   6   1   3   93.56    3.09
  -6  -1  -3  104.13    3.10
  -6  -1  -3   97.34    2.86
   7   2   3  171.95    3.49
   7   2   3  174.89    3.88
   7   2   3  175.09    4.11
  -7  -2  -3  167.86    3.83
  -7  -2  -3  151.26    3.69
   8   3   3  257.33    4.43
   8   3   3  250.60    4.76
   8   3   3  244.93    5.02
  -8  -3  -3  258.42    4.76
  -8  -3  -3  253.97    5.07
   9   4   3    6.33    1.42
   9   4   3    7.58    1.56
   9   4   3    5.69    1.74
  -9  -4  -3    5.46    1.66
  -9  -4  -3    5.72    0.63
  10   5   3   28.17    2.35
  10   5   3   29.57    2.40
  10   5   3   24.99    2.72
 -10  -5  -3   23.49    2.44
 -10  -5  -3   25.61    1.22
  11   6   3    9.32    1.71
  11   6   3    8.39    1.75
  11   6   3   10.23    2.19
 -11  -6  -3   12.67    2.06
 -11  -6  -3   14.53    1.23
  12   7   3    3.08    1.50
  12   7   3    5.23    1.71
  12   7   3    4.00    2.00
 -12  -7  -3    3.80    2.03
  13   8   3   24.14    2.83
  13   8   3   21.66    2.49
  13   8   3   21.62    3.16
 -13  -8  -3   22.02    2.98
  14   9   3   58.31    3.74
  14   9   3   51.79    3.60
  14   9   3   50.40    4.42
 -14  -9  -3   52.11    4.15
  15  10   3   16.11    2.59
  15  10   3   11.40    2.40
  15  10   3   18.02    3.44
 -15 -10  -3   11.81    2.62
  16  11   3   29.96    3.33
  16  11   3   26.23    3.10
  16  11   3   17.10    3.17
 -16 -11  -3   21.89    3.40
  17  12   3    6.07    2.46
  17  12   3    2.46    2.83
 -17 -12  -3    4.25    2.76
  18  13   3    1.53    2.90
 -18 -13  -3    0.40    2.36
  19  14   3    7.85    3.34
 -19 -14  -3    5.34    3.01
 -15 -18   3    0.44    2.27
  15  18  -3   -1.17    2.61
  15  18  -3    0.57    2.67
 -14 -17   3   -0.05    2.17
 -14 -17   3   -0.30    2.14
  14  17  -3    2.47    2.72
  14  17  -3   -0.69    2.31
 -13 -16   3   13.76    2.82
 -13 -16   3    9.51    2.61
  13  16  -3    9.43    3.03
  13  16  -3    6.63    2.77
 -12 -15   3   24.77    3.20
 -12 -15   3   23.41    3.12
  12  15  -3   24.22    3.55
  12  15  -3   25.08    3.57
 -11 -14   3   38.74    3.60
 -11 -14   3   41.45    3.84
  11  14  -3   43.54    4.15
  11  14  -3   34.64    3.72
  11  14  -3   35.84    3.98
 -10 -13   3    3.78    1.93
 -10 -13   3    2.94    1.87
  10  13  -3    5.48    2.29
  10  13  -3    4.62    2.05
  10  13  -3    5.62    2.34
  -9 -12   3   56.39    3.47
  -9 -12   3   50.26    3.49
   9  12  -3   59.32    3.90
   9  12  -3   52.68    2.58
   9  12  -3   54.19    3.58
   9  12  -3   50.73    3.72
  -8 -11   3   22.17    2.54
  -8 -11   3   17.38    2.24
   8  11  -3   18.67    2.42
   8  11  -3   23.30    1.97
   8  11  -3   24.39    2.95
   8  11  -3   16.74    2.42
  -7 -10   3   19.05    2.14
  -7 -10   3   16.19    2.11
   7  10  -3   19.86    2.46
   7  10  -3   17.59    1.72
   7  10  -3   16.87    2.14
   7  10  -3   16.73    2.25
  -6  -9   3   84.92    3.15
  -6  -9   3   93.82    3.59
   6   9  -3   90.82    3.72
   6   9  -3   91.67    2.56
   6   9  -3   89.48    3.56
   6   9  -3   95.39    3.69
  -5  -8   3   11.77    1.59
  -5  -8   3    9.25    1.58
   5   8  -3   10.46    1.76
   5   8  -3   11.73    1.27
   5   8  -3    9.17    1.68
   5   8  -3   12.61    1.90
  -4  -7   3   49.49    2.31
  -4  -7   3   52.95    2.76
   4   7  -3   55.74    2.66
   4   7  -3   49.66    1.87
   4   7  -3   49.69    2.70
   4   7  -3   51.42    2.63
  -3  -6   3  351.00    4.43
  -3  -6   3  361.46    5.36
   3   6  -3  361.15    5.30
   3   6  -3  356.87    3.85
   3   6  -3  364.32    5.38
   3   6  -3  344.94    4.97
  -2  -5   3  199.58    3.16
  -2  -5   3  197.07    3.77
   2   5  -3  201.26    3.89
   2   5  -3  192.92    2.83
   2   5  -3  192.44    3.74
   2   5  -3  191.81    3.63
  -1  -4   3  370.19    3.78
  -1  -4   3  372.75    4.61
   1   4  -3  348.23    4.52
   1   4  -3  351.21    3.58
   1   4  -3  353.66    4.57
   1   4  -3  341.12    4.23
   0  -3   3   93.98    2.07
   0  -3   3   93.56    2.51
   0   3  -3   93.91    2.51
   0   3  -3   89.44    2.15
   0   3  -3   91.65    2.07
   0   3  -3   90.16    2.44
   0   3  -3   88.99    2.33
   1  -2   3    7.21    1.05
  -1   2  -3    4.63    1.09
  -1   2  -3    4.52    1.04
  -1   2  -3    4.45    0.96
  -1   2  -3    5.26    1.05
  -1   2  -3    3.88    0.97
   2  -1   3    8.92    1.04
   2  -1   3    9.95    0.95
   2  -1   3    7.15    1.10
  -2   1  -3    5.85    0.99
  -2   1  -3    4.45    1.07
  -2   1  -3    4.11    1.03
  -2   1  -3    5.45    0.86
  -2   1  -3    4.94    1.04
   3   0   3   97.05    2.07
   3   0   3   91.24    2.56
   3   0   3   93.14    1.45
  -3   0  -3   90.97    2.59
  -3   0  -3   88.03    2.36
  -3   0  -3   90.67    1.42
   4   1   3  374.43    3.71
   4   1   3  365.75    4.64
   4   1   3  373.62    4.64
  -4  -1  -3  359.00    4.62
  -4  -1  -3  350.96    4.47
   5   2   3  209.25    3.15
   5   2   3  206.52    3.85
   5   2   3  200.35    3.77
  -5  -2  -3  199.61    3.83
  -5  -2  -3  185.79    3.65
   6   3   3  367.57    4.38
   6   3   3  346.15    5.05
   6   3   3  351.47    5.23
  -6  -3  -3  359.45    5.16
  -6  -3  -3  362.55    5.38
   7   4   3   52.10    2.25
   7   4   3   49.79    2.56
   7   4   3   51.78    2.63
  -7  -4  -3   51.79    2.75
  -7  -4  -3   51.44    1.20
   8   5   3   10.88    1.44
   8   5   3   12.45    1.74
   8   5   3   10.88    1.79
  -8  -5  -3   10.17    1.79
  -8  -5  -3   12.49    1.04
   9   6   3   91.01    3.11
   9   6   3   91.82    3.48
   9   6   3   93.19    3.87
  -9  -6  -3   89.88    3.69
  -9  -6  -3   93.68    2.05
  10   7   3   18.25    2.14
  10   7   3   16.94    2.04
  10   7   3   19.63    2.61
 -10  -7  -3   14.87    2.12
 -10  -7  -3   19.89    1.47
  11   8   3   24.78    2.36
  11   8   3   24.33    2.71
  11   8   3   23.32    2.76
 -11  -8  -3   20.90    2.61
 -11  -8  -3   22.44    1.67
  12   9   3   52.41    3.21
  12   9   3   52.50    3.41
  12   9   3   49.96    4.04
 -12  -9  -3   55.84    3.84
  13  10   3    3.65    1.74
  13  10   3    4.35    1.90
  13  10   3    1.07    2.30
 -13 -10  -3    6.19    2.39
  14  11   3   40.14    3.50
  14  11   3   38.37    3.62
  14  11   3   40.28    4.07
 -14 -11  -3   36.87    3.99
  15  12   3   28.22    3.17
  15  12   3   19.51    2.91
  15  12   3   24.15    3.53
 -15 -12  -3   20.51    3.25
  16  13   3   13.59    2.64
  16  13   3   10.50    2.97
 -16 -13  -3    9.69    2.92
  17  14   3    3.25    2.92
 -17 -14  -3    2.45    2.61
  18  15   3   -2.63    2.55
 -18 -15  -3    2.37    2.74
 -16 -17   3    4.55    2.67
  16  17  -3    5.41    2.96
  16  17  -3    4.22    2.91
 -15 -16   3   31.24    3.98
 -15 -16   3   26.65    3.47
  15  16  -3   30.19    4.18
  15  16  -3   29.89    4.19
 -14 -15   3   10.24    2.76
 -14 -15   3    8.23    2.48
  14  15  -3   10.81    3.03
  14  15  -3   12.52    2.76
  14  15  -3    8.64    2.85
 -13 -14   3    0.55    2.03
 -13 -14   3   -0.62    1.87
  13  14  -3    1.85    2.39
  13  14  -3   -1.47    1.92
  13  14  -3   -1.19    2.14
 -12 -13   3    8.75    2.40
 -12 -13   3    7.51    2.24
  12  13  -3    4.80    2.35
  12  13  -3    7.53    2.23
  12  13  -3    5.91    2.49
 -11 -12   3   18.94    2.75
 -11 -12   3   21.22    2.70
  11  12  -3   19.11    2.89
  11  12  -3   19.00    2.59
  11  12  -3   14.63    2.59
 -10 -11   3   26.59    3.23
 -10 -11   3   28.50    2.93
  10  11  -3   28.27    3.24
  10  11  -3   29.16    3.00
  10  11  -3   30.21    2.98
  -9 -10   3   33.90    3.09
  -9 -10   3   28.68    2.78
   9  10  -3   32.34    3.10
   9  10  -3   34.56    1.94
   9  10  -3   33.57    2.93
   9  10  -3   34.20    3.09
  -8  -9   3  117.29    4.00
  -8  -9   3  121.71    4.21
   8   9  -3  117.06    4.34
   8   9  -3  113.34    2.68
   8   9  -3  115.98    4.14
   8   9  -3  118.09    4.20
  -7  -8   3   20.69    2.40
  -7  -8   3   21.22    2.33
   7   8  -3   22.10    2.37
   7   8  -3   17.57    1.42
   7   8  -3   18.71    2.29
   7   8  -3   20.94    2.37
  -6  -7   3   30.56    2.41
  -6  -7   3   32.81    2.45
   6   7  -3   27.22    2.50
   6   7  -3   27.05    1.45
   6   7  -3   30.37    2.43
   6   7  -3   29.68    2.39
  -5  -6   3   16.40    2.01
   5   6  -3   17.19    1.99
   5   6  -3   15.92    1.20
   5   6  -3   17.72    2.12
   5   6  -3   17.38    2.01
  -4  -5   3   12.18    1.47
   4   5  -3   11.60    1.67
   4   5  -3   11.41    1.08
   4   5  -3   10.39    1.55
   4   5  -3   10.53    1.43
  -3  -4   3  105.37    2.65
   3   4  -3   93.59    2.89
   3   4  -3   95.14    1.70
   3   4  -3   96.85    2.94
   3   4  -3   95.85    2.58
  -2  -3   3  473.25    4.57
   2   3  -3  473.72    4.97
   2   3  -3  458.42    3.25
   2   3  -3  466.46    5.02
   2   3  -3  469.99    4.41
  -1  -2   3    3.59    0.97
   1   2  -3    6.00    1.11
   1   2  -3    6.79    0.87
   1   2  -3    7.64    1.10
   1   2  -3    6.07    1.17
   1   2  -3    6.43    0.96
   0  -1   3  130.19    2.20
   0   1  -3  125.51    2.21
   0   1  -3  127.50    2.26
   0   1  -3  127.29    2.43
   0   1  -3  129.66    2.35
   0   1  -3  128.10    2.14
   1   0   3  126.74    1.91
   1   0   3  125.95    2.45
   1   0   3  131.36    2.24
  -1   0  -3  129.07    1.93
  -1   0  -3  126.34    2.45
  -1   0  -3  127.54    2.49
  -1   0  -3  122.66    1.99
  -1   0  -3  126.09    2.22
   2   1   3    3.28    0.69
   2   1   3    4.07    1.20
   2   1   3    4.83    1.05
  -2  -1  -3    7.43    1.26
  -2  -1  -3    6.33    1.20
  -2  -1  -3    6.12    0.72
   3   2   3  488.30    3.35
   3   2   3  477.64    5.08
   3   2   3  489.98    4.88
  -3  -2  -3  475.80    5.07
  -3  -2  -3  472.23    5.03
  -3  -2  -3  461.27    2.60
   4   3   3  106.47    2.08
   4   3   3  107.02    2.98
   4   3   3  109.04    2.98
  -4  -3  -3   87.26    2.68
  -4  -3  -3   93.88    1.41
   5   4   3   11.76    1.16
   5   4   3   12.30    1.64
   5   4   3   12.60    1.65
  -5  -4  -3    9.00    1.43
  -5  -4  -3   10.21    1.00
   6   5   3   16.31    1.60
   6   5   3   16.61    2.05
   6   5   3   12.17    1.69
  -6  -5  -3   14.15    1.78
  -6  -5  -3   18.11    1.23
   7   6   3   31.55    1.93
   7   6   3   29.82    2.41
   7   6   3   30.37    2.72
  -7  -6  -3   29.13    2.45
  -7  -6  -3   28.58    1.49
   8   7   3   22.08    1.95
   8   7   3   21.32    2.41
   8   7   3   23.81    2.75
  -8  -7  -3   18.92    2.36
  -8  -7  -3   20.03    1.48
   9   8   3  119.54    3.52
   9   8   3  123.83    4.04
   9   8   3  122.17    4.59
  -9  -8  -3  111.38    4.03
  -9  -8  -3  115.67    2.78
  10   9   3   35.75    2.59
  10   9   3   31.53    2.93
  10   9   3   35.91    3.56
 -10  -9  -3   35.02    3.13
 -10  -9  -3   36.03    2.04
  11  10   3   30.16    2.69
  11  10   3   24.84    2.99
  11  10   3   27.92    3.36
 -11 -10  -3   25.28    2.96
 -11 -10  -3   31.34    2.79
  12  11   3   22.89    2.58
  12  11   3   22.95    2.76
  12  11   3   24.50    3.44
 -12 -11  -3   21.58    3.01
  13  12   3    5.49    1.93
  13  12   3    5.35    2.19
  13  12   3    4.97    2.44
 -13 -12  -3    5.61    2.35
  14  13   3    0.66    1.80
  14  13   3   -1.81    1.95
  14  13   3   -0.77    2.49
 -14 -13  -3    2.51    2.31
  15  14   3    8.15    2.79
 -15 -14  -3    9.77    2.93
  16  15   3   29.52    4.21
 -16 -15  -3   24.31    3.72
  17  16   3    4.04    3.12
 -17 -16  -3    7.22    3.04
 -17 -16   3    1.98    2.62
  17  16  -3    4.22    2.93
  17  16  -3    5.23    3.02
 -16 -15   3   21.94    3.49
  16  15  -3   23.30    3.79
  16  15  -3   20.73    4.19
  16  15  -3   23.90    3.70
 -15 -14   3   11.95    2.90
 -15 -14   3    7.21    2.38
  15  14  -3   10.13    2.96
  15  14  -3    9.08    2.54
  15  14  -3   13.71    3.24
 -14 -13   3    0.29    2.23
 -14 -13   3    2.03    1.91
  14  13  -3    0.10    2.30
  14  13  -3    0.18    1.80
  14  13  -3    1.92    2.23
 -13 -12   3    9.66    2.59
 -13 -12   3   10.48    2.30
  13  12  -3    8.84    2.65
  13  12  -3    9.59    2.32
  13  12  -3    9.23    2.56
 -12 -11   3   29.57    3.46
 -12 -11   3   26.88    2.93
  12  11  -3   23.84    3.14
  12  11  -3   23.94    2.96
  12  11  -3   21.51    3.01
 -11 -10   3   28.56    3.25
 -11 -10   3   31.13    2.96
  11  10  -3   31.82    3.38
  11  10  -3   32.35    2.99
  11  10  -3   29.39    3.17
 -10  -9   3   33.53    3.09
 -10  -9   3   35.51    2.85
  10   9  -3   32.94    3.22
  10   9  -3   36.10    1.74
  10   9  -3   30.97    2.79
  10   9  -3   33.41    3.02
  -9  -8   3  113.25    4.09
  -9  -8   3  116.15    3.96
   9   8  -3  117.15    4.36
   9   8  -3  115.81    2.38
   9   8  -3  116.30    4.04
   9   8  -3  118.33    4.14
  -8  -7   3   18.85    2.16
   8   7  -3   17.19    2.16
   8   7  -3   16.41    1.20
   8   7  -3   16.18    1.96
   8   7  -3   17.10    1.99
  -7  -6   3   25.65    2.36
   7   6  -3   25.99    2.25
   7   6  -3   22.67    1.14
   7   6  -3   24.61    2.27
   7   6  -3   23.35    2.15
  -6  -5   3   15.50    1.77
   6   5  -3   17.85    1.92
   6   5  -3   16.98    0.93
   6   5  -3   17.29    2.06
   6   5  -3   16.75    2.01
  -5  -4   3   11.85    0.80
  -5  -4   3    8.77    1.38
   5   4  -3   10.16    1.59
   5   4  -3    9.83    0.71
   5   4  -3    9.54    1.43
   5   4  -3   11.54    1.38
  -4  -3   3  102.58    2.88
   4   3  -3   90.54    2.68
   4   3  -3   88.69    2.68
   4   3  -3   92.54    2.42
  -3  -2   3  525.10    2.43
  -3  -2   3  508.28    2.40
  -3  -2   3  513.08    5.07
   3   2  -3  503.88    5.04
   3   2  -3  501.34    2.40
   3   2  -3  483.10    5.02
   3   2  -3  511.24    4.11
  -2  -1   3    6.33    0.71
  -2  -1   3    8.22    1.24
   2   1  -3    8.11    1.08
   2   1  -3    8.31    0.99
   2   1  -3   10.27    1.31
   2   1  -3    9.89    1.32
   2   1  -3    8.92    1.04
  -1   0   3  115.50    1.99
  -1   0   3  112.26    2.45
   1   0  -3  114.11    1.95
   1   0  -3  111.90    2.46
   1   0  -3  113.71    2.35
   1   0  -3  113.40    1.56
   0   1   3  117.33    2.30
   0   1   3  115.30    1.76
   0  -1  -3  113.21    1.46
   0  -1  -3  114.44    2.49
   0  -1  -3  116.66    2.19
   1   2   3    5.21    1.14
   1   2   3    6.98    0.93
  -1  -2  -3    8.51    1.17
  -1  -2  -3    8.66    0.93
   2   3   3  526.33    2.40
   2   3   3  511.37    5.25
   2   3   3  512.68    4.73
  -2  -3  -3  501.67    2.34
  -2  -3  -3  502.10    5.05
  -2  -3  -3  489.27    3.63
   3   4   3  101.84    1.68
   3   4   3  100.52    2.78
  -3  -4  -3   88.36    2.63
  -3  -4  -3   90.61    1.94
   4   5   3   11.29    1.22
   4   5   3   10.07    1.54
   4   5   3   10.43    1.58
  -4  -5  -3    9.88    1.50
  -4  -5  -3    9.90    1.04
   5   6   3   16.85    1.48
   5   6   3   17.46    2.13
   5   6   3   18.07    2.06
  -5  -6  -3   17.44    1.88
  -5  -6  -3   18.82    1.53
   6   7   3   26.66    1.80
   6   7   3   26.73    2.37
   6   7   3   25.92    2.39
  -6  -7  -3   20.98    2.25
  -6  -7  -3   23.43    1.68
   7   8   3   18.13    1.78
   7   8   3   16.49    1.99
   7   8   3   17.30    2.29
  -7  -8  -3   17.79    2.15
  -7  -8  -3   14.65    1.63
   8   9   3  121.31    3.48
   8   9   3  116.93    4.13
   8   9   3  119.96    4.56
  -8  -9  -3  113.82    3.96
  -8  -9  -3  113.99    3.04
   9  10   3   33.82    2.44
   9  10   3   32.16    3.03
   9  10   3   31.57    3.13
  -9 -10  -3   35.32    3.06
  -9 -10  -3   31.17    2.15
  10  11   3   31.57    2.62
  10  11   3   25.61    2.98
  10  11   3   34.40    3.74
 -10 -11  -3   32.17    3.22
 -10 -11  -3   30.59    2.32
  11  12   3   28.86    2.82
  11  12   3   23.93    2.89
  11  12   3   24.71    3.40
 -11 -12  -3   22.97    2.91
  12  13   3   12.68    2.24
  12  13   3    9.92    2.43
  12  13   3   13.40    3.10
 -12 -13  -3    8.80    2.50
  13  14   3   -0.48    1.76
  13  14   3    0.34    2.21
  13  14   3    0.10    2.54
 -13 -14  -3   -0.82    1.97
  14  15   3    8.36    2.82
  14  15   3   12.46    3.40
 -14 -15  -3   10.46    2.81
  15  16   3   22.03    3.86
 -15 -16  -3   23.69    3.63
  16  17   3    3.67    2.92
 -16 -17  -3    4.74    2.82
 -18 -15   3    0.86    2.67
  18  15  -3    1.00    2.68
  18  15  -3    2.17    2.71
 -17 -14   3    2.11    2.68
  17  14  -3    2.03    2.68
  17  14  -3    3.63    2.69
 -16 -13   3   10.25    2.99
 -16 -13   3    9.33    2.42
  16  13  -3   11.80    3.10
  16  13  -3    8.53    2.44
  16  13  -3    7.24    2.78
 -15 -12   3   24.15    3.42
 -15 -12   3   22.58    2.90
  15  12  -3   23.14    3.55
  15  12  -3   24.37    3.02
  15  12  -3   26.45    3.49
 -14 -11   3   38.68    4.06
 -14 -11   3   43.49    3.64
  14  11  -3   42.92    4.23
  14  11  -3   43.86    3.70
  14  11  -3   40.57    3.92
 -13 -10   3    2.67    2.16
 -13 -10   3    4.97    1.84
  13  10  -3    5.01    2.23
  13  10  -3    4.26    1.90
  13  10  -3    6.08    2.27
 -12  -9   3   47.28    3.47
 -12  -9   3   52.65    3.34
  12   9  -3   58.65    3.96
  12   9  -3   56.43    3.43
  12   9  -3   57.60    3.69
 -11  -8   3   24.93    3.03
  11   8  -3   24.54    2.98
  11   8  -3   21.36    2.50
  11   8  -3   23.71    2.76
 -10  -7   3   16.49    2.21
  10   7  -3   19.69    2.41
  10   7  -3   21.19    1.28
  10   7  -3   19.96    2.37
  10   7  -3   21.52    2.50
  -9  -6   3   88.61    3.63
   9   6  -3   91.15    3.59
   9   6  -3   98.20    1.75
   9   6  -3   95.28    3.48
   9   6  -3   94.10    3.53
  -8  -5   3   16.47    2.10
   8   5  -3   14.01    1.95
   8   5  -3   13.26    0.83
   8   5  -3   15.67    1.91
   8   5  -3   13.37    1.70
  -7  -4   3   56.84    2.82
   7   4  -3   64.95    2.97
   7   4  -3   60.47    2.72
   7   4  -3   55.99    2.46
  -6  -3   3  326.76    5.00
   6   3  -3  347.05    5.25
   6   3  -3  343.73    5.07
   6   3  -3  350.35    4.43
  -5  -2   3  214.58    4.00
   5   2  -3  202.99    3.74
   5   2  -3  201.73    3.82
   5   2  -3  203.51    3.07
  -4  -1   3  334.37    1.76
  -4  -1   3  333.75    1.75
  -4  -1   3  326.04    4.34
   4   1  -3  309.94    4.13
   4   1  -3  317.91    1.71
   4   1  -3  311.09    4.33
   4   1  -3  310.42    3.00
  -3   0   3  109.77    1.70
  -3   0   3  110.13    2.73
   3   0  -3  107.72    2.44
   3   0  -3  107.41    2.72
   3   0  -3  103.38    2.54
   3   0  -3  106.76    1.41
  -2   1   3    7.69    0.94
  -2   1   3    4.24    1.04
   2  -1  -3    3.56    0.84
   2  -1  -3    4.73    1.19
   2  -1  -3    3.86    0.99
  -1   2   3    6.71    1.06
  -1   2   3    6.65    0.82
   1  -2  -3    4.94    0.65
   1  -2  -3    4.24    1.08
   1  -2  -3    3.62    1.01
   0   3   3  115.58    2.74
   0   3   3  110.03    2.02
   0  -3  -3  109.11    2.61
   0  -3  -3  106.02    2.40
   1   4   3  325.30    4.36
   1   4   3  342.37    3.88
  -1  -4  -3  311.55    4.13
  -1  -4  -3  313.56    3.63
   2   5   3  215.84    2.10
   2   5   3  211.18    4.00
   2   5   3  212.91    3.69
  -2  -5  -3  204.80    3.66
  -2  -5  -3  201.57    3.12
   3   6   3  341.39    3.26
   3   6   3  341.47    5.21
   3   6   3  340.58    4.96
  -3  -6  -3  342.72    4.91
  -3  -6  -3  346.13    4.12
   4   7   3   60.93    1.95
   4   7   3   60.16    2.89
   4   7   3   58.87    2.88
  -4  -7  -3   58.41    2.63
  -4  -7  -3   61.65    2.23
   5   8   3   14.96    1.53
   5   8   3   15.56    2.04
   5   8   3   14.35    2.07
  -5  -8  -3   14.85    1.85
  -5  -8  -3   14.22    1.50
   6   9   3   97.83    2.85
   6   9   3   98.89    3.82
   6   9   3   94.75    3.66
  -6  -9  -3   97.66    3.56
  -6  -9  -3  100.37    2.97
   7  10   3   20.72    2.03
   7  10   3   19.99    2.30
   7  10   3   22.38    2.63
  -7 -10  -3   20.93    2.43
  -7 -10  -3   20.39    2.05
   8  11   3   28.59    2.31
   8  11   3   22.19    2.60
   8  11   3   20.52    2.55
  -8 -11  -3   21.18    2.45
  -8 -11  -3   22.39    2.22
   9  12   3   58.28    3.06
   9  12   3   55.74    3.85
   9  12   3   57.70    4.18
  -9 -12  -3   54.72    3.57
  -9 -12  -3   54.87    2.96
  10  13   3    3.24    1.61
  10  13   3    5.04    2.20
  10  13   3    3.25    2.34
 -10 -13  -3    5.17    2.01
 -10 -13  -3    4.83    1.64
  11  14   3   46.62    3.33
  11  14   3   38.18    4.04
  11  14   3   47.48    4.48
 -11 -14  -3   44.28    3.84
  12  15   3   22.77    3.24
  12  15   3   24.40    3.77
 -12 -15  -3   21.82    3.14
  13  16   3    8.68    2.78
  13  16   3   13.16    3.05
 -13 -16  -3   14.58    3.08
  14  17   3    1.67    2.81
 -14 -17  -3    0.86    2.43
  15  18   3    2.43    2.67
 -15 -18  -3    0.07    2.35
 -19 -14   3    6.02    3.06
  19  14  -3    9.81    3.34
  19  14  -3    7.15    3.00
 -18 -13   3    1.92    2.69
  18  13  -3    4.70    2.82
  18  13  -3   -0.61    2.51
 -17 -12   3    3.08    2.61
  17  12  -3    6.13    2.70
  17  12  -3    0.90    2.37
  17  12  -3    5.43    2.64
 -16 -11   3   25.24    3.59
 -16 -11   3   24.51    2.95
  16  11  -3   30.41    3.85
  16  11  -3   25.63    3.03
  16  11  -3   25.20    3.45
 -15 -10   3   11.75    2.82
 -15 -10   3   10.89    2.27
  15  10  -3   11.48    2.88
  15  10  -3   11.65    2.33
  15  10  -3    8.37    2.56
 -14  -9   3   49.27    4.19
 -14  -9   3   49.00    3.53
  14   9  -3   46.72    4.05
  14   9  -3   48.91    3.43
  14   9  -3   50.70    3.89
 -13  -8   3   20.59    2.86
  13   8  -3   18.81    2.75
  13   8  -3   19.63    2.51
  13   8  -3   14.56    2.37
 -12  -7   3    2.40    1.90
  12   7  -3    5.92    2.01
  12   7  -3    3.40    1.60
  12   7  -3    4.31    1.75
 -11  -6   3   12.24    2.31
  11   6  -3   14.90    2.29
  11   6  -3   13.02    1.18
  11   6  -3   14.37    2.01
  11   6  -3   14.23    2.01
 -10  -5   3   26.12    2.67
  10   5  -3   25.07    2.60
  10   5  -3   24.12    1.13
  10   5  -3   25.65    2.48
  10   5  -3   25.59    2.33
  -9  -4   3    4.83    1.51
   9   4  -3    3.86    1.45
   9   4  -3    3.80    1.34
   9   4  -3    4.55    1.37
  -8  -3   3  259.96    5.05
   8   3  -3  274.23    5.24
   8   3  -3  276.53    4.91
   8   3  -3  285.14    4.55
  -7  -2   3  156.87    3.91
   7   2  -3  143.05    3.73
   7   2  -3  148.41    3.63
   7   2  -3  145.27    3.06
  -6  -1   3   89.54    1.15
  -6  -1   3   88.84    2.99
   6   1  -3  103.76    3.09
   6   1  -3  100.17    1.24
   6   1  -3   99.07    3.00
   6   1  -3  100.95    2.29
  -5   0   3  116.95    1.67
  -5   0   3  115.48    3.09
   5   0  -3  114.96    2.93
   5   0  -3  115.66    3.04
   5   0  -3  118.39    1.96
  -4   1   3  326.48    3.08
  -4   1   3  324.76    4.36
  -4   1   3  335.29    2.09
   4  -1  -3  346.65    4.07
   4  -1  -3  341.31    4.52
   4  -1  -3  340.91    2.08
  -3   2   3  519.27    4.37
  -3   2   3  496.40    4.97
   3  -2  -3  502.00    4.21
   3  -2  -3  498.38    4.99
   3  -2  -3  501.09    5.18
  -2   3   3  509.84    4.83
  -2   3   3  502.74    4.88
  -2   3   3  502.09    2.65
   2  -3  -3  498.91    3.59
   2  -3  -3  514.93    4.94
   2  -3  -3  498.23    5.07
  -1   4   3  326.36    4.37
  -1   4   3  326.44    3.08
   1  -4  -3  335.18    2.57
   1  -4  -3  345.26    4.19
   1  -4  -3  340.82    4.31
   0   5   3  121.90    3.26
   0   5   3  119.94    2.55
   0  -5  -3  120.05    1.64
   0  -5  -3  119.20    2.79
   0  -5  -3  116.09    2.87
   1   6   3   86.63    1.67
   1   6   3   86.76    3.06
   1   6   3   85.82    2.64
  -1  -6  -3  101.09    1.76
  -1  -6  -3   97.88    2.73
  -1  -6  -3   95.13    2.74
   2   7   3  156.62    2.42
   2   7   3  154.56    3.96
   2   7   3  153.16    3.54
  -2  -7  -3  146.10    3.41
  -2  -7  -3  146.64    3.30
   3   8   3  272.50    3.50
   3   8   3  262.17    5.17
   3   8   3  268.07    4.95
  -3  -8  -3  265.49    4.61
  -3  -8  -3  269.17    4.38
   4   9   3    6.49    1.09
   4   9   3    5.47    1.73
   4   9   3    4.50    1.60
  -4  -9  -3    4.62    1.39
  -4  -9  -3    5.23    1.35
   5  10   3   28.46    1.91
   5  10   3   32.50    2.86
   5  10   3   29.52    2.77
  -5 -10  -3   25.79    2.39
  -5 -10  -3   27.39    2.24
   6  11   3   11.99    1.52
   6  11   3   10.91    2.05
   6  11   3    9.80    2.09
  -6 -11  -3   16.08    2.08
  -6 -11  -3   14.23    1.80
   7  12   3    1.16    1.21
   7  12   3    1.50    1.86
   7  12   3    3.08    2.00
  -7 -12  -3    2.88    1.63
  -7 -12  -3    4.51    1.50
   8  13   3   17.17    2.04
   8  13   3   18.19    2.72
   8  13   3   13.64    2.50
  -8 -13  -3   17.41    2.41
  -8 -13  -3   15.67    2.09
   9  14   3   47.85    3.10
   9  14   3   45.88    4.10
   9  14   3   48.97    4.29
  -9 -14  -3   48.37    3.59
  -9 -14  -3   46.59    3.24
  10  15   3   13.41    2.24
  10  15   3   10.00    2.62
  10  15   3   12.59    2.88
 -10 -15  -3    8.05    2.30
  11  16   3   27.42    3.47
  11  16   3   22.90    3.35
 -11 -16  -3   23.79    3.16
  12  17   3    3.30    2.54
  12  17   3    3.79    2.50
 -12 -17  -3    3.27    2.31
  13  18   3    1.76    2.50
 -13 -18  -3    1.03    2.29
  14  19   3    2.45    2.86
 -14 -19  -3    5.71    2.70
 -19 -12   3    5.01    2.87
  19  12  -3    8.86    3.15
  19  12  -3    6.48    2.90
 -18 -11   3    1.30    2.55
  18  11  -3    1.36    2.49
  18  11  -3    1.28    2.37
 -17 -10   3    5.09    2.78
 -17 -10   3    5.19    2.09
  17  10  -3    3.63    2.60
  17  10  -3    4.82    2.07
  17  10  -3    6.05    2.59
 -16  -9   3   23.50    3.33
 -16  -9   3   26.11    3.19
  16   9  -3   31.23    3.73
  16   9  -3   33.04    3.40
  16   9  -3   35.01    3.81
 -15  -8   3   29.97    3.55
  15   8  -3   28.11    3.38
  15   8  -3   28.43    3.00
  15   8  -3   26.92    3.33
 -14  -7   3    8.16    2.41
  14   7  -3    6.94    2.23
  14   7  -3    7.18    1.97
  14   7  -3    8.19    2.16
 -13  -6   3   42.27    3.40
  13   6  -3   42.89    3.33
  13   6  -3   42.35    3.08
  13   6  -3   42.74    3.15
 -12  -5   3    8.32    1.97
  12   5  -3   12.90    2.26
  12   5  -3   10.20    1.83
  12   5  -3   10.30    1.95
 -11  -4   3   67.06    3.57
  11   4  -3   61.57    3.40
  11   4  -3   63.47    1.47
  11   4  -3   63.05    3.04
  11   4  -3   61.75    3.09
 -10  -3   3   35.95    2.85
  10   3  -3   38.91    2.83
  10   3  -3   42.92    1.21
  10   3  -3   42.10    2.56
  10   3  -3   40.77    2.53
  -9  -2   3  106.01    1.61
  -9  -2   3   97.08    3.49
   9   2  -3  101.90    3.67
   9   2  -3  103.94    1.59
   9   2  -3  102.83    3.36
   9   2  -3  104.36    3.04
  -8  -1   3   57.03    1.35
  -8  -1   3   56.61    2.88
   8   1  -3   55.43    2.85
   8   1  -3   51.57    2.56
   8   1  -3   56.74    2.26
  -7   0   3  515.05    3.64
  -7   0   3  516.62    6.37
   7   0  -3  517.08    6.29
   7   0  -3  513.19    6.18
   7   0  -3  516.14    4.59
  -6   1   3   99.07    2.02
  -6   1   3   97.34    3.03
   6  -1  -3   86.00    2.78
   6  -1  -3   82.71    2.84
   6  -1  -3   89.35    1.85
  -5   2   3  203.68    2.98
  -5   2   3  209.08    3.81
   5  -2  -3  209.25    3.61
   5  -2  -3  215.51    4.00
   5  -2  -3  212.70    2.06
  -4   3   3   98.87    2.53
  -4   3   3  100.05    2.70
  -4   3   3  100.18    1.35
   4  -3  -3  109.11    2.54
   4  -3  -3  112.00    2.82
   4  -3  -3  111.50    3.07
   4  -3  -3  114.46    1.43
  -3   4   3  101.68    2.79
  -3   4   3   98.55    2.66
  -3   4   3  102.15    1.66
   3  -4  -3  110.56    2.29
   3  -4  -3  111.80    2.71
   3  -4  -3  107.54    3.04
  -2   5   3  208.18    3.93
  -2   5   3  208.04    2.71
   2  -5  -3  207.27    2.72
   2  -5  -3  206.72    3.45
   2  -5  -3  205.44    3.84
  -1   6   3  104.87    3.29
  -1   6   3   99.09    2.41
   1  -6  -3   88.74    1.89
   1  -6  -3   88.68    2.55
   1  -6  -3   85.80    2.84
   0   7   3  526.16    4.18
   0   7   3  516.20    5.46
   0  -7  -3  517.00    4.15
   0  -7  -3  512.44    5.45
   0  -7  -3  513.91    5.97
   1   8   3   57.35    1.87
   1   8   3   58.65    3.14
   1   8   3   56.55    2.50
  -1  -8  -3   51.70    1.78
  -1  -8  -3   56.79    2.32
  -1  -8  -3   53.22    2.66
   2   9   3  107.00    2.51
   2   9   3  104.04    3.86
   2   9   3   98.46    3.30
  -2  -9  -3  101.89    3.09
  -2  -9  -3   99.32    3.26
   3  10   3   39.48    1.93
   3  10   3   36.04    2.89
   3  10   3   36.67    2.65
  -3 -10  -3   39.91    2.43
  -3 -10  -3   42.64    2.50
   4  11   3   67.97    2.53
   4  11   3   67.64    3.58
   4  11   3   63.71    3.35
  -4 -11  -3   64.30    2.98
  -4 -11  -3   64.82    3.05
   5  12   3   10.05    1.49
   5  12   3   10.46    2.21
   5  12   3    9.44    1.93
  -5 -12  -3   11.49    1.87
  -5 -12  -3   13.36    1.89
   6  13   3   35.78    2.51
   6  13   3   38.70    3.52
   6  13   3   42.74    3.52
  -6 -13  -3   40.91    2.88
  -6 -13  -3   39.42    2.96
   7  14   3    7.49    1.64
   7  14   3    7.77    2.32
   7  14   3    9.03    2.45
  -7 -14  -3    7.30    1.95
  -7 -14  -3    7.67    1.95
   8  15   3   30.25    2.80
   8  15   3   23.27    3.13
   8  15   3   31.51    3.60
  -8 -15  -3   30.58    3.30
  -8 -15  -3   23.27    2.62
   9  16   3   25.35    3.28
   9  16   3   29.36    3.70
  -9 -16  -3   33.11    3.55
  -9 -16  -3   26.23    3.16
  10  17   3    5.58    2.51
  10  17   3    7.63    2.85
 -10 -17  -3    5.22    2.27
  11  18   3    1.42    2.30
  11  18   3   -0.27    2.39
 -11 -18  -3    0.56    2.07
  12  19   3    8.43    2.83
  12  19   3    6.04    3.10
 -12 -19  -3    6.80    2.56
 -20 -11   3    1.07    2.66
  20  11  -3    2.49    2.92
  20  11  -3    6.62    2.84
 -19 -10   3   10.03    3.13
  19  10  -3   13.89    3.36
  19  10  -3   15.66    3.18
 -18  -9   3    3.12    2.76
  18   9  -3    5.01    2.70
  18   9  -3    7.89    3.82
  18   9  -3    5.71    2.40
 -17  -8   3    9.20    2.94
  17   8  -3    9.28    2.76
  17   8  -3   11.83    2.38
  17   8  -3   10.24    2.61
 -16  -7   3    7.59    2.59
  16   7  -3    6.76    2.61
  16   7  -3    9.00    2.16
  16   7  -3    6.39    2.27
 -15  -6   3   52.08    3.92
  15   6  -3   51.72    4.15
  15   6  -3   46.84    3.36
  15   6  -3   45.56    3.50
 -14  -5   3   17.99    2.75
  14   5  -3   22.95    2.89
  14   5  -3   18.11    2.30
  14   5  -3   17.74    2.41
 -13  -4   3   15.47    2.46
  13   4  -3   14.17    2.27
  13   4  -3   15.29    2.04
  13   4  -3   19.46    2.36
 -12  -3   3   89.05    3.87
  12   3  -3   84.37    3.95
  12   3  -3   89.84    1.93
  12   3  -3   89.64    3.60
  12   3  -3   89.51    3.40
 -11  -2   3   76.19    1.80
 -11  -2   3   67.43    3.49
  11   2  -3   67.26    3.30
  11   2  -3   70.16    1.74
  11   2  -3   70.70    3.20
  11   2  -3   67.88    2.92
 -10  -1   3  189.21    2.63
 -10  -1   3  186.66    4.82
  10   1  -3  182.00    4.72
  10   1  -3  175.92    4.28
  10   1  -3  186.68    3.84
  -9   0   3   41.98    1.55
  -9   0   3   38.31    2.50
   9   0  -3   40.97    2.71
   9   0  -3   42.71    2.54
   9   0  -3   45.81    2.14
  -8   1   3   58.49    1.87
  -8   1   3   55.77    2.79
   8  -1  -3   61.37    2.85
   8  -1  -3   60.36    2.76
   8  -1  -3   62.18    2.04
  -7   2   3  162.17    2.86
  -7   2   3  169.28    3.88
   7  -2  -3  166.74    3.77
   7  -2  -3  168.88    3.90
   7  -2  -3  176.71    2.62
  -6   3   3  339.43    4.21
  -6   3   3  350.80    4.95
   6  -3  -3  325.09    4.68
   6  -3  -3  318.37    5.04
   6  -3  -3  340.66    3.09
  -5   4   3   14.92    1.72
  -5   4   3   14.94    1.86
  -5   4   3   14.73    1.10
   5  -4  -3   14.56    1.77
   5  -4  -3   15.89    1.81
   5  -4  -3   17.00    1.14
  -4   5   3   13.92    1.60
  -4   5   3   13.49    1.63
  -4   5   3   15.17    1.21
   4  -5  -3   13.46    1.57
   4  -5  -3   15.86    1.78
   4  -5  -3   14.94    1.84
  -3   6   3  334.11    5.07
  -3   6   3  343.35    4.38
  -3   6   3  339.84    3.72
   3  -6  -3  335.87    3.96
   3  -6  -3  331.01    4.30
   3  -6  -3  325.71    5.11
  -2   7   3  161.69    4.03
  -2   7   3  163.89    3.07
   2  -7  -3  172.30    2.90
   2  -7  -3  172.37    3.27
   2  -7  -3  167.90    3.83
  -1   8   3   63.81    3.19
  -1   8   3   59.54    2.39
   1  -8  -3   62.05    2.00
   1  -8  -3   63.13    2.31
   1  -8  -3   63.15    2.86
   0   9   3   43.56    1.88
   0   9   3   42.98    3.02
   0   9   3   42.25    2.44
   0  -9  -3   42.35    1.88
   0  -9  -3   43.34    2.13
   0  -9  -3   44.18    2.63
   1  10   3  187.31    3.38
   1  10   3  177.56    4.65
   1  10   3  182.59    4.30
  -1 -10  -3  182.59    3.36
  -1 -10  -3  176.33    3.76
  -1 -10  -3  180.37    4.38
   2  11   3   75.06    2.52
   2  11   3   71.13    3.63
   2  11   3   76.13    3.32
  -2 -11  -3   68.24    2.79
  -2 -11  -3   66.47    3.24
   3  12   3  102.08    3.05
   3  12   3   92.65    4.14
   3  12   3   93.57    3.86
  -3 -12  -3   87.24    3.23
  -3 -12  -3   83.10    3.50
   4  13   3   18.76    1.97
   4  13   3   13.08    2.38
   4  13   3   19.35    2.50
  -4 -13  -3   16.97    2.02
  -4 -13  -3   17.13    2.21
   5  14   3   20.10    2.24
   5  14   3   20.06    2.87
   5  14   3   18.05    2.68
  -5 -14  -3   19.12    2.24
  -5 -14  -3   18.57    2.38
   6  15   3   52.66    3.04
   6  15   3   56.12    4.11
   6  15   3   53.01    4.10
  -6 -15  -3   46.78    3.29
  -6 -15  -3   44.19    3.42
   7  16   3    7.82    2.00
   7  16   3    6.89    2.44
   7  16   3    8.12    2.62
  -7 -16  -3    5.32    1.95
  -7 -16  -3    6.40    2.13
   8  17   3    7.34    2.53
   8  17   3   11.99    2.96
  -8 -17  -3    8.97    2.26
  -8 -17  -3    9.37    2.29
   9  18   3    7.64    2.62
   9  18   3    7.37    3.04
  -9 -18  -3    6.65    2.30
  10  19   3   11.63    2.85
  10  19   3   13.21    3.41
 -10 -19  -3   16.69    3.55
  11  20   3    6.93    2.67
  11  20   3    7.23    3.25
 -21 -10   3   10.97    3.52
  21  10  -3   15.05    3.52
  21  10  -3   11.73    3.16
 -20  -9   3    9.94    3.44
  20   9  -3   10.56    3.21
  20   9  -3   11.56    3.13
 -19  -8   3   11.90    3.43
  19   8  -3   17.35    3.47
  19   8  -3   16.42    3.03
 -18  -7   3   11.01    3.09
  18   7  -3   16.13    3.31
  18   7  -3   14.64    2.58
  18   7  -3   16.16    2.94
 -17  -6   3    6.27    2.68
  17   6  -3    4.94    2.40
  17   6  -3    3.51    1.91
  17   6  -3    6.35    2.32
 -16  -5   3    5.54    2.28
  16   5  -3    7.94    2.61
  16   5  -3    7.06    1.99
  16   5  -3    8.28    2.26
 -15  -4   3   54.24    4.10
  15   4  -3   54.87    4.14
  15   4  -3   47.41    3.20
  15   4  -3   54.30    3.46
 -14  -3   3    6.27    1.96
  14   3  -3    6.21    2.20
  14   3  -3    7.74    1.79
  14   3  -3    5.04    1.79
 -13  -2   3   34.65    1.64
 -13  -2   3   34.22    3.19
  13   2  -3   33.87    3.20
  13   2  -3   30.31    1.60
  13   2  -3   27.31    2.68
  13   2  -3   28.60    2.61
 -12  -1   3   20.69    1.48
 -12  -1   3   16.97    2.20
  12   1  -3   19.52    2.43
  12   1  -3   16.07    1.98
  12   1  -3   17.38    2.15
 -11   0   3   28.83    1.60
 -11   0   3   23.90    2.42
  11   0  -3   27.24    2.45
  11   0  -3   28.86    2.42
  11   0  -3   26.14    2.06
 -10   1   3  201.08    3.27
 -10   1   3  189.26    4.59
  10  -1  -3  200.82    4.88
  10  -1  -3  198.52    4.58
  10  -1  -3  209.41    3.78
  -9   2   3  107.85    2.66
  -9   2   3  106.55    3.41
   9  -2  -3  109.44    3.64
   9  -2  -3  111.65    3.63
   9  -2  -3  112.37    2.67
  -8   3   3  266.62    4.05
  -8   3   3  276.00    4.90
   8  -3  -3  263.88    4.92
   8  -3  -3  260.23    4.99
   8  -3  -3  266.80    3.45
  -7   4   3   56.87    2.39
  -7   4   3   60.19    2.59
   7  -4  -3   58.54    2.65
   7  -4  -3   52.57    2.73
   7  -4  -3   57.37    1.77
  -6   5   3   15.61    1.67
  -6   5   3   15.13    1.61
  -6   5   3   15.37    1.29
   6  -5  -3   14.52    1.79
   6  -5  -3   12.45    1.67
   6  -5  -3   12.71    1.30
  -5   6   3   13.74    1.72
  -5   6   3   16.79    1.77
  -5   6   3   16.44    1.37
   5  -6  -3   13.90    1.50
   5  -6  -3   14.11    1.61
   5  -6  -3   16.05    1.95
  -4   7   3   57.97    2.82
  -4   7   3   58.21    2.24
  -4   7   3   57.56    2.05
   4  -7  -3   56.20    2.25
   4  -7  -3   54.35    2.19
   4  -7  -3   59.68    2.95
  -3   8   3  261.65    5.12
  -3   8   3  278.02    4.10
  -3   8   3  267.54    4.05
   3  -8  -3  272.76    4.03
   3  -8  -3  261.03    3.95
   3  -8  -3  253.62    5.06
  -2   9   3  111.67    3.86
  -2   9   3  110.23    3.08
   2  -9  -3  110.67    2.80
   2  -9  -3  107.85    2.80
   2  -9  -3  108.43    3.67
  -1  10   3  196.41    4.97
  -1  10   3  198.72    4.21
   1 -10  -3  213.07    3.75
   1 -10  -3  202.24    3.73
   1 -10  -3  199.43    4.77
   0  11   3   28.55    1.95
   0  11   3   26.91    2.79
   0  11   3   27.16    2.31
   0 -11  -3   30.37    1.96
   0 -11  -3   28.15    2.04
   0 -11  -3   25.70    2.57
   1  12   3   20.22    1.92
   1  12   3   19.67    2.53
   1  12   3   20.81    2.41
  -1 -12  -3   17.56    1.84
  -1 -12  -3   17.30    1.97
  -1 -12  -3   17.96    2.22
   2  13   3   32.99    2.20
   2  13   3   29.86    2.89
   2  13   3   32.61    2.84
  -2 -13  -3   30.74    2.23
  -2 -13  -3   30.15    2.28
  -2 -13  -3   28.55    2.81
   3  14   3    8.64    1.57
   3  14   3    9.85    2.28
   3  14   3    7.86    2.13
  -3 -14  -3    7.30    1.55
  -3 -14  -3    7.41    1.60
  -3 -14  -3    6.39    1.90
   4  15   3   56.29    3.01
   4  15   3   54.45    3.95
   4  15   3   60.07    4.03
  -4 -15  -3   58.46    3.16
  -4 -15  -3   47.21    3.61
   5  16   3    8.18    1.81
   5  16   3    8.13    2.42
   5  16   3    9.33    2.51
  -5 -16  -3    7.34    1.92
  -5 -16  -3    5.73    2.16
   6  17   3    8.14    2.54
   6  17   3    6.05    2.62
  -6 -17  -3    4.49    1.91
  -6 -17  -3    3.84    2.00
   7  18   3   12.92    2.89
   7  18   3   13.12    3.06
  -7 -18  -3   13.19    2.44
  -7 -18  -3   11.87    2.63
   8  19   3   16.37    3.13
   8  19   3   16.82    3.46
  -8 -19  -3   11.49    2.69
   9  20   3   13.51    2.96
   9  20   3    8.12    3.18
  10  21   3   15.34    3.09
  10  21   3   17.11    3.86
 -21  -8   3    8.90    3.45
  21   8  -3    7.79    3.23
  21   8  -3   11.19    3.03
 -20  -7   3    3.61    3.05
  20   7  -3    3.76    2.87
  20   7  -3    3.51    2.42
 -19  -6   3    8.46    3.21
  19   6  -3    7.71    2.77
  19   6  -3    7.46    2.60
 -18  -5   3    1.33    2.52
  18   5  -3    2.43    2.47
  18   5  -3    4.79    1.95
  18   5  -3    3.92    2.27
 -17  -4   3    0.73    2.21
  17   4  -3    0.37    2.30
  17   4  -3    0.68    1.70
  17   4  -3    0.77    1.94
 -16  -3   3   65.40    4.49
  16   3  -3   76.11    4.72
  16   3  -3   66.98    3.79
  16   3  -3   66.45    3.88
 -15  -2   3  105.04    4.91
  15   2  -3  109.64    4.96
  15   2  -3  127.44    4.54
  15   2  -3  110.32    4.23
 -14  -1   3   22.88    2.31
 -14  -1   3   24.09    2.84
  14   1  -3   18.08    2.49
  14   1  -3   21.15    2.41
  14   1  -3   20.57    2.53
 -13   0   3   30.29    1.89
 -13   0   3   25.44    2.89
  13   0  -3   30.22    3.01
  13   0  -3   32.38    2.79
  13   0  -3   29.72    2.42
 -12   1   3   20.56    1.75
 -12   1   3   18.48    2.35
  12  -1  -3   21.52    2.42
  12  -1  -3   26.86    2.48
  12  -1  -3   22.56    2.15
 -11   2   3   60.84    2.35
 -11   2   3   58.50    3.20
  11  -2  -3   61.46    3.34
  11  -2  -3   62.05    3.10
  11  -2  -3   68.84    2.57
 -10   3   3   44.98    2.19
 -10   3   3   43.47    2.75
  10  -3  -3   43.37    2.81
  10  -3  -3   39.94    2.69
  10  -3  -3   40.66    2.02
  -9   4   3    6.00    1.27
  -9   4   3    6.86    1.53
   9  -4  -3    6.04    1.51
   9  -4  -3    6.23    1.62
   9  -4  -3    9.19    1.19
  -8   5   3   13.60    1.62
  -8   5   3   16.19    1.79
  -8   5   3   15.52    1.48
   8  -5  -3   17.23    1.95
   8  -5  -3   16.38    2.03
   8  -5  -3   14.29    1.46
  -7   6   3   24.34    2.16
  -7   6   3   26.38    2.09
  -7   6   3   26.90    1.61
   7  -6  -3   27.70    2.31
   7  -6  -3   29.50    2.33
   7  -6  -3   28.55    1.65
  -6   7   3   25.92    2.30
  -6   7   3   27.67    1.99
  -6   7   3   24.22    1.62
   6  -7  -3   27.14    2.18
   6  -7  -3   27.19    2.58
  -5   8   3   15.36    2.00
  -5   8   3   15.41    1.65
  -5   8   3   14.60    1.63
   5  -8  -3   14.12    1.60
   5  -8  -3   14.08    1.69
   5  -8  -3   15.27    2.05
  -4   9   3    4.78    1.61
  -4   9   3    5.55    1.18
  -4   9   3    6.02    1.27
   4  -9  -3    6.69    1.31
   4  -9  -3    6.86    1.16
   4  -9  -3    5.60    1.67
  -3  10   3   43.38    2.95
  -3  10   3   46.31    2.12
  -3  10   3   47.88    2.45
   3 -10  -3   39.34    2.23
   3 -10  -3   40.40    2.03
   3 -10  -3   40.60    2.95
  -2  11   3   55.82    3.31
  -2  11   3   55.17    2.78
   2 -11  -3   63.71    2.61
   2 -11  -3   64.39    2.39
   2 -11  -3   61.32    3.33
  -1  12   3   20.48    1.98
  -1  12   3   19.69    2.45
  -1  12   3   18.96    2.24
   1 -12  -3   24.96    2.06
   1 -12  -3   22.77    1.89
   1 -12  -3   23.89    2.73
   0  13   3   29.92    2.26
   0  13   3   28.34    3.09
   0  13   3   27.25    2.60
   0 -13  -3   30.25    2.25
   0 -13  -3   31.61    2.17
   0 -13  -3   24.29    2.84
   1  14   3   20.35    2.22
   1  14   3   21.26    2.74
   1  14   3   23.02    2.64
  -1 -14  -3   20.49    2.13
  -1 -14  -3   18.73    2.07
  -1 -14  -3   20.61    2.62
   2  15   3  115.95    3.80
   2  15   3  103.33    4.83
   2  15   3  109.40    4.62
  -2 -15  -3  117.63    3.78
  -2 -15  -3  126.65    3.85
  -2 -15  -3  117.73    4.71
   3  16   3   71.38    3.38
   3  16   3   71.08    4.45
   3  16   3   67.70    4.22
  -3 -16  -3   71.37    3.35
  -3 -16  -3   67.59    3.29
  -3 -16  -3   61.72    3.94
   4  17   3    2.44    2.17
   4  17   3    0.33    2.02
  -4 -17  -3    0.77    1.46
  -4 -17  -3   -0.64    1.87
   5  18   3    5.58    2.41
   5  18   3    3.66    2.47
  -5 -18  -3    5.43    2.30
   6  19   3   16.01    3.03
   6  19   3    9.84    2.89
  -6 -19  -3    7.15    2.50
   7  20   3    8.05    2.73
   7  20   3    3.67    2.68
  -7 -20  -3    3.04    2.34
   8  21   3   12.52    3.02
   8  21   3    8.43    3.12
 -22  -7   3    6.57    3.16
  22   7  -3   10.01    3.42
  22   7  -3    4.72    2.74
 -21  -6   3   10.14    3.09
[truncated: 912,708 more chars]
