# Supplementary material for: Crystal structure of tris­(trans-1,2-di­amino­cyclo­hexane-κ2 N,N′)cobalt(III) trichloride monohydrate
Source: Acta Crystallogr E Crystallogr Commun. 2016 Jan 1;72(Pt 1):49–52. doi: 10.1107/S2056989015023683 (PMC4704754; doi:10.1107/S2056989015023683)
Supplement: Supplementary file 2 [file e-72-00049-Isup2.hkl]

data_I                                                                          
_shelx_title ' nd1522 in I-42d No122' 
_shelx_refln_list_code          4                                               
_shelx_F_calc_maximum      440.02                                               
_exptl_crystal_F_000      2240.00                                               
_reflns_d_resolution_high  0.7788                                               
                                                                                
loop_                                                                           
 _space_group_symop_operation_xyz                                               
 'x, y, z'                                                                      
 'y, -x, -z'                                                                    
 '-x, -y, z'                                                                    
 '-y, x, -z'                                                                    
 'x, -y+1/2, -z+1/4'                                                            
 '-x, y+1/2, -z+1/4'                                                            
 '-y, -x+1/2, z+1/4'                                                            
 'y, x+1/2, z+1/4'                                                              
 'x+1/2, y+1/2, z+1/2'                                                          
 'y+1/2, -x+1/2, -z+1/2'                                                        
 '-x+1/2, -y+1/2, z+1/2'                                                        
 '-y+1/2, x+1/2, -z+1/2'                                                        
 'x+1/2, -y+1, -z+3/4'                                                          
 '-x+1/2, y+1, -z+3/4'                                                          
 '-y+1/2, -x+1, z+3/4'                                                          
 'y+1/2, x+1, z+3/4'                                                            
                                                                                
_cell_length_a    18.7857                                                       
_cell_length_b    18.7857                                                       
_cell_length_c    13.8572                                                       
_cell_angle_alpha  90.000                                                       
_cell_angle_beta   90.000                                                       
_cell_angle_gamma  90.000                                                       
                                                                                
_shelx_F_squared_multiplier     1.000                                           
                                                                                
loop_                                                                           
 _refln_index_h                                                                 
 _refln_index_k                                                                 
 _refln_index_l                                                                 
 _refln_F_squared_calc                                                          
 _refln_F_squared_meas                                                          
 _refln_F_squared_sigma                                                         
 _refln_observed_status                                                         
   0   2   0      82337.92      72737.35       299.87 o                         
   2   2   0        756.90       1428.78        47.47 o                         
   1   3   0      64644.45      63347.48       279.43 o                         
   0   4   0        509.04        619.61        39.37 o                         
   2   4   0        123.10        171.21        24.02 o                         
   4   4   0       1722.55       1866.70        60.37 o                         
   1   5   0      12825.14      12603.53       137.14 o                         
   3   5   0      23949.57      23189.83       186.38 o                         
   0   6   0      31612.52      31612.47       209.70 o                         
   2   6   0         20.54        110.63        24.33 o                         
   4   6   0      23500.89      23186.45       160.59 o                         
   6   6   0      36089.79      38511.13       299.77 o                         
   1   7   0         39.60         38.76        29.45 o                         
   3   7   0       5523.22       5623.05        58.76 o                         
   5   7   0       6255.19       4257.90        88.32 o                         
   0   8   0      32582.67      30855.34       197.90 o                         
   2   8   0       1550.76       1626.49        41.47 o                         
   4   8   0       5524.36       4765.82        62.79 o                         
   6   8   0       1226.90       1024.50        40.22 o                         
   8   8   0       7945.03       6580.06       106.76 o                         
   1   9   0       3628.81       4047.67        60.63 o                         
   3   9   0       1532.22       1743.10        44.44 o                         
   5   9   0        161.32         90.83        32.83 o                         
   7   9   0       1662.62       1826.42        51.39 o                         
   0  10   0      37609.13      36226.73       188.07 o                         
   2  10   0       3304.01       3123.59        57.40 o                         
   4  10   0        857.15       1134.46        48.40 o                         
   6  10   0       3719.59       4023.80        86.63 o                         
   8  10   0      11140.42      10515.79        93.67 o                         
  10  10   0       4695.10       4755.91       144.51 o                         
   1  11   0        538.18        320.79        36.15 o                         
   3  11   0         99.14         19.12        35.50 o                         
   5  11   0       4456.01       4602.85        80.32 o                         
   7  11   0       3137.70       3720.02       115.41 o                         
   9  11   0       8629.16       7638.16        96.48 o                         
   0  12   0       5061.35       4013.17        94.73 o                         
   2  12   0        229.48        146.54        34.09 o                         
   4  12   0      20037.76      20718.90       138.77 o                         
   6  12   0      13051.85      12270.18       124.42 o                         
   8  12   0       7406.65       7161.10        95.25 o                         
  10  12   0       3457.64       3217.68        83.67 o                         
  12  12   0       3860.34       3612.04       132.50 o                         
   1  13   0      33186.21      29947.92       231.03 o                         
   3  13   0          0.42         37.07        39.80 o                         
   5  13   0          1.08         83.35        44.90 o                         
   7  13   0      12192.08      12618.08       250.85 o                         
   9  13   0       6065.19       5135.41        95.69 o                         
  11  13   0       2322.65       2557.18        79.29 o                         
   0  14   0      39949.67      36509.68       350.73 o                         
   2  14   0       7386.77       7807.31        95.17 o                         
   4  14   0      11984.39      12130.35       119.42 o                         
   6  14   0      26220.62      25059.88       212.14 o                         
   8  14   0          4.57        -44.93        48.40 o                         
  10  14   0        447.08        388.27        60.10 o                         
  12  14   0       3300.77       3323.92       106.08 o                         
  14  14   0         22.52        117.72       104.67 o                         
   1  15   0       1948.12       1764.92       108.40 o                         
   3  15   0       1709.78       1388.50        59.98 o                         
   5  15   0         59.40        121.71        50.79 o                         
   7  15   0        608.69        481.77        58.45 o                         
   9  15   0        892.61        849.96        73.75 o                         
  11  15   0       3491.26       3798.21       113.82 o                         
  13  15   0        222.29        259.11        78.70 o                         
   0  16   0       3414.33       3260.54       114.07 o                         
   2  16   0          4.60         44.13        48.83 o                         
   4  16   0       3496.48       3297.63        90.16 o                         
   6  16   0        937.07        825.54        70.59 o                         
   8  16   0       1268.67       1438.57        81.01 o                         
  10  16   0        808.78        642.34        78.51 o                         
  12  16   0        714.79       1010.10        85.16 o                         
  14  16   0        693.93        466.76        85.95 o                         
  16  16   0         32.23         80.85       143.28 o                         
   1  17   0       4124.30       4061.93        93.65 o                         
   3  17   0         68.38         11.49        62.05 o                         
   5  17   0       3867.63       4373.54       120.32 o                         
   7  17   0        486.94        670.91        72.91 o                         
   9  17   0         48.43         85.92        71.05 o                         
  11  17   0       7747.96       7807.80       163.19 o                         
  13  17   0       2668.45       2453.62       115.91 o                         
  15  17   0          9.90         12.00        95.97 o                         
   0  18   0       6568.32       7899.21       176.37 o                         
   2  18   0        619.89        699.46        72.91 o                         
   4  18   0       5283.66       5463.15       132.83 o                         
   6  18   0        285.61        318.85        73.76 o                         
   8  18   0       5354.57       5994.40       148.59 o                         
  10  18   0       6108.59       6002.29       155.44 o                         
  12  18   0       1354.37       1526.31       105.29 o                         
  14  18   0         34.34         19.14        90.26 o                         
  16  18   0        970.45       1428.26       217.41 o                         
   1  19   0          0.48        -26.49        72.00 o                         
   3  19   0        486.59        359.68        74.29 o                         
   5  19   0       4331.94       4181.13       132.55 o                         
   7  19   0         38.82         -4.09        73.01 o                         
   9  19   0       3061.85       2890.77       120.05 o                         
  11  19   0        176.73         93.04        93.61 o                         
  13  19   0       2149.15       2981.80       140.31 o                         
   0  20   0        763.74        627.05       118.96 o                         
   2  20   0        109.55        128.39        78.42 o                         
   4  20   0       1786.11       1681.49       101.87 o                         
   6  20   0        107.08        207.66        84.16 o                         
   8  20   0       1631.89       1463.26       109.00 o                         
  10  20   0        534.33        622.16       110.02 o                         
  12  20   0          1.46         -7.90       105.31 o                         
   1  21   0        901.75       1000.38        94.61 o                         
   3  21   0        779.63        477.70        90.53 o                         
   5  21   0        403.36        514.16        92.12 o                         
   7  21   0       1629.31       1813.83       121.98 o                         
   9  21   0       1660.38       1665.79       135.34 o                         
  11  21   0        535.64        388.93       125.67 o                         
   0  22   0        264.92        153.90       122.22 o                         
   2  22   0         31.77          7.59        85.56 o                         
   4  22   0       1352.98       1377.09       111.50 o                         
   6  22   0       1739.46       1613.81       132.37 o                         
   8  22   0         73.38        111.26       118.39 o                         
   1  23   0        775.06        760.19       109.93 o                         
   3  23   0        117.49        -31.81        99.08 o                         
   5  23   0          0.02        -13.14       104.97 o                         
   7  23   0       1585.18       1200.28       228.96 o                         
   0  24   0        778.60        449.35       166.69 o                         
   2  24   0        102.08        272.30       261.36 o                         
   0   1   1      18654.47      20307.66       860.16 o                         
  -1   2   1      47686.21      45057.08       110.50 o                         
   1   2   1      48638.59      45842.57       164.72 o                         
  -2   3   1      10204.32      10765.70        59.14 o                         
   0   3   1       3384.37       4977.12        49.12 o                         
   2   3   1      11275.67      12236.95        62.69 o                         
  -3   4   1       9836.35      12337.64        79.19 o                         
  -1   4   1      17934.62      14623.68       115.73 o                         
   1   4   1      16671.92      13522.41       106.50 o                         
   3   4   1       9328.88      11599.81        65.85 o                         
  -4   5   1       8950.56      10232.50       147.87 o                         
  -2   5   1      35614.75      42369.86       258.58 o                         
   0   5   1       8440.56       9616.97        60.09 o                         
   2   5   1      36142.56      43088.20       211.80 o                         
   4   5   1       9026.97      10404.38       151.34 o                         
  -5   6   1       6770.08       6608.72        69.93 o                         
  -3   6   1       1426.86       1388.34        39.30 o                         
  -1   6   1      13149.80      14578.46       184.09 o                         
   1   6   1      13935.32      15752.56       214.95 o                         
   3   6   1       1415.31       1305.30        39.18 o                         
   5   6   1       5936.70       5537.20        89.34 o                         
  -6   7   1       9390.83       8397.91        87.18 o                         
  -4   7   1      12636.81      14908.11        82.22 o                         
  -2   7   1      20314.52      17768.46       201.15 o                         
   0   7   1       5515.00       6586.91       120.31 o                         
   2   7   1      22674.36      19930.40       205.92 o                         
   4   7   1      13509.61      15802.07        95.94 o                         
   6   7   1       8916.51       7878.35        90.61 o                         
  -7   8   1       5166.27       5789.51        69.89 o                         
  -5   8   1       7340.78       8214.79        88.44 o                         
  -3   8   1        765.64       1075.24        39.95 o                         
  -1   8   1      43217.81      42256.95       162.76 o                         
   1   8   1      44068.37      43128.29       204.85 o                         
   3   8   1        999.65       1355.49        49.53 o                         
   5   8   1       7959.14       8948.33        83.76 o                         
   7   8   1       4520.92       5085.50        68.36 o                         
  -8   9   1      11955.64       9943.95        87.18 o                         
  -6   9   1       3041.40       3553.44        75.65 o                         
  -4   9   1       6758.06       5745.92        72.99 o                         
  -2   9   1       4708.81       6009.81        70.61 o                         
   0   9   1       3112.05       3183.47        62.95 o                         
   2   9   1       5208.31       6593.46        67.70 o                         
   4   9   1       6602.41       5532.48        72.13 o                         
   6   9   1       2882.09       3510.82        71.17 o                         
   8   9   1      12005.06      10009.54        89.06 o                         
  -9  10   1       7194.95       7248.54        85.48 o                         
  -7  10   1       1507.17       1009.09        54.88 o                         
  -5  10   1       7232.01       6271.84       117.70 o                         
  -3  10   1       1804.64       2044.43        53.66 o                         
  -1  10   1      12457.69      11346.78        89.98 o                         
   1  10   1      12804.76      11945.56       130.77 o                         
   3  10   1       2055.21       2368.04        53.94 o                         
   5  10   1       6526.20       5928.76       120.56 o                         
   7  10   1       1933.15       1323.74        55.36 o                         
   9  10   1       7401.67       7490.98        89.90 o                         
 -10  11   1       1952.81       2128.78        62.85 o                         
  -8  11   1       3242.23       3632.08        72.85 o                         
  -6  11   1      17539.66      18492.26       121.60 o                         
  -4  11   1      11431.98      10592.70       149.05 o                         
  -2  11   1      25118.37      22338.46       126.06 o                         
   0  11   1       6604.95       5848.85       106.40 o                         
   2  11   1      24159.02      21858.59       125.72 o                         
   4  11   1      11094.38      10103.08        96.21 o                         
   6  11   1      17859.08      18794.59       126.23 o                         
   8  11   1       3771.50       4116.03       107.19 o                         
  10  11   1       1700.42       1790.88        67.46 o                         
 -11  12   1       8374.15       8606.53       111.71 o                         
  -9  12   1       4831.80       4852.71        89.02 o                         
  -7  12   1      11294.30      11778.57       112.79 o                         
  -5  12   1       2662.78       2645.54        64.99 o                         
  -3  12   1       5119.70       4979.48        72.98 o                         
  -1  12   1      11204.87      10450.12       192.73 o                         
   1  12   1      10679.77       9782.21       135.00 o                         
   3  12   1       5377.48       5206.19        73.58 o                         
   5  12   1       2618.15       2684.34        68.85 o                         
   7  12   1      11309.36      11826.29       140.06 o                         
   9  12   1       4862.24       5013.42        90.70 o                         
  11  12   1       8095.42       8247.79       117.05 o                         
 -12  13   1       2247.62       2132.14        86.14 o                         
 -10  13   1        607.97        576.79        58.44 o                         
  -8  13   1        295.60        290.66        48.68 o                         
  -6  13   1       4306.56       4540.05        85.36 o                         
  -4  13   1       4263.33       4182.11        84.46 o                         
  -2  13   1      11218.80      12765.49       111.34 o                         
   0  13   1        705.85        552.37        41.73 o                         
   2  13   1      11124.68      12628.61       128.41 o                         
   4  13   1       4106.18       3926.34        81.13 o                         
   6  13   1       4463.07       4652.74        89.98 o                         
   8  13   1        315.35        188.36        49.01 o                         
  10  13   1        633.85        614.45        62.54 o                         
  12  13   1       2131.67       2184.67        81.51 o                         
 -13  14   1        474.80        424.59        77.57 o                         
 -11  14   1       1141.89       1104.63        74.72 o                         
  -9  14   1       1801.86       1853.02        77.94 o                         
  -7  14   1       3679.10       3231.42        86.22 o                         
  -5  14   1        482.22        470.93        52.56 o                         
  -3  14   1        603.14        610.65        49.93 o                         
  -1  14   1       8733.91       8631.44        95.54 o                         
   1  14   1       9258.90       9232.88       124.26 o                         
   3  14   1        666.56        782.19        50.49 o                         
   5  14   1        569.35        548.23        53.83 o                         
   7  14   1       3958.44       3612.82        89.49 o                         
   9  14   1       1858.61       1853.14        74.76 o                         
  11  14   1        944.91        883.00        68.20 o                         
  13  14   1        528.58        394.15        71.21 o                         
 -14  15   1       2367.14       2586.97       110.71 o                         
 -12  15   1       2680.45       2744.63       101.88 o                         
 -10  15   1       1154.29       1282.33        79.40 o                         
  -8  15   1       1560.10       1576.33        76.68 o                         
  -6  15   1       4275.69       4231.06       103.22 o                         
  -4  15   1       5217.83       4778.50        98.95 o                         
  -2  15   1       9315.52       8714.07       101.97 o                         
   0  15   1      12932.29      12537.74       119.07 o                         
   2  15   1       9614.17       8750.74       109.52 o                         
   4  15   1       5545.45       5280.16        97.20 o                         
   6  15   1       4415.57       4458.90       102.52 o                         
   8  15   1       1935.71       2007.82        77.95 o                         
  10  15   1       1152.55       1206.55        75.85 o                         
  12  15   1       2585.53       2546.51        96.07 o                         
  14  15   1       2907.13       3102.35       116.88 o                         
 -15  16   1        837.28        904.47       102.27 o                         
 -13  16   1       3014.55       2904.55       115.60 o                         
 -11  16   1       1755.12       1649.53        97.10 o                         
  -9  16   1        433.78        437.58        70.74 o                         
  -7  16   1       1800.74       1965.57        81.79 o                         
  -5  16   1       4244.66       4481.44       106.43 o                         
  -3  16   1       1072.76       1230.12        69.52 o                         
  -1  16   1       1862.33       1916.12        68.38 o                         
   1  16   1       2365.57       2336.81        74.62 o                         
   3  16   1       1367.38       1439.63        73.33 o                         
   5  16   1       4096.59       4280.96       106.12 o                         
   7  16   1       1871.76       1941.14        82.77 o                         
   9  16   1        381.88        393.90        73.46 o                         
  11  16   1       2145.67       2118.17        96.58 o                         
  13  16   1       3145.27       3147.01       115.57 o                         
  15  16   1        739.03        702.15       100.38 o                         
 -16  17   1        399.61        644.73       104.30 o                         
 -14  17   1          3.03         67.14        90.05 o                         
 -12  17   1        879.72       1098.77        96.28 o                         
 -10  17   1       1405.17       1448.81        95.42 o                         
  -8  17   1       3430.41       3142.77       102.96 o                         
  -6  17   1       3257.86       3597.51       106.80 o                         
  -4  17   1       3676.33       3733.26       104.98 o                         
  -2  17   1       1496.02       1426.38        73.29 o                         
   0  17   1         34.58        114.74        54.44 o                         
   2  17   1       1742.71       1617.97        76.42 o                         
   4  17   1       3923.49       3964.28       105.30 o                         
   6  17   1       2897.51       3022.67       103.00 o                         
   8  17   1       3392.45       3123.49       106.63 o                         
  10  17   1       1368.86       1571.03        94.06 o                         
  12  17   1        896.53       1122.10        97.32 o                         
  14  17   1          7.09         19.68        89.84 o                         
  16  17   1        370.94        490.10       105.37 o                         
 -15  18   1       1369.76       1366.79       121.95 o                         
 -13  18   1        215.46        295.16        93.61 o                         
 -11  18   1         46.69        139.92        86.03 o                         
  -9  18   1        615.40        531.89        84.54 o                         
  -7  18   1        243.78        169.39        72.90 o                         
  -5  18   1       3586.09       3484.14       117.31 o                         
  -3  18   1        559.67        587.00        76.34 o                         
  -1  18   1       3317.32       3264.52        97.93 o                         
   1  18   1       3212.94       3247.26        97.41 o                         
   3  18   1        549.70        576.94        72.85 o                         
   5  18   1       3356.92       3104.68       106.31 o                         
   7  18   1        142.19        148.90        72.47 o                         
   9  18   1        661.60        556.31        86.47 o                         
  11  18   1         30.76         79.60        84.94 o                         
  13  18   1        241.59        408.79       101.40 o                         
  15  18   1       1096.80       1136.87       117.42 o                         
 -14  19   1        461.46        525.83       107.01 o                         
 -12  19   1       2996.51       2715.96       136.47 o                         
 -10  19   1       3787.80       3706.32       139.85 o                         
  -8  19   1       3575.48       3622.69       142.48 o                         
  -6  19   1       1997.90       2163.02       107.37 o                         
  -4  19   1       2218.74       2101.90       103.96 o                         
  -2  19   1       2833.69       2915.28       110.27 o                         
   0  19   1       4156.37       3931.27       112.61 o                         
   2  19   1       2771.84       2833.70       100.40 o                         
   4  19   1       1899.44       1736.89        95.10 o                         
   6  19   1       2065.67       2328.64       103.56 o                         
   8  19   1       3627.61       3967.62       143.59 o                         
  10  19   1       3779.81       4069.04       144.15 o                         
  12  19   1       2863.85       2695.88       142.41 o                         
  14  19   1        430.08        610.62       120.94 o                         
 -13  20   1       1706.25       1761.77       141.44 o                         
 -11  20   1        890.00       1103.83       120.64 o                         
  -9  20   1        108.65        125.43        94.93 o                         
  -7  20   1       1035.18       1110.83        99.59 o                         
  -5  20   1       2404.28       2459.54       115.46 o                         
  -3  20   1       1154.81       1062.78        95.32 o                         
  -1  20   1        246.18        258.29        79.46 o                         
   1  20   1        369.28        347.77        80.63 o                         
   3  20   1       1249.52       1093.93        88.45 o                         
   5  20   1       2339.34       2280.85       110.37 o                         
   7  20   1        912.41       1024.54       105.83 o                         
   9  20   1        193.80        249.94        96.78 o                         
  11  20   1        777.81        942.81       117.92 o                         
  13  20   1       1665.58       1586.95       139.29 o                         
 -10  21   1        400.27        476.68       121.42 o                         
  -8  21   1        825.80        776.30       114.81 o                         
  -6  21   1       1597.53       1537.43       112.14 o                         
  -4  21   1         11.52        114.18        89.20 o                         
  -2  21   1       1369.68       1366.46       107.26 o                         
   0  21   1        169.09         72.42        80.53 o                         
   2  21   1       1230.57       1322.77        99.45 o                         
   4  21   1          1.39        -70.26        89.12 o                         
   6  21   1       1762.91       1743.99       118.37 o                         
   8  21   1        848.72        758.73       112.82 o                         
  10  21   1        469.34        523.67       117.90 o                         
  -9  22   1        452.87        267.21       116.83 o                         
  -7  22   1        633.54        769.38       117.67 o                         
  -5  22   1         24.03        -16.20        92.83 o                         
  -3  22   1        112.02          7.25        91.10 o                         
  -1  22   1        795.49        864.77       105.65 o                         
   1  22   1        678.14        711.07       102.13 o                         
   3  22   1        102.93         33.93        98.49 o                         
   5  22   1         35.40        -26.42        97.02 o                         
   7  22   1        732.28        751.67       121.71 o                         
   9  22   1        459.44        325.01       117.83 o                         
  -6  23   1       1167.74       1310.94       129.97 o                         
  -4  23   1         24.30         52.61        95.85 o                         
  -2  23   1       2857.43       2706.39       135.06 o                         
   0  23   1       2617.21       2612.25       139.64 o                         
   2  23   1       2866.90       2913.88       143.14 o                         
   4  23   1         54.10         17.04       103.60 o                         
   6  23   1       1043.48       1207.14       142.85 o                         
  -1  24   1         40.20         60.84       255.54 o                         
   1  24   1         23.02        177.92       261.71 o                         
  -1   1   2      55708.25      50444.88       168.44 o                         
   1   1   2      57019.18      51691.50       148.83 o                         
   0   2   2       5939.91       5863.95        36.07 o                         
  -3   3   2      33424.92      37058.60       440.57 o                         
  -1   3   2      12756.13      14873.03        58.96 o                         
   1   3   2      13055.92      15314.94        82.12 o                         
   3   3   2      31876.98      35288.18       442.79 o                         
  -2   4   2      80921.04      80187.68       376.05 o                         
   0   4   2     193621.12     215158.88       723.57 o                         
   2   4   2      83723.50      83564.36       417.52 o                         
  -5   5   2       6065.39       6755.06       204.88 o                         
  -3   5   2       4071.87       3400.31        47.48 o                         
  -1   5   2       3772.23       4196.17        79.23 o                         
   1   5   2       3607.26       4070.96        68.93 o                         
   3   5   2       3632.84       3191.81        52.17 o                         
   5   5   2       7270.96       7596.05       166.41 o                         
  -4   6   2       9376.19       9142.23        75.48 o                         
  -2   6   2      13292.43      12562.14        95.54 o                         
   0   6   2       2967.17       3105.22        49.53 o                         
   2   6   2      13045.84      12258.14       114.01 o                         
   4   6   2       9026.44       8689.71        73.17 o                         
  -7   7   2       5483.16       7436.56       103.50 o                         
  -5   7   2       5279.29       5676.45        85.95 o                         
  -3   7   2      11644.23      12866.91       111.95 o                         
  -1   7   2        480.04        834.89        53.03 o                         
   1   7   2        787.67       1108.67        52.50 o                         
   3   7   2      11847.69      13295.62       116.54 o                         
   5   7   2       5595.76       5631.53       101.53 o                         
   7   7   2       5278.17       7181.98       110.89 o                         
  -6   8   2       7509.39       7747.66        72.91 o                         
  -4   8   2      30527.42      30999.74       116.62 o                         
  -2   8   2       6200.98       6125.11        96.08 o                         
   0   8   2      17596.53      17709.23       109.80 o                         
   2   8   2       6672.99       6859.61       112.82 o                         
   4   8   2      29014.17      28985.71       117.99 o                         
   6   8   2       6912.00       6760.06        78.34 o                         
  -9   9   2      27568.40      24536.45       188.40 o                         
  -7   9   2       2490.63       2517.38        62.88 o                         
  -5   9   2       3828.45       4058.48        70.60 o                         
  -3   9   2       2848.76       2375.79        88.67 o                         
  -1   9   2      13561.76      12730.89       159.73 o                         
   1   9   2      13078.70      12494.70       172.38 o                         
   3   9   2       2514.89       2291.54        69.21 o                         
   5   9   2       3814.62       4133.49        70.16 o                         
   7   9   2       2045.21       2041.99        54.12 o                         
   9   9   2      27339.09      24339.69       184.22 o                         
  -8  10   2         32.48        -16.12        35.69 o                         
  -6  10   2      11864.48      11632.77        91.26 o                         
  -4  10   2      49772.46      48640.86       314.33 o                         
  -2  10   2       7623.96       7131.12       111.80 o                         
   0  10   2       7344.37       7773.15        85.11 o                         
   2  10   2       7404.35       6956.12        72.35 o                         
   4  10   2      49909.93      48600.07       265.44 o                         
   6  10   2      12356.80      12311.02       103.06 o                         
   8  10   2         41.09          5.65        37.18 o                         
 -11  11   2       3538.16       3802.01       137.49 o                         
  -9  11   2       1834.54       1931.57        58.08 o                         
  -7  11   2       8504.89       8373.62       111.14 o                         
  -5  11   2       3939.05       3632.69        67.27 o                         
  -3  11   2       3664.35       3396.58        65.75 o                         
  -1  11   2       5170.77       4691.19       100.84 o                         
   1  11   2       5258.00       4844.90       112.02 o                         
   3  11   2       3392.66       3100.52        64.83 o                         
   5  11   2       3887.24       3486.87        71.42 o                         
   7  11   2       8273.61       8083.20       117.64 o                         
   9  11   2       1673.34       1852.85        65.78 o                         
  11  11   2       3586.82       3762.21       168.73 o                         
 -10  12   2       4248.39       4340.51        88.90 o                         
  -8  12   2       4446.58       4330.11        84.70 o                         
  -6  12   2        743.50        817.28        46.31 o                         
  -4  12   2       1628.02       1368.90        50.52 o                         
  -2  12   2       4548.35       3983.27        72.44 o                         
   0  12   2       2192.05       1869.06        53.21 o                         
   2  12   2       4666.50       4169.41        68.18 o                         
   4  12   2       1670.77       1493.83        52.76 o                         
   6  12   2        710.40        742.39        49.82 o                         
   8  12   2       4519.11       4173.64        89.09 o                         
  10  12   2       4193.75       4231.95       100.76 o                         
 -13  13   2        283.03        262.67        96.78 o                         
 -11  13   2       4097.16       4484.44       107.64 o                         
  -9  13   2       2763.10       2298.89        76.74 o                         
  -7  13   2        172.62        135.75        51.42 o                         
  -5  13   2       1137.16       1056.24        52.00 o                         
  -3  13   2      10521.43       9796.45       127.00 o                         
  -1  13   2       4634.99       4901.43        80.73 o                         
   1  13   2       4506.82       4748.66        82.86 o                         
   3  13   2      10625.73       9603.39       149.08 o                         
   5  13   2       1023.77        808.43        52.16 o                         
   7  13   2        105.92        107.22        50.28 o                         
   9  13   2       2785.49       2269.91        78.36 o                         
  11  13   2       4107.17       4323.81       104.14 o                         
  13  13   2        325.82        364.59        91.33 o                         
 -12  14   2        238.72        357.88        71.44 o                         
 -10  14   2      11911.62      12230.73       146.37 o                         
  -8  14   2       9888.54       9894.61       141.59 o                         
  -6  14   2       1113.58        855.18        61.86 o                         
  -4  14   2        900.34       1036.15        60.23 o                         
  -2  14   2      10095.56      10053.79       101.30 o                         
   0  14   2       7641.52       8244.30        96.42 o                         
   2  14   2      10120.15      10077.34        96.57 o                         
   4  14   2        913.67        957.41        59.14 o                         
   6  14   2       1136.00       1060.42        63.77 o                         
   8  14   2       9598.42       9566.60       120.94 o                         
  10  14   2      11638.53      12096.48       142.99 o                         
  12  14   2        209.42        311.68        64.40 o                         
 -15  15   2        853.10       1080.15       146.34 o                         
 -13  15   2         75.70        189.52        79.72 o                         
 -11  15   2        324.29        316.95        76.79 o                         
  -9  15   2       2973.07       2804.69        91.15 o                         
  -7  15   2       1916.03       2007.78        79.71 o                         
  -5  15   2       3374.05       3401.49        93.34 o                         
  -3  15   2       4537.65       4419.49        96.15 o                         
  -1  15   2        369.79        388.93        47.77 o                         
   1  15   2        402.58        420.07        52.79 o                         
   3  15   2       4605.42       4430.42       101.96 o                         
   5  15   2       3395.89       3668.90        93.28 o                         
   7  15   2       1986.27       2073.12        79.79 o                         
   9  15   2       3174.57       3159.69       119.36 o                         
  11  15   2        362.62        465.73        69.37 o                         
  13  15   2        108.65        119.41        73.32 o                         
  15  15   2        875.14        939.65       142.70 o                         
 -14  16   2       2525.58       2664.59       132.14 o                         
 -12  16   2        380.15        474.42        82.80 o                         
 -10  16   2       1780.14       1749.83        93.15 o                         
  -8  16   2       3470.60       3088.18        95.89 o                         
  -6  16   2       1838.20       1678.19        77.23 o                         
  -4  16   2       2840.05       2800.55        85.40 o                         
  -2  16   2        268.03        278.53        58.62 o                         
   0  16   2       8389.54       8261.75       120.63 o                         
   2  16   2        268.00        229.02        58.94 o                         
   4  16   2       2475.70       2456.51        85.06 o                         
   6  16   2       2078.86       1916.76        79.96 o                         
   8  16   2       3297.62       2974.54        97.18 o                         
  10  16   2       1840.28       1920.15        95.22 o                         
  12  16   2        355.25        345.19        81.00 o                         
  14  16   2       2624.19       2679.90       120.92 o                         
 -15  17   2       2910.67       2878.42       133.60 o                         
 -13  17   2        272.01        182.79        90.52 o                         
 -11  17   2       2002.04       2269.12       113.74 o                         
  -9  17   2       6325.94       6277.77       145.44 o                         
  -7  17   2       2736.43       2785.38        94.36 o                         
  -5  17   2        621.86        733.42        71.04 o                         
  -3  17   2       1795.33       2184.66        84.94 o                         
  -1  17   2       1852.35       1732.56        78.11 o                         
   1  17   2       2012.50       1797.17        77.75 o                         
   3  17   2       1847.03       2228.77        85.97 o                         
   5  17   2        594.73        780.46        72.61 o                         
   7  17   2       2455.12       2530.45        95.38 o                         
   9  17   2       6320.80       6204.03       148.16 o                         
  11  17   2       1910.68       2030.32       113.52 o                         
  13  17   2        257.73        359.32        93.62 o                         
  15  17   2       2948.72       2892.40       147.69 o                         
 -14  18   2        733.28        676.27       102.59 o                         
 -12  18   2        353.26        474.94        95.98 o                         
 -10  18   2        435.18        343.10        89.52 o                         
  -8  18   2        746.44        653.29        85.80 o                         
  -6  18   2       2666.74       2240.47       103.87 o                         
  -4  18   2       3917.10       4382.47       124.98 o                         
  -2  18   2       2769.03       2696.62        97.88 o                         
   0  18   2         83.79        166.52        62.32 o                         
   2  18   2       3006.34       2928.49       109.95 o                         
   4  18   2       3672.06       4263.49       113.41 o                         
   6  18   2       2403.90       2047.95        97.91 o                         
   8  18   2        685.38        637.59        95.46 o                         
  10  18   2        381.45        315.64        93.48 o                         
  12  18   2        387.69        494.82       101.50 o                         
  14  18   2        790.10        667.66       108.27 o                         
 -13  19   2         39.67         80.82        97.89 o                         
 -11  19   2        112.91        150.74       102.01 o                         
  -9  19   2        661.98        677.93       100.07 o                         
  -7  19   2        126.67        119.29        81.70 o                         
  -5  19   2        550.17        505.91        89.88 o                         
  -3  19   2        376.42        193.66        80.73 o                         
  -1  19   2       1478.95       1627.51        83.62 o                         
   1  19   2       1203.17       1262.43        79.34 o                         
   3  19   2        354.03        223.95        71.68 o                         
   5  19   2        515.44        528.57        88.93 o                         
   7  19   2        144.71        199.59        88.80 o                         
   9  19   2        652.84        679.55       102.51 o                         
  11  19   2         96.99        164.66        96.17 o                         
  13  19   2         50.55        -46.69       101.75 o                         
 -12  20   2        728.61        537.52       113.80 o                         
 -10  20   2       1271.13       1308.71       129.79 o                         
  -8  20   2       1194.10       1154.17       116.13 o                         
  -6  20   2        718.05        905.58       101.06 o                         
  -4  20   2       3569.49       3300.45       129.21 o                         
  -2  20   2        259.95        161.83        83.62 o                         
   0  20   2       2092.65       2375.57       108.39 o                         
   2  20   2        230.55        220.09        78.28 o                         
   4  20   2       3793.67       3358.92       123.45 o                         
   6  20   2        714.76        925.50        99.31 o                         
   8  20   2       1288.56       1297.34       111.17 o                         
  10  20   2       1094.40       1133.16       113.69 o                         
  12  20   2        814.19        746.43       118.40 o                         
 -11  21   2       1091.66       1042.90       137.22 o                         
  -9  21   2        224.39        216.33       116.37 o                         
  -7  21   2        496.28        232.61        98.59 o                         
  -5  21   2       4070.58       4516.65       163.04 o                         
  -3  21   2       3106.92       3561.47       131.58 o                         
  -1  21   2        344.91        270.80        93.29 o                         
   1  21   2        343.04        244.66        95.77 o                         
   3  21   2       3156.20       3266.22       132.77 o                         
   5  21   2       3732.12       4300.54       162.83 o                         
   7  21   2        405.39        374.39       105.08 o                         
   9  21   2        240.31        214.31       101.40 o                         
  11  21   2       1003.82        885.28       121.12 o                         
  -8  22   2       2852.97       3211.40       164.09 o                         
  -6  22   2        729.36        609.18       108.48 o                         
  -4  22   2        929.24        796.94       105.13 o                         
  -2  22   2       1110.67       1194.20       110.72 o                         
   0  22   2       6139.56       6595.29       191.58 o                         
   2  22   2       1205.05       1254.50       117.25 o                         
   4  22   2        930.43        895.91       116.52 o                         
   6  22   2        683.08        686.85       120.56 o                         
   8  22   2       2836.96       3180.76       162.58 o                         
  -5  23   2       1057.44        897.34       116.03 o                         
  -3  23   2       2158.59       2113.63       133.14 o                         
  -1  23   2        221.23        377.83       106.57 o                         
   1  23   2        220.99        233.58       104.29 o                         
   3  23   2       2084.27       1835.21       132.56 o                         
   5  23   2       1172.49        937.12       128.94 o                         
   0   1   3      18269.85      16546.03       180.72 o                         
  -1   2   3       1665.74       1050.42        34.88 o                         
   1   2   3       1139.82        684.33        26.44 o                         
  -2   3   3      67372.62      67336.33       475.60 o                         
   0   3   3      10578.04      13559.32       241.93 o                         
   2   3   3      68417.15      69275.07       274.46 o                         
  -3   4   3      10380.30      12797.99       172.19 o                         
  -1   4   3      45010.66      44637.93       360.95 o                         
   1   4   3      47086.67      46387.61       352.97 o                         
   3   4   3      11618.97      14095.24       250.61 o                         
  -4   5   3       1126.69       1625.69        53.58 o                         
  -2   5   3      25361.47      27440.70       141.53 o                         
   0   5   3      18399.93      17618.01       273.56 o                         
   2   5   3      25934.59      28342.95       143.71 o                         
   4   5   3       1166.40       1756.51        50.11 o                         
  -5   6   3       1865.86       2320.03        46.01 o                         
  -3   6   3      44648.41      47904.01       262.93 o                         
  -1   6   3      13802.63      13872.27       106.88 o                         
   1   6   3      12293.79      12171.13        70.15 o                         
   3   6   3      43270.12      46650.17       250.60 o                         
   5   6   3       1716.78       2152.36        51.03 o                         
  -6   7   3       3940.47       3448.54        80.50 o                         
  -4   7   3      10108.03       7654.36       104.46 o                         
  -2   7   3      19923.77      21317.37       241.16 o                         
   0   7   3      72183.50      69548.79       230.57 o                         
   2   7   3      20608.76      22566.37       233.96 o                         
   4   7   3      10014.30       7657.97        79.26 o                         
   6   7   3       4378.24       3635.73        87.03 o                         
  -7   8   3       2327.27       2454.25        53.69 o                         
  -5   8   3       2051.90       1923.41        54.74 o                         
  -3   8   3      36758.90      36409.49       236.33 o                         
  -1   8   3       6238.38       7454.60       131.40 o                         
   1   8   3       6518.38       7892.64       110.03 o                         
   3   8   3      35588.27      35416.86       199.84 o                         
   5   8   3       1979.94       1897.00        47.79 o                         
   7   8   3       2651.02       2750.28        62.09 o                         
  -8   9   3      16028.29      15633.43       101.31 o                         
  -6   9   3      12277.37      12651.53       104.92 o                         
  -4   9   3        984.67        712.82        38.45 o                         
  -2   9   3      12852.46      14542.23       102.11 o                         
   0   9   3       4077.91       5623.34        63.88 o                         
   2   9   3      12652.51      14686.09       146.62 o                         
   4   9   3       1108.68        871.09        43.08 o                         
   6   9   3      12074.53      12056.49       152.38 o                         
   8   9   3      16160.53      15875.94       110.49 o                         
  -9  10   3       4771.71       4584.12        72.91 o                         
  -7  10   3       2662.74       2645.98        58.14 o                         
  -5  10   3       4925.60       3774.60        89.29 o                         
  -3  10   3       6959.18       6096.96       107.83 o                         
  -1  10   3      26355.86      26096.03       202.65 o                         
   1  10   3      26543.44      26579.21       192.87 o                         
   3  10   3       6575.32       5770.56       133.09 o                         
   5  10   3       5228.86       4255.71        82.25 o                         
   7  10   3       2716.90       2648.97        69.80 o                         
   9  10   3       4636.90       4598.68        86.89 o                         
 -10  11   3       4016.70       4233.34        86.21 o                         
  -8  11   3       3204.46       2986.63        69.06 o                         
  -6  11   3       1875.89       1779.97        51.93 o                         
  -4  11   3       9668.54       8947.02        79.11 o                         
  -2  11   3       9445.78       8825.38       133.23 o                         
   0  11   3       3520.43       3680.48        61.46 o                         
   2  11   3      10089.91       9229.94       110.08 o                         
   4  11   3      10132.89       9647.26        87.94 o                         
   6  11   3       1426.77       1389.67        58.36 o                         
   8  11   3       3330.79       3231.62        80.65 o                         
  10  11   3       4008.89       4132.17        93.98 o                         
 -11  12   3       2629.86       2995.20        88.38 o                         
  -9  12   3       8171.49       7406.32       101.09 o                         
  -7  12   3        763.63        594.45        51.61 o                         
  -5  12   3       1323.26       1365.20        57.49 o                         
  -3  12   3      11488.87      11654.31       109.52 o                         
  -1  12   3       2508.62       2504.33        62.31 o                         
   1  12   3       2951.36       3165.34        88.57 o                         
   3  12   3      12526.73      12577.86       112.65 o                         
   5  12   3       1149.47       1162.99        54.28 o                         
   7  12   3        480.73        349.57        51.16 o                         
   9  12   3       7894.95       7058.37       110.64 o                         
  11  12   3       2969.24       3289.20        89.11 o                         
 -12  13   3       1075.59        980.12        82.75 o                         
 -10  13   3        698.04        703.80        63.70 o                         
  -8  13   3       2611.41       2879.28        82.67 o                         
  -6  13   3       5175.38       5615.11        96.85 o                         
  -4  13   3       2861.48       2526.20        70.24 o                         
  -2  13   3       4144.00       3834.32        75.25 o                         
   0  13   3       3935.41       3735.77        83.27 o                         
   2  13   3       4392.75       4259.12        75.74 o                         
   4  13   3       3018.76       2482.41        68.91 o                         
   6  13   3       4875.08       5300.37        99.83 o                         
   8  13   3       2593.56       2953.08        84.35 o                         
  10  13   3        545.01        515.61        62.46 o                         
  12  13   3       1288.38       1190.60        83.26 o                         
 -13  14   3          7.57         49.61        73.83 o                         
 -11  14   3       5535.32       5918.34       132.02 o                         
  -9  14   3       7192.29       6925.70       124.60 o                         
  -7  14   3        856.99        958.07        65.45 o                         
  -5  14   3       2498.07       2468.73        78.99 o                         
  -3  14   3        775.86        727.49        51.11 o                         
  -1  14   3       2594.55       2694.97        70.85 o                         
   1  14   3       2750.59       2995.71        77.87 o                         
   3  14   3        888.67        770.73        53.29 o                         
   5  14   3       2364.03       2137.42        73.19 o                         
   7  14   3        941.14        990.97        65.88 o                         
   9  14   3       7485.22       7272.76       122.76 o                         
  11  14   3       5932.02       6030.00       123.74 o                         
  13  14   3         11.18         59.83        69.08 o                         
 -14  15   3       1589.30       1606.82       101.02 o                         
 -12  15   3       2809.13       3135.60       117.04 o                         
 -10  15   3       1613.57       1731.63        90.42 o                         
  -8  15   3       3444.29       3555.58       100.70 o                         
  -6  15   3       7358.45       6429.41       115.03 o                         
  -4  15   3       7643.59       7482.93       142.80 o                         
  -2  15   3      16464.49      15893.15       200.79 o                         
   0  15   3        284.88        240.70        51.60 o                         
   2  15   3      15651.31      14932.20       167.54 o                         
   4  15   3       8209.04       8000.55       120.57 o                         
   6  15   3       7892.15       6983.02       116.75 o                         
   8  15   3       3648.96       3620.62       107.82 o                         
  10  15   3       1929.48       1931.77        87.37 o                         
  12  15   3       2526.91       3082.59       108.38 o                         
  14  15   3       1460.02       1404.38       101.52 o                         
 -15  16   3       3411.85       3491.04       136.61 o                         
 -13  16   3       1175.90       1270.90        99.93 o                         
 -11  16   3       3738.80       3565.52       126.52 o                         
  -9  16   3       3551.41       4130.48       116.84 o                         
  -7  16   3        874.72       1089.10        73.96 o                         
  -5  16   3       1088.28        999.78        73.66 o                         
  -3  16   3       8735.68       8613.47       144.76 o                         
  -1  16   3       2757.69       2884.92        90.20 o                         
   1  16   3       3079.08       3217.41        95.18 o                         
   3  16   3       8736.69       8423.25       154.19 o                         
   5  16   3       1246.06       1121.28        72.32 o                         
   7  16   3       1038.15       1256.61        78.31 o                         
   9  16   3       3486.92       3940.90       118.87 o                         
  11  16   3       4021.51       3693.78       113.68 o                         
  13  16   3       1294.30       1345.01        96.65 o                         
  15  16   3       3349.36       3580.45       147.70 o                         
 -16  17   3        657.45        747.17       108.41 o                         
 -14  17   3        209.35        262.02        93.92 o                         
 -12  17   3        613.63        593.03        91.56 o                         
 -10  17   3        691.39        660.24        93.01 o                         
  -8  17   3       1167.45       1462.94        89.57 o                         
  -6  17   3        605.08        610.33        72.87 o                         
  -4  17   3        190.57        117.79        68.02 o                         
  -2  17   3       1049.57        973.02        76.17 o                         
   0  17   3        205.37        343.41        61.44 o                         
   2  17   3        990.59        967.00        72.04 o                         
   4  17   3        167.48        112.50        65.22 o                         
   6  17   3        785.29        855.98        83.12 o                         
   8  17   3       1182.08       1399.43        97.67 o                         
  10  17   3        841.86        819.75        89.76 o                         
  12  17   3        487.72        484.54        89.92 o                         
  14  17   3        264.50        252.68       100.18 o                         
  16  17   3        601.10        465.15       115.67 o                         
 -15  18   3          3.99         60.31       100.59 o                         
 -13  18   3        221.63        223.04        98.23 o                         
 -11  18   3        140.58        182.51        97.87 o                         
  -9  18   3        992.60       1008.87       103.50 o                         
  -7  18   3       1756.66       1804.60        98.76 o                         
  -5  18   3        392.50        504.69        81.77 o                         
  -3  18   3         63.39         78.98        71.54 o                         
  -1  18   3        606.74        538.27        74.88 o                         
   1  18   3        559.18        435.18        72.88 o                         
   3  18   3         24.37        -10.23        68.89 o                         
   5  18   3        480.81        530.07        79.67 o                         
   7  18   3       1675.36       1626.37       101.93 o                         
   9  18   3        954.07        985.19       105.26 o                         
  11  18   3         71.84          7.75        90.13 o                         
  13  18   3        203.71         87.60       104.52 o                         
  15  18   3          4.21        -73.86       103.71 o                         
 -14  19   3        541.94        665.31       122.27 o                         
 -12  19   3       1031.51       1079.36       113.18 o                         
 -10  19   3       1683.73       2118.02       135.28 o                         
  -8  19   3       2006.19       1812.36       116.35 o                         
  -6  19   3        935.02        865.19        95.91 o                         
  -4  19   3       2232.88       1753.05       102.05 o                         
  -2  19   3       3923.92       4330.93       124.16 o                         
   0  19   3       2539.88       2612.40       102.98 o                         
   2  19   3       3741.62       4194.18       127.14 o                         
   4  19   3       2239.79       1864.22       102.22 o                         
   6  19   3       1004.27        935.70        97.52 o                         
   8  19   3       1954.23       1982.42       120.33 o                         
  10  19   3       1568.76       1808.03       119.82 o                         
  12  19   3       1025.49       1030.11       113.63 o                         
  14  19   3        558.20        595.74       123.40 o                         
 -11  20   3        609.30        534.07       126.45 o                         
  -9  20   3       1677.10       1850.94       145.00 o                         
  -7  20   3        457.98        421.19        98.52 o                         
  -5  20   3        853.29        997.08       102.06 o                         
  -3  20   3       1451.36       1570.32       105.19 o                         
  -1  20   3        502.19        403.54        82.21 o                         
   1  20   3        360.44        277.59        81.41 o                         
   3  20   3       1576.47       1811.21       106.98 o                         
   5  20   3        952.86       1197.70       108.00 o                         
   7  20   3        377.79        437.97       104.40 o                         
   9  20   3       1524.25       1570.19       126.92 o                         
  11  20   3        563.89        481.62       111.08 o                         
 -10  21   3       1436.50       1720.20       148.44 o                         
  -8  21   3       1440.87       1475.26       141.11 o                         
  -6  21   3       1684.26       1635.89       121.49 o                         
  -4  21   3        824.30        865.13       104.10 o                         
  -2  21   3       6034.14       6039.25       170.91 o                         
   0  21   3       1644.13       1476.79       107.27 o                         
   2  21   3       6111.83       6305.91       172.27 o                         
   4  21   3        914.11       1016.37       101.97 o                         
   6  21   3       1547.25       1580.81       124.15 o                         
   8  21   3       1339.41       1221.87       122.80 o                         
  10  21   3       1406.58       1730.26       133.76 o                         
  -9  22   3        147.85        594.71       371.01 o                         
  -7  22   3       1000.12       1094.62       131.45 o                         
  -5  22   3        386.32        394.54       111.91 o                         
  -3  22   3        778.30        744.02       105.11 o                         
  -1  22   3        472.18        438.69       104.68 o                         
   1  22   3        435.90        359.04       103.29 o                         
   3  22   3        964.65        978.95       107.75 o                         
   5  22   3        359.13        264.28       106.34 o                         
   7  22   3        974.30       1015.93       124.92 o                         
  -6  23   3        333.72        189.60       368.28 o                         
  -4  23   3        180.77        259.64       111.99 o                         
  -2  23   3       2057.71       2414.65       139.20 o                         
   0  23   3          3.17        -85.39        99.62 o                         
   2  23   3       1894.51       1919.39       131.25 o                         
   4  23   3        142.98        222.53       111.64 o                         
   0   0   4     116415.55     125910.08       571.64 o                         
  -2   2   4      39387.52      40233.82       438.54 o                         
   0   2   4       1448.59       1300.23        32.34 o                         
   2   2   4      39947.69      42271.45       502.25 o                         
  -1   3   4       2811.79       2558.74        71.70 o                         
   1   3   4       2110.74       1990.51        63.70 o                         
  -4   4   4      32430.87      35251.21       358.16 o                         
  -2   4   4      10038.66      10450.01       104.48 o                         
   0   4   4       2100.70       2648.77        45.26 o                         
   2   4   4       9334.15       9603.33        92.56 o                         
   4   4   4      32690.15      35127.07       187.77 o                         
  -3   5   4       1558.32       1635.80        40.10 o                         
  -1   5   4       9403.13      10057.60        75.79 o                         
   1   5   4       9008.94       9274.06        93.77 o                         
   3   5   4       1396.35       1419.83        42.11 o                         
  -6   6   4      26377.24      24401.54       162.80 o                         
  -4   6   4      20736.39      20922.34        95.02 o                         
  -2   6   4      24192.86      24393.98       297.42 o                         
   0   6   4       1504.95       1511.15        50.94 o                         
   2   6   4      24613.21      24560.60       273.84 o                         
   4   6   4      20632.69      20834.06        97.00 o                         
   6   6   4      26977.47      24940.63       353.07 o                         
  -5   7   4      11516.60      11597.01       116.10 o                         
  -3   7   4      29922.36      30856.27       169.02 o                         
  -1   7   4       7998.67       9046.33       147.40 o                         
   1   7   4       8638.01       9868.13       157.59 o                         
   3   7   4      28584.36      29746.76       211.43 o                         
   5   7   4      12178.00      12586.33       102.77 o                         
  -8   8   4      21067.71      20338.23       187.91 o                         
  -6   8   4       2697.93       2437.37        53.69 o                         
  -4   8   4       5928.07       5430.94        68.92 o                         
  -2   8   4      13990.14      13781.75       111.68 o                         
   0   8   4      64510.07      66552.89       357.56 o                         
   2   8   4      13583.39      12993.03       115.32 o                         
   4   8   4       5821.32       5262.36        83.69 o                         
   6   8   4       2503.87       2324.65        55.38 o                         
   8   8   4      19931.72      19038.41       190.54 o                         
  -7   9   4        505.83        465.12        34.63 o                         
  -5   9   4       2481.83       2146.41        53.65 o                         
  -3   9   4       2658.38       2648.31        88.34 o                         
  -1   9   4       4218.05       3648.08        76.06 o                         
   1   9   4       4506.66       3646.02       119.99 o                         
   3   9   4       2262.82       2223.84        93.79 o                         
   5   9   4       2685.97       2432.93        54.30 o                         
   7   9   4        634.10        587.70        42.85 o                         
 -10  10   4      11039.92      10604.91       163.60 o                         
  -8  10   4      12153.58      11622.57       118.52 o                         
  -6  10   4        376.50        273.59        38.09 o                         
  -4  10   4       2000.90       2090.29        59.34 o                         
  -2  10   4       2055.86       1878.17        49.04 o                         
   0  10   4       7150.26       7187.13        70.65 o                         
   2  10   4       2207.99       2133.47        57.11 o                         
   4  10   4       2052.87       2210.50        58.19 o                         
   6  10   4        468.02        428.31        44.07 o                         
   8  10   4      12588.20      12027.09       115.35 o                         
  10  10   4      10656.89      10287.03       161.86 o                         
  -9  11   4       3805.35       4149.78        85.85 o                         
  -7  11   4       1348.61       1543.25        58.85 o                         
  -5  11   4       1909.83       1698.73        78.74 o                         
  -3  11   4       2554.12       2405.96        64.55 o                         
  -1  11   4       7835.48       7687.36        87.83 o                         
   1  11   4       7288.02       7191.41        90.90 o                         
   3  11   4       2805.76       2630.46        65.39 o                         
   5  11   4       1678.69       1511.76        54.37 o                         
   7  11   4       1438.57       1660.22        65.82 o                         
   9  11   4       3993.90       4411.33        96.39 o                         
 -12  12   4       1217.67       1089.48       117.29 o                         
 -10  12   4       1860.62       2099.07        77.35 o                         
  -8  12   4        868.69        923.86        57.60 o                         
  -6  12   4       4185.19       4276.95        86.40 o                         
  -4  12   4       6345.18       6386.33       119.36 o                         
  -2  12   4       1441.84       1518.06        55.06 o                         
   0  12   4       7996.49       8170.20        88.00 o                         
   2  12   4       1256.49       1254.09        53.23 o                         
   4  12   4       6575.02       6619.86        90.83 o                         
   6  12   4       4597.32       4600.65        86.71 o                         
   8  12   4        793.45        812.93        58.73 o                         
  10  12   4       1857.34       2155.59        79.65 o                         
  12  12   4       1387.20       1159.84       108.27 o                         
 -11  13   4       2363.98       2259.15        92.63 o                         
  -9  13   4       5836.91       5226.61       111.90 o                         
  -7  13   4       7422.18       7289.65       106.21 o                         
  -5  13   4        485.35        664.97        54.32 o                         
  -3  13   4       1847.34       1866.53        61.03 o                         
  -1  13   4       5599.13       5544.30       106.90 o                         
   1  13   4       5735.02       5571.65        86.56 o                         
   3  13   4       2097.64       2182.65        66.31 o                         
   5  13   4        454.64        581.67        52.29 o                         
   7  13   4       6586.30       6360.45       110.75 o                         
   9  13   4       5782.00       5095.54       113.18 o                         
  11  13   4       2581.20       2603.52        93.78 o                         
 -14  14   4       6608.56       7269.42       229.87 o                         
 -12  14   4       4248.08       4917.09       138.00 o                         
 -10  14   4       5079.41       5451.93       136.43 o                         
  -8  14   4        638.74        644.38        66.19 o                         
  -6  14   4      10786.61      10642.89       128.53 o                         
  -4  14   4      13916.38      13596.71       127.67 o                         
  -2  14   4       2541.18       2570.22        76.06 o                         
   0  14   4       2190.12       2590.01        78.39 o                         
   2  14   4       2361.99       2373.68        74.67 o                         
   4  14   4      13169.90      12592.28       122.31 o                         
   6  14   4      10980.06      10852.63       149.51 o                         
   8  14   4        578.90        553.33        70.65 o                         
  10  14   4       4956.60       4977.59       126.49 o                         
  12  14   4       4074.21       4703.98       128.60 o                         
  14  14   4       6667.34       7088.70       226.84 o                         
 -13  15   4       1960.04       1941.65       104.13 o                         
 -11  15   4        356.34        435.08        79.22 o                         
  -9  15   4        431.69        794.73        82.35 o                         
  -7  15   4       1854.62       1757.69        79.60 o                         
  -5  15   4       1063.74       1014.10        70.47 o                         
  -3  15   4       2024.73       2089.59        78.85 o                         
  -1  15   4        335.25        152.37        54.46 o                         
   1  15   4        478.77        390.66        56.16 o                         
   3  15   4       1999.99       2106.42        80.57 o                         
   5  15   4       1231.53       1083.41        74.42 o                         
   7  15   4       1598.16       1388.61        81.55 o                         
   9  15   4        280.55        534.12        76.46 o                         
  11  15   4        344.70        246.89        74.26 o                         
  13  15   4       1935.60       1882.34       104.34 o                         
 -16  16   4        617.66        652.03       137.12 o                         
 -14  16   4        724.89        817.64        97.65 o                         
 -12  16   4        531.57        548.06        90.20 o                         
 -10  16   4       1792.36       1640.42       101.90 o                         
  -8  16   4        718.76        748.77        80.72 o                         
  -6  16   4        438.76        564.48        69.56 o                         
  -4  16   4       2474.10       2444.41        90.83 o                         
  -2  16   4       3696.21       3715.08       103.66 o                         
   0  16   4       1555.60       1569.98        79.50 o                         
   2  16   4       3404.61       3487.95       102.30 o                         
   4  16   4       2435.92       2331.10        93.69 o                         
   6  16   4        433.87        581.07        78.19 o                         
   8  16   4        538.02        601.35        80.85 o                         
  10  16   4       1754.31       1578.79        93.89 o                         
  12  16   4        565.89        487.60        86.07 o                         
  14  16   4        793.16        833.86       100.06 o                         
  16  16   4        722.91        919.35       155.13 o                         
 -15  17   4       1355.92       1418.23       122.58 o                         
 -13  17   4       3033.26       3555.76       139.90 o                         
 -11  17   4       2416.91       2710.69       128.33 o                         
  -9  17   4        478.02        546.98        89.43 o                         
  -7  17   4       6143.39       5877.81       145.66 o                         
  -5  17   4       2159.26       1896.05        90.69 o                         
  -3  17   4       4673.05       4857.17       122.06 o                         
  -1  17   4        368.80        349.42        69.65 o                         
   1  17   4        362.86        318.12        72.77 o                         
   3  17   4       4970.27       5082.55       137.16 o                         
   5  17   4       2034.76       1768.69        94.84 o                         
   7  17   4       5771.38       5305.45       151.31 o                         
   9  17   4        463.03        453.08        88.66 o                         
  11  17   4       2649.40       2676.07       113.42 o                         
  13  17   4       2986.86       3234.35       130.76 o                         
  15  17   4       1170.21       1177.80       120.52 o                         
 -14  18   4        178.53         85.58        99.82 o                         
 -12  18   4         87.00         65.50        94.59 o                         
 -10  18   4       4669.04       4592.92       156.52 o                         
  -8  18   4       2749.36       3322.43       131.89 o                         
  -6  18   4        180.60         84.67        76.67 o                         
  -4  18   4        253.14        189.85        77.01 o                         
  -2  18   4       3113.76       2811.98       102.96 o                         
   0  18   4      10608.96      11237.41       168.01 o                         
   2  18   4       2854.93       2533.05       104.18 o                         
   4  18   4        260.85        183.78        77.59 o                         
   6  18   4        246.31        185.35        81.71 o                         
   8  18   4       2612.34       2962.86       129.93 o                         
  10  18   4       4467.09       4371.69       154.52 o                         
  12  18   4         78.13         10.99       100.05 o                         
  14  18   4        171.22        122.74       107.96 o                         
 -13  19   4       1955.49       1923.19       136.87 o                         
 -11  19   4        420.61        362.80       111.53 o                         
  -9  19   4        353.93        321.09       108.16 o                         
  -7  19   4        294.82        244.02        91.73 o                         
  -5  19   4       1118.86       1183.06        95.83 o                         
  -3  19   4        817.32        979.59        89.21 o                         
  -1  19   4        377.37        502.89        82.52 o                         
   1  19   4        344.48        454.14        82.47 o                         
   3  19   4        921.34       1182.94        96.15 o                         
   5  19   4       1121.11       1120.88        96.67 o                         
   7  19   4        297.85        442.36        97.20 o                         
   9  19   4        340.01        253.20       100.35 o                         
  11  19   4        389.11        289.88       111.12 o                         
  13  19   4       2218.94       2194.35       148.33 o                         
 -12  20   4        288.99        349.34       131.37 o                         
 -10  20   4       1516.77       1444.99       141.11 o                         
  -8  20   4        928.81        922.46       121.66 o                         
  -6  20   4        234.75        194.91       100.65 o                         
  -4  20   4       2096.15       1919.20       113.83 o                         
  -2  20   4       2094.11       2457.85       112.10 o                         
   0  20   4       3350.02       3255.36       121.28 o                         
   2  20   4       2118.31       2379.02       110.60 o                         
   4  20   4       2077.75       1753.48       107.01 o                         
   6  20   4        240.72        191.25       100.26 o                         
   8  20   4        974.25       1289.55       120.20 o                         
  10  20   4       1529.15       1323.51       126.04 o                         
  12  20   4        206.13        277.76       117.98 o                         
  -9  21   4       2249.58       2457.75       159.12 o                         
  -7  21   4       2174.40       2322.53       155.58 o                         
  -5  21   4       1016.01        998.93       125.39 o                         
  -3  21   4       1407.39       1413.84       111.25 o                         
  -1  21   4       4462.64       4863.10       146.03 o                         
   1  21   4       4342.55       4773.53       144.76 o                         
   3  21   4       1381.87       1336.35       106.50 o                         
   5  21   4        998.43       1092.52       114.15 o                         
   7  21   4       2029.67       2253.68       138.89 o                         
   9  21   4       2044.01       2249.31       142.14 o                         
  -8  22   4        133.47        215.80       194.87 o                         
  -6  22   4       1276.06       1092.20       134.48 o                         
  -4  22   4       2352.65       2503.88       144.59 o                         
  -2  22   4        622.83        798.79       107.67 o                         
   0  22   4         13.48        113.88        95.48 o                         
   2  22   4        677.14        810.34       108.23 o                         
   4  22   4       2539.57       2833.67       131.08 o                         
   6  22   4       1112.19       1115.41       124.53 o                         
   8  22   4        122.90         75.08       136.71 o                         
  -3  23   4        117.70         46.91       113.75 o                         
  -1  23   4        456.43        375.94       108.89 o                         
   1  23   4        537.60        530.14       112.30 o                         
   3  23   4        102.72         65.71        99.47 o                         
   0   1   5       1124.88       1961.66        40.52 o                         
  -1   2   5      20951.24      23040.79       157.79 o                         
   1   2   5      19114.17      21221.20       126.51 o                         
  -2   3   5        252.73        366.42        28.70 o                         
   0   3   5       7479.57       9124.26       104.25 o                         
   2   3   5        266.33        340.69        24.70 o                         
  -3   4   5       3926.56       4626.74        58.74 o                         
  -1   4   5       3480.75       4201.85        56.06 o                         
   1   4   5       3430.25       4184.07        52.73 o                         
   3   4   5       3420.71       4162.80        49.15 o                         
  -4   5   5        149.70        143.39        26.58 o                         
  -2   5   5       9622.83       8437.91        95.70 o                         
   0   5   5         50.58          3.70        26.57 o                         
   2   5   5       9296.46       8233.29        67.52 o                         
   4   5   5        189.83        205.18        29.75 o                         
  -5   6   5      26733.09      25307.70       329.06 o                         
  -3   6   5      12928.39      14074.32       163.61 o                         
  -1   6   5      73839.80      76521.75       482.82 o                         
   1   6   5      73657.71      76487.01       305.08 o                         
   3   6   5      12901.38      13792.20       212.01 o                         
   5   6   5      26077.12      25179.12       367.69 o                         
  -6   7   5      19840.01      20353.32       153.74 o                         
  -4   7   5       8563.77       8997.25       131.68 o                         
  -2   7   5      37618.90      36331.42       232.30 o                         
   0   7   5      10971.86       9265.68        78.11 o                         
   2   7   5      37843.35      36305.12       164.09 o                         
   4   7   5       8759.02       9107.35       153.82 o                         
   6   7   5      19217.53      19823.04       160.97 o                         
  -7   8   5       5718.13       5045.51        86.09 o                         
  -5   8   5      11970.73      12459.57       134.79 o                         
  -3   8   5       4741.92       5755.34        70.95 o                         
  -1   8   5      41567.36      41665.71       174.05 o                         
   1   8   5      43205.54      42627.20       188.18 o                         
   3   8   5       5523.39       6624.00        92.97 o                         
   5   8   5      11723.52      12353.77       152.36 o                         
   7   8   5       5432.31       4953.92       126.76 o                         
  -8   9   5       1190.82       1331.75        51.17 o                         
  -6   9   5       1264.29       1073.94        48.95 o                         
  -4   9   5       1029.16       1070.91        44.80 o                         
  -2   9   5       4632.31       4736.81       158.05 o                         
   0   9   5       1865.32       1795.46       111.03 o                         
   2   9   5       4988.75       5060.19       194.13 o                         
   4   9   5        942.06       1000.68        41.00 o                         
   6   9   5       1008.96        854.69        42.23 o                         
   8   9   5       1101.56       1197.70        49.69 o                         
  -9  10   5       3149.37       3050.71        83.57 o                         
  -7  10   5       1199.14       1029.53        51.99 o                         
  -5  10   5        827.89        815.80        43.62 o                         
  -3  10   5        874.27       1037.66        46.34 o                         
  -1  10   5        476.99        588.31        36.45 o                         
   1  10   5        276.95        334.89        41.40 o                         
   3  10   5        613.25        750.62        43.32 o                         
   5  10   5        743.97        759.93        46.23 o                         
   7  10   5       1681.19       1550.47        58.81 o                         
   9  10   5       3468.98       3524.36        90.04 o                         
 -10  11   5       2650.18       2953.51        90.52 o                         
  -8  11   5        638.58        647.85        56.40 o                         
  -6  11   5      10950.45      10752.09       108.87 o                         
  -4  11   5       2475.11       2509.00        65.42 o                         
  -2  11   5       4719.79       5006.97        82.88 o                         
   0  11   5      14134.06      13457.40       108.04 o                         
   2  11   5       4143.75       4541.94        77.55 o                         
   4  11   5       2112.49       2064.62        61.44 o                         
   6  11   5      10446.62      10087.31       118.12 o                         
   8  11   5        725.22        753.79        59.15 o                         
  10  11   5       2246.45       2634.52        86.69 o                         
 -11  12   5       3892.13       3267.08        98.05 o                         
  -9  12   5        736.87        751.00        68.72 o                         
  -7  12   5      10136.93      11190.01       124.82 o                         
  -5  12   5       4007.90       3490.38        80.45 o                         
  -3  12   5       3282.77       2857.84        77.11 o                         
  -1  12   5       6471.86       6664.79        92.76 o                         
   1  12   5       6636.95       6788.49       108.16 o                         
   3  12   5       3647.80       3223.95        82.66 o                         
   5  12   5       3870.63       3361.00        83.17 o                         
   7  12   5      10677.60      11847.78       138.21 o                         
   9  12   5        672.56        724.52        72.73 o                         
  11  12   5       3902.60       3254.97       104.63 o                         
 -12  13   5       3981.00       3980.50       122.65 o                         
 -10  13   5       3902.04       4335.17       119.79 o                         
  -8  13   5       4045.68       3782.02        98.18 o                         
  -6  13   5       1581.92       1699.16        66.97 o                         
  -4  13   5        697.87        715.73        56.03 o                         
  -2  13   5      10177.50       9889.65       123.72 o                         
   0  13   5        107.11        134.73        49.37 o                         
   2  13   5       9863.64       9436.83       111.65 o                         
   4  13   5        647.06        608.21        58.60 o                         
   6  13   5       1228.23       1408.69        70.03 o                         
   8  13   5       4560.02       4427.11       117.97 o                         
  10  13   5       3701.91       4013.74       112.64 o                         
  12  13   5       3985.39       4031.28       123.85 o                         
 -13  14   5        393.38        434.66        82.60 o                         
 -11  14   5        488.09        378.20        74.24 o                         
  -9  14   5        382.67        412.72        72.71 o                         
  -7  14   5        194.58        350.30        63.56 o                         
  -5  14   5       3997.03       3845.92        98.51 o                         
  -3  14   5         76.49        171.25        54.91 o                         
  -1  14   5        817.09        928.18        64.88 o                         
   1  14   5        692.06        925.10        66.14 o                         
   3  14   5         27.25         40.35        55.90 o                         
   5  14   5       3959.10       4028.42        99.49 o                         
   7  14   5         95.49        184.23        65.34 o                         
   9  14   5        322.09        235.10        71.77 o                         
  11  14   5        481.56        286.44        78.52 o                         
  13  14   5        434.38        309.47        84.07 o                         
 -14  15   5       1241.83       1201.51        98.24 o                         
 -12  15   5       3888.49       3879.93       125.51 o                         
 -10  15   5        909.58        771.04        85.15 o                         
  -8  15   5       1781.96       1896.03        97.45 o                         
  -6  15   5       3948.29       4076.45       122.20 o                         
  -4  15   5       1447.78       1416.96        77.18 o                         
  -2  15   5       3173.22       3007.41        94.38 o                         
   0  15   5       3487.76       3337.37        95.64 o                         
   2  15   5       3609.14       3168.81       100.14 o                         
   4  15   5       1589.33       1457.46        86.20 o                         
   6  15   5       4665.35       4735.38       119.70 o                         
   8  15   5       2235.31       2413.71       102.34 o                         
  10  15   5       1110.56       1115.95        85.39 o                         
  12  15   5       3842.40       3704.38       124.18 o                         
  14  15   5       1425.21       1234.47       101.61 o                         
 -15  16   5        943.44       1004.26       104.28 o                         
 -13  16   5       2436.22       2702.77       124.09 o                         
 -11  16   5       1067.26       1093.77        96.74 o                         
  -9  16   5       1169.08       1140.64        95.18 o                         
  -7  16   5       2773.19       2735.17       113.09 o                         
  -5  16   5        933.07        972.68        79.24 o                         
  -3  16   5        223.99        253.77        65.68 o                         
  -1  16   5       2064.98       1935.53        86.67 o                         
   1  16   5       2376.50       2307.04        94.14 o                         
   3  16   5        375.12        416.00        76.30 o                         
   5  16   5        964.40       1052.94        86.86 o                         
   7  16   5       2322.66       2321.96       114.26 o                         
   9  16   5       1064.48       1034.67        92.93 o                         
  11  16   5       1306.37       1233.85        96.95 o                         
  13  16   5       2639.30       2786.95       121.64 o                         
  15  16   5       1003.62       1065.77       104.48 o                         
 -14  17   5         67.33         81.58        94.35 o                         
 -12  17   5       2133.47       2173.83       122.88 o                         
 -10  17   5        674.42        453.62        99.22 o                         
  -8  17   5        205.30        350.23        90.49 o                         
  -6  17   5        835.50        821.64        88.19 o                         
  -4  17   5        642.76        647.12        76.93 o                         
  -2  17   5       5197.29       5038.24       128.27 o                         
   0  17   5        385.96        305.93        74.80 o                         
   2  17   5       5475.41       5370.38       143.01 o                         
   4  17   5        712.74        607.76        83.47 o                         
   6  17   5        944.71        795.52        90.37 o                         
   8  17   5        122.18        324.82        91.59 o                         
  10  17   5        762.69        527.39        97.50 o                         
  12  17   5       2186.93       2291.34       121.71 o                         
  14  17   5         36.90        135.37        97.71 o                         
 -13  18   5         82.73        186.91       101.71 o                         
 -11  18   5       1594.30       1739.82       121.38 o                         
  -9  18   5        495.09        503.40        98.27 o                         
  -7  18   5        540.02        508.82        94.74 o                         
  -5  18   5        406.81        230.29        83.27 o                         
  -3  18   5        688.42        554.03        81.85 o                         
  -1  18   5       1223.82       1214.81        90.42 o                         
   1  18   5       1356.74       1327.97        92.90 o                         
   3  18   5        859.04        671.36        87.13 o                         
   5  18   5        387.71        246.40        81.18 o                         
   7  18   5        409.46        351.33        92.94 o                         
   9  18   5        569.19        463.70        98.91 o                         
  11  18   5       1654.55       1879.53       125.29 o                         
  13  18   5         77.16         60.14       105.24 o                         
 -12  19   5       3905.03       4443.91       173.68 o                         
 -10  19   5       1430.77       1863.02       129.46 o                         
  -8  19   5       1469.30       1138.08       112.00 o                         
  -6  19   5       2789.31       2597.93       135.55 o                         
  -4  19   5       2050.29       1950.83       124.47 o                         
  -2  19   5       7093.11       7267.07       157.96 o                         
   0  19   5        438.13        471.96        84.24 o                         
   2  19   5       6768.48       6965.02       158.80 o                         
   4  19   5       1942.27       1781.29       106.60 o                         
   6  19   5       2624.64       2530.02       126.47 o                         
   8  19   5       1368.74       1163.08       111.19 o                         
  10  19   5       1423.42       1645.88       128.31 o                         
  12  19   5       3666.19       3977.72       175.23 o                         
 -11  20   5        652.82        647.91       129.75 o                         
  -9  20   5         69.21          4.96       122.02 o                         
  -7  20   5       1088.08       1066.74       125.23 o                         
  -5  20   5       2145.60       1991.02       129.65 o                         
  -3  20   5        959.93        814.28        92.27 o                         
  -1  20   5       3239.87       3225.89       122.28 o                         
   1  20   5       3070.50       3344.92       124.23 o                         
   3  20   5        925.52        867.72        94.14 o                         
   5  20   5       2224.09       2071.57       114.03 o                         
   7  20   5       1314.46       1311.46       118.44 o                         
   9  20   5         90.41         48.70       109.70 o                         
  11  20   5        649.57        644.34       124.65 o                         
  -8  21   5        333.57        211.58       129.03 o                         
  -6  21   5        459.53        545.10       129.62 o                         
  -4  21   5        290.10        266.97       100.23 o                         
  -2  21   5        683.40        713.11        94.51 o                         
   0  21   5       1212.86       1209.04       100.82 o                         
   2  21   5        867.26        852.04        97.92 o                         
   4  21   5        245.10        227.78        88.98 o                         
   6  21   5        314.62        233.95       106.35 o                         
   8  21   5        279.13        259.84       115.44 o                         
  -7  22   5        175.89        283.33       224.75 o                         
  -5  22   5        642.82        502.07       122.88 o                         
  -3  22   5         32.71         10.58       105.02 o                         
  -1  22   5       1041.54       1324.41       109.24 o                         
   1  22   5        908.84       1128.69       105.73 o                         
   3  22   5         10.68         95.07        92.76 o                         
   5  22   5        713.01        686.93       117.52 o                         
   7  22   5        247.91        253.94       271.44 o                         
  -2  23   5       1232.13       1393.08       327.64 o                         
   0  23   5        724.97       1276.48       124.80 o                         
   2  23   5       1291.54       1289.78       320.31 o                         
  -1   1   6       3187.61       4221.15        72.39 o                         
   1   1   6       2211.94       3139.59        64.87 o                         
   0   2   6         65.56        197.72        26.56 o                         
  -3   3   6       2798.03       3126.37       127.18 o                         
  -1   3   6       6074.08       6660.57        74.10 o                         
   1   3   6       5901.84       6521.16        62.78 o                         
   3   3   6       2215.49       2454.12        95.69 o                         
  -2   4   6      16463.23      17491.97       174.42 o                         
   0   4   6      51634.73      47632.85       138.45 o                         
   2   4   6      17684.11      18813.85       152.66 o                         
  -5   5   6       5392.05       6018.03       185.08 o                         
  -3   5   6       7744.63       6674.07       102.89 o                         
  -1   5   6       2216.67       1809.84        53.78 o                         
   1   5   6       2090.19       1755.89        45.81 o                         
   3   5   6       7407.49       6633.63        95.50 o                         
   5   5   6       5559.60       6100.75       237.14 o                         
  -4   6   6      10475.27       9518.46        93.90 o                         
  -2   6   6       6545.11       5603.63       128.46 o                         
   0   6   6      16649.38      14907.12        85.17 o                         
   2   6   6       6509.93       5870.00        83.40 o                         
   4   6   6      10512.89       9568.10       108.06 o                         
  -7   7   6      25116.91      23934.68       212.23 o                         
  -5   7   6        394.37        400.62        33.52 o                         
  -3   7   6       1564.84       1357.65        50.84 o                         
  -1   7   6       8811.36       8911.87       106.24 o                         
   1   7   6       9732.84       9829.19       117.89 o                         
   3   7   6       1691.63       1539.74        53.37 o                         
   5   7   6        344.49        357.80        37.44 o                         
   7   7   6      26270.62      25138.27       176.03 o                         
  -6   8   6      12902.69      14096.84       147.71 o                         
  -4   8   6      16184.56      15899.11       104.50 o                         
  -2   8   6       3074.64       3181.64        62.81 o                         
   0   8   6        376.70        434.15        37.94 o                         
   2   8   6       3434.45       3552.42        68.21 o                         
   4   8   6      17162.35      16720.93       134.13 o                         
   6   8   6      12705.24      13503.14       159.45 o                         
  -9   9   6       1139.67       1271.75        96.47 o                         
  -7   9   6       7880.55       7963.66       178.35 o                         
  -5   9   6       4174.54       4694.33        73.89 o                         
  -3   9   6        458.46        329.02        38.41 o                         
  -1   9   6       4341.39       4018.62        91.57 o                         
   1   9   6       5312.97       4791.81        90.22 o                         
   3   9   6        414.51        303.57        41.67 o                         
   5   9   6       4318.17       4859.79        82.54 o                         
   7   9   6       8781.14       8797.46       179.39 o                         
   9   9   6       1445.45       1440.50        94.19 o                         
  -8  10   6       4331.62       4642.80       102.06 o                         
  -6  10   6      17952.15      18387.22       152.93 o                         
  -4  10   6      12637.97      11818.98       103.16 o                         
  -2  10   6       1560.02       1382.40        50.28 o                         
   0  10   6        102.20        213.09        34.98 o                         
   2  10   6       1430.91       1213.19        52.07 o                         
   4  10   6      13055.30      11932.43       108.02 o                         
   6  10   6      17747.86      18282.84       162.61 o                         
   8  10   6       4382.77       4786.27       102.22 o                         
 -11  11   6       2328.47       2503.31       168.43 o                         
  -9  11   6        119.54        100.52        57.71 o                         
  -7  11   6       3795.41       3576.04        95.66 o                         
  -5  11   6       3821.36       3883.36        81.93 o                         
  -3  11   6       4070.71       4121.32        80.08 o                         
  -1  11   6        183.66         94.92        39.63 o                         
   1  11   6        291.03        257.50        43.06 o                         
   3  11   6       3859.80       3873.46        87.28 o                         
   5  11   6       3709.09       3641.05        88.46 o                         
   7  11   6       3602.28       3342.82       112.79 o                         
   9  11   6        128.02         70.89        62.21 o                         
  11  11   6       2283.73       2521.17       140.01 o                         
 -10  12   6       3813.88       3969.65       108.84 o                         
  -8  12   6       2833.07       3059.14        95.09 o                         
  -6  12   6       1063.34       1004.40        63.38 o                         
  -4  12   6       3508.94       4119.58        90.04 o                         
  -2  12   6       3237.10       3186.85        81.71 o                         
   0  12   6      18516.84      19012.17       143.70 o                         
   2  12   6       3581.90       3637.06        92.57 o                         
   4  12   6       3462.11       4185.00        96.28 o                         
   6  12   6       1032.90       1123.11        71.14 o                         
   8  12   6       2800.43       3052.67        97.84 o                         
  10  12   6       3653.84       3791.51       114.94 o                         
 -13  13   6       7514.35       6941.08       218.85 o                         
 -11  13   6       2566.87       2510.63        98.91 o                         
  -9  13   6        975.63       1020.53        76.71 o                         
  -7  13   6       1768.40       1570.80        76.82 o                         
  -5  13   6       5821.43       5787.19       104.58 o                         
  -3  13   6       1155.28       1266.31        70.83 o                         
  -1  13   6        317.50        399.65        57.05 o                         
   1  13   6        378.32        413.15        63.05 o                         
   3  13   6       1285.95       1281.69        70.46 o                         
   5  13   6       5219.07       5242.12       113.07 o                         
   7  13   6       1558.15       1421.59        74.46 o                         
   9  13   6        997.30        984.20        85.22 o                         
  11  13   6       2443.91       2417.96       103.16 o                         
  13  13   6       7474.05       6779.08       222.86 o                         
 -12  14   6       1845.32       1920.34       101.71 o                         
 -10  14   6       5503.28       5069.67       137.66 o                         
  -8  14   6       3320.39       3214.97       110.80 o                         
  -6  14   6        470.16        760.46        70.36 o                         
  -4  14   6        693.61        765.18        65.88 o                         
  -2  14   6       1459.30       1552.87        73.74 o                         
   0  14   6      12285.97      12560.71       148.02 o                         
   2  14   6       1370.91       1444.52        78.54 o                         
   4  14   6        698.12        766.39        73.16 o                         
   6  14   6        551.90        843.77        72.56 o                         
   8  14   6       3661.17       3276.66       112.81 o                         
  10  14   6       5441.92       4952.84       136.85 o                         
  12  14   6       1850.08       1900.48       103.04 o                         
 -15  15   6         71.04         98.81       132.88 o                         
 -13  15   6       1137.55       1282.22       102.72 o                         
 -11  15   6        517.47        527.07        87.05 o                         
  -9  15   6        177.82        319.86        79.12 o                         
  -7  15   6        616.06        573.92        83.01 o                         
  -5  15   6        253.86        272.55        74.60 o                         
  -3  15   6        474.85        585.64        67.55 o                         
  -1  15   6        732.98        781.69        72.04 o                         
   1  15   6        735.38        696.50        73.53 o                         
   3  15   6        603.16        651.17        73.75 o                         
   5  15   6        411.86        252.11        74.62 o                         
   7  15   6        616.90        499.16        83.46 o                         
   9  15   6        169.19        210.29        83.64 o                         
  11  15   6        532.00        392.14        88.64 o                         
  13  15   6       1179.24       1164.19       104.24 o                         
  15  15   6         95.96       -103.62       134.69 o                         
 -14  16   6       1268.79       1242.71       107.78 o                         
 -12  16   6        702.31        680.81        95.20 o                         
 -10  16   6       1855.70       1825.57       108.92 o                         
  -8  16   6       2822.74       2701.26       120.70 o                         
  -6  16   6       2367.33       2473.58       107.89 o                         
  -4  16   6       2861.17       3013.65       113.41 o                         
  -2  16   6        606.44        557.60        72.58 o                         
   0  16   6       4206.47       5274.09       126.76 o                         
   2  16   6        600.95        434.90        76.46 o                         
   4  16   6       2597.89       2921.83       111.54 o                         
   6  16   6       2329.61       2405.90       107.36 o                         
   8  16   6       2738.16       2719.98       132.51 o                         
  10  16   6       1858.67       1763.93       112.21 o                         
  12  16   6        545.75        440.01        93.69 o                         
  14  16   6       1385.76       1294.48       111.49 o                         
 -15  17   6        183.80        289.74       147.33 o                         
 -13  17   6        443.98        379.81       100.07 o                         
 -11  17   6        461.67        468.51       100.88 o                         
  -9  17   6       2285.59       1843.47       116.51 o                         
  -7  17   6       4677.99       4985.96       159.02 o                         
  -5  17   6       1251.76       1582.53       106.09 o                         
  -3  17   6        530.41        506.55        76.25 o                         
  -1  17   6       8437.71       7842.86       146.19 o                         
   1  17   6       8800.01       8051.49       153.55 o                         
   3  17   6        575.01        744.61        86.72 o                         
   5  17   6       1259.15       1644.87       101.14 o                         
   7  17   6       4654.36       4900.51       155.78 o                         
   9  17   6       2207.31       1852.71       125.63 o                         
  11  17   6        409.48        380.72       101.64 o                         
  13  17   6        455.28        491.60       104.31 o                         
  15  17   6        192.92        136.80       252.43 o                         
 -12  18   6       2503.08       3031.91       144.75 o                         
 -10  18   6        505.48        464.09       107.87 o                         
  -8  18   6        311.04        192.03        99.91 o                         
  -6  18   6       5331.96       4880.23       160.52 o                         
  -4  18   6       7350.99       6821.85       175.83 o                         
  -2  18   6        283.64        167.10        75.92 o                         
   0  18   6        988.65        691.46        85.29 o                         
   2  18   6        307.75         55.53        77.50 o                         
   4  18   6       7210.54       6788.98       161.93 o                         
   6  18   6       5255.11       4904.81       149.64 o                         
   8  18   6        319.63        226.77       101.21 o                         
  10  18   6        487.32        550.16       106.13 o                         
  12  18   6       2347.34       2756.85       143.23 o                         
 -11  19   6         19.48         19.59       104.47 o                         
  -9  19   6        811.78       1149.76       118.48 o                         
  -7  19   6        442.88        450.41       109.75 o                         
  -5  19   6        253.43        328.36        99.58 o                         
  -3  19   6        129.64        121.43        88.68 o                         
  -1  19   6       1145.81        995.01        92.57 o                         
   1  19   6       1068.12        950.26        92.58 o                         
   3  19   6        137.55        132.19        85.15 o                         
   5  19   6        215.87        345.85        87.20 o                         
   7  19   6        374.89        269.19       102.42 o                         
   9  19   6        705.23        855.13       118.03 o                         
  11  19   6          7.10         -6.64       101.53 o                         
 -10  20   6        462.31        381.10       124.95 o                         
  -8  20   6        364.38        295.87       115.61 o                         
  -6  20   6        299.33        300.80       112.50 o                         
  -4  20   6       1029.10        983.12       111.58 o                         
  -2  20   6        303.16        356.19        91.10 o                         
   0  20   6        765.82        681.15        92.53 o                         
   2  20   6        277.21        407.25        88.49 o                         
   4  20   6       1184.04       1132.07       104.33 o                         
   6  20   6        276.77        246.38        98.42 o                         
   8  20   6        504.07        351.13       110.22 o                         
  10  20   6        344.68        321.94       116.12 o                         
  -7  21   6        639.15        390.95       118.08 o                         
  -5  21   6       1121.08       1136.13       125.94 o                         
  -3  21   6        957.83        947.59       115.00 o                         
  -1  21   6       1567.31       1234.81       107.86 o                         
   1  21   6       1572.55       1318.60       104.48 o                         
   3  21   6       1090.34       1021.54       102.64 o                         
   5  21   6       1026.52       1171.72       113.98 o                         
   7  21   6        715.01        475.38       121.26 o                         
  -4  22   6        142.89         63.43       112.82 o                         
  -2  22   6       1016.12       1015.06       113.00 o                         
   0  22   6       3831.65       4014.47       146.91 o                         
   2  22   6       1121.02       1147.73       107.44 o                         
   4  22   6        139.71        138.64        96.88 o                         
   0   1   7       1902.06       1629.34        39.72 o                         
  -1   2   7       4433.05       3988.40        71.89 o                         
   1   2   7       4903.24       4392.75        72.33 o                         
  -2   3   7      14818.26      16430.57       129.06 o                         
   0   3   7        130.96         96.64        26.21 o                         
   2   3   7      15478.12      17469.03       173.94 o                         
  -3   4   7       6760.12       7045.68       114.99 o                         
  -1   4   7       3470.83       3946.91        70.67 o                         
   1   4   7       3164.65       3477.02        60.95 o                         
   3   4   7       7189.75       7423.45       127.89 o                         
  -4   5   7      11453.23      13126.49        94.53 o                         
  -2   5   7       9657.83       8110.06       100.23 o                         
   0   5   7       1002.05        891.17        36.51 o                         
   2   5   7       9829.85       8282.63        84.34 o                         
   4   5   7      11455.34      13417.93        84.84 o                         
  -5   6   7      10944.13       9964.70        92.80 o                         
  -3   6   7       9052.15       9459.04       112.75 o                         
  -1   6   7       6686.39       5891.53        66.17 o                         
   1   6   7       5977.84       5184.90        66.17 o                         
   3   6   7       8741.22       9341.74       119.82 o                         
   5   6   7      10489.85       9741.29        81.59 o                         
  -6   7   7       1114.30       1104.49        62.89 o                         
  -4   7   7       3658.52       3165.34        67.37 o                         
  -2   7   7      11021.98      10568.02        87.50 o                         
   0   7   7        199.32        376.85        34.41 o                         
   2   7   7      11104.13      10528.99        84.31 o                         
   4   7   7       3412.60       2975.57        69.92 o                         
   6   7   7       1414.61       1401.72        80.34 o                         
  -7   8   7       8782.01       8782.06       109.06 o                         
  -5   8   7      17256.65      17660.16       157.87 o                         
  -3   8   7       8727.67       8314.17       128.92 o                         
  -1   8   7       3517.31       3432.15        64.05 o                         
   1   8   7       3106.95       3192.29        66.65 o                         
   3   8   7       8192.31       7679.35       100.70 o                         
   5   8   7      17735.70      18016.66       169.30 o                         
   7   8   7       8247.85       8033.93       103.21 o                         
  -8   9   7       1316.44       1562.87        70.92 o                         
  -6   9   7       5118.60       4469.14        91.72 o                         
  -4   9   7        100.11         68.13        37.65 o                         
  -2   9   7      12105.43      11740.42        96.06 o                         
   0   9   7        140.47        161.24        37.92 o                         
   2   9   7      12410.67      12307.58       136.16 o                         
   4   9   7        124.77         55.70        41.70 o                         
   6   9   7       5471.42       4775.02        86.61 o                         
   8   9   7       1208.18       1348.96        72.42 o                         
  -9  10   7       2110.86       2288.52        90.99 o                         
  -7  10   7       3642.23       4351.16       104.39 o                         
  -5  10   7       7065.07       6488.80        94.44 o                         
  -3  10   7       5506.67       4769.22        77.09 o                         
  -1  10   7       1361.15       1435.41        53.30 o                         
   1  10   7       1060.30       1048.23        58.75 o                         
   3  10   7       5746.61       5125.84        93.38 o                         
   5  10   7       6581.46       5946.57        98.21 o                         
   7  10   7       2892.15       3557.59       118.63 o                         
   9  10   7       1791.29       1963.06        92.04 o                         
 -10  11   7       4011.28       4606.71       115.87 o                         
  -8  11   7       4546.76       4443.75       111.20 o                         
  -6  11   7       3382.42       4054.36        97.07 o                         
  -4  11   7       2039.72       1847.77        66.08 o                         
  -2  11   7       5575.30       5340.53        88.71 o                         
   0  11   7       2041.82       1954.05        70.40 o                         
   2  11   7       5603.29       5310.69       104.16 o                         
   4  11   7       2055.53       1914.87        76.52 o                         
   6  11   7       3011.67       3739.72        94.13 o                         
   8  11   7       4421.04       4090.48       115.03 o                         
  10  11   7       3587.36       4047.59       118.91 o                         
 -11  12   7       1431.71       1523.64        84.68 o                         
  -9  12   7       3179.21       3057.39        97.68 o                         
  -7  12   7       1279.45       1343.34        78.93 o                         
  -5  12   7       1676.75       1933.11        78.02 o                         
  -3  12   7       5363.09       4928.12        98.41 o                         
  -1  12   7        620.20        490.38        59.71 o                         
   1  12   7        737.18        665.51        62.06 o                         
   3  12   7       6076.68       5591.19       110.77 o                         
   5  12   7       1675.90       1940.57        81.04 o                         
   7  12   7        911.98        903.08        74.56 o                         
   9  12   7       3088.36       2940.64       122.24 o                         
  11  12   7       1798.64       1924.56        97.73 o                         
 -12  13   7       1284.52       1324.35        90.72 o                         
 -10  13   7       1478.64       1661.89        89.93 o                         
  -8  13   7       1140.11       1084.72        80.21 o                         
  -6  13   7        576.97        497.25        66.71 o                         
  -4  13   7       2349.10       2439.26        86.94 o                         
  -2  13   7       1260.26        930.37        67.40 o                         
   0  13   7       1977.85       2157.38        86.44 o                         
   2  13   7       1485.90       1037.03        73.91 o                         
   4  13   7       2471.65       2529.34        88.85 o                         
   6  13   7        380.33        345.90        65.86 o                         
   8  13   7        922.96        778.01        87.43 o                         
  10  13   7       1432.42       1704.29       101.15 o                         
  12  13   7       1403.29       1392.00       102.49 o                         
 -13  14   7        136.25        280.98        88.28 o                         
 -11  14   7         90.07        100.93        77.03 o                         
  -9  14   7        708.85        758.03        83.15 o                         
  -7  14   7         96.91        150.14        72.00 o                         
  -5  14   7       1718.92       1993.23        91.38 o                         
  -3  14   7         39.09        137.35        63.53 o                         
  -1  14   7       1140.12       1369.28        78.36 o                         
   1  14   7       1345.62       1704.33        86.24 o                         
   3  14   7         33.42        115.79        65.06 o                         
   5  14   7       1727.91       1914.50        88.05 o                         
   7  14   7         28.33        -16.63        73.60 o                         
   9  14   7        818.36        757.49        92.47 o                         
  11  14   7         93.51        116.07        83.38 o                         
  13  14   7        106.07        106.51        90.11 o                         
 -14  15   7       1426.41       1145.17       111.38 o                         
 -12  15   7       2862.83       2907.87       123.67 o                         
 -10  15   7       2397.56       2357.79       112.19 o                         
  -8  15   7       3188.29       3209.20       122.95 o                         
  -6  15   7       3305.50       3377.82       127.21 o                         
  -4  15   7       3423.40       3718.31       121.91 o                         
  -2  15   7       5798.49       6326.96       130.55 o                         
   0  15   7          9.94         12.07        64.69 o                         
   2  15   7       5435.26       5875.19       135.01 o                         
   4  15   7       3231.81       3494.64       111.47 o                         
   6  15   7       3633.41       3460.10       118.13 o                         
   8  15   7       3205.11       3406.84       134.44 o                         
  10  15   7       2319.23       2189.70       118.62 o                         
  12  15   7       2715.14       2774.97       124.91 o                         
  14  15   7       1426.98       1113.04       115.11 o                         
 -15  16   7       2217.29       2218.47       130.46 o                         
 -13  16   7         43.03        137.96        93.96 o                         
 -11  16   7       3057.25       2940.92       131.68 o                         
  -9  16   7       3364.28       3275.43       130.44 o                         
  -7  16   7       1337.25       1446.67       108.08 o                         
  -5  16   7        797.90        971.15        93.71 o                         
  -3  16   7       3420.52       3255.37       111.09 o                         
  -1  16   7       2594.35       2555.61        98.38 o                         
   1  16   7       2639.48       2568.61        98.25 o                         
   3  16   7       3550.58       3322.84       117.66 o                         
   5  16   7        859.84       1121.40        92.89 o                         
   7  16   7       1506.44       1560.00       116.20 o                         
   9  16   7       3623.39       3569.71       148.45 o                         
  11  16   7       3215.21       3086.01       132.05 o                         
  13  16   7         76.56        -17.74        94.28 o                         
  15  16   7       2180.93       2072.43       134.27 o                         
 -14  17   7        214.30        255.84       132.01 o                         
 -12  17   7       1041.03       1178.59       113.03 o                         
 -10  17   7        221.91         99.52        92.92 o                         
  -8  17   7        434.23        518.70       103.66 o                         
  -6  17   7       1089.91       1100.48       110.58 o                         
  -4  17   7        556.19        554.01        90.26 o                         
  -2  17   7       4696.09       5151.83       139.88 o                         
   0  17   7        752.66        686.90        81.87 o                         
   2  17   7       4590.91       5056.55       144.78 o                         
   4  17   7        558.07        483.85        86.19 o                         
   6  17   7       1257.09       1101.24       108.00 o                         
   8  17   7        507.07        604.61       107.25 o                         
  10  17   7        207.60         37.64       102.42 o                         
  12  17   7        964.02       1044.50       116.55 o                         
  14  17   7        198.88        146.24       108.88 o                         
 -11  18   7        541.14        534.86       114.37 o                         
  -9  18   7        116.20         -2.54        98.16 o                         
  -7  18   7        253.87        334.13       101.25 o                         
  -5  18   7          0.77         -0.56        93.33 o                         
  -3  18   7        121.66        -12.96        82.14 o                         
  -1  18   7         48.49        140.26        82.52 o                         
   1  18   7         28.20         61.69        79.35 o                         
   3  18   7         67.83        119.49        83.32 o                         
   5  18   7          6.50         30.83        82.42 o                         
   7  18   7        283.71        409.30       105.42 o                         
   9  18   7        102.62        -43.99       101.62 o                         
  11  18   7        486.42        485.67       109.51 o                         
 -10  19   7        215.35        309.67       116.27 o                         
  -8  19   7        404.91        518.82       110.32 o                         
  -6  19   7       2385.97       2563.87       148.01 o                         
  -4  19   7       2926.12       3337.47       144.75 o                         
  -2  19   7       2228.29       2089.52       119.70 o                         
   0  19   7        433.15        601.81        92.71 o                         
   2  19   7       2208.74       1930.56       107.38 o                         
   4  19   7       2838.39       3132.09       127.77 o                         
   6  19   7       2738.36       2846.57       139.94 o                         
   8  19   7        593.70        850.60       119.75 o                         
  10  19   7        234.35        197.21       103.83 o                         
  -9  20   7       1996.29       1826.58       152.86 o                         
  -7  20   7        466.93        563.51       121.98 o                         
  -5  20   7         79.63        182.66       107.45 o                         
  -3  20   7        492.54        383.19       101.70 o                         
  -1  20   7        910.33        900.55       102.88 o                         
   1  20   7       1013.46       1015.88       104.10 o                         
   3  20   7        574.40        485.67        92.10 o                         
   5  20   7         23.20         86.18        99.11 o                         
   7  20   7        287.19        243.38       108.36 o                         
   9  20   7       1849.06       1351.07       132.65 o                         
  -6  21   7       2039.21       2389.53       149.73 o                         
  -4  21   7        890.03        802.25       122.78 o                         
  -2  21   7       1495.40       1527.55       119.86 o                         
   0  21   7         63.28         49.63        90.98 o                         
   2  21   7       1371.37       1445.55       114.27 o                         
   4  21   7        862.41        711.49       108.87 o                         
   6  21   7       2009.75       2277.13       143.91 o                         
  -1  22   7       1090.21       1075.85       125.01 o                         
   1  22   7       1162.45       1222.06       117.65 o                         
   0   0   8       9201.47       6903.24       133.39 o                         
  -2   2   8       4832.63       4774.04        77.54 o                         
   0   2   8      10373.48       9992.72        71.53 o                         
   2   2   8       4942.34       5049.83       103.50 o                         
  -1   3   8       3935.59       3430.16        57.33 o                         
   1   3   8       4180.82       3725.15        61.34 o                         
  -4   4   8      42887.22      41367.46       482.70 o                         
  -2   4   8       7864.24       8325.29        73.84 o                         
   0   4   8       9333.68      12025.23        71.98 o                         
   2   4   8       7596.68       8126.69        76.42 o                         
   4   4   8      43921.98      43195.30       476.02 o                         
  -3   5   8       3060.15       2374.92        52.32 o                         
  -1   5   8        153.96        219.15        33.01 o                         
   1   5   8        380.57        348.91        34.44 o                         
   3   5   8       2971.91       2261.11        52.48 o                         
  -6   6   8      28488.10      27246.14       745.38 o                         
  -4   6   8      12066.14      12329.14       131.34 o                         
  -2   6   8       2786.90       2872.54        58.03 o                         
   0   6   8        149.28        200.22        32.94 o                         
   2   6   8       2616.20       2709.45        93.81 o                         
   4   6   8      11902.48      12356.77       130.55 o                         
   6   6   8      27216.43      26136.16       397.69 o                         
  -5   7   8      10836.32      10456.78       103.78 o                         
  -3   7   8       1332.41       1210.11        54.25 o                         
  -1   7   8        921.59       1011.06        42.98 o                         
   1   7   8       1014.88       1101.45        47.48 o                         
   3   7   8       1536.09       1427.78        49.80 o                         
   5   7   8      11823.14      11393.12       119.87 o                         
  -8   8   8      10975.44      10478.42       274.44 o                         
  -6   8   8       7139.29       7568.56       104.96 o                         
  -4   8   8        918.39       1170.26        52.37 o                         
  -2   8   8       7394.26       7223.05        82.57 o                         
   0   8   8      14771.55      14241.81       174.82 o                         
   2   8   8       8183.18       7995.27       106.63 o                         
   4   8   8        845.87       1048.98        53.05 o                         
   6   8   8       7306.66       7617.64       109.11 o                         
   8   8   8      11819.83      11248.14       401.29 o                         
  -7   9   8       3085.66       3414.82       102.11 o                         
  -5   9   8       3926.84       4104.69        87.48 o                         
  -3   9   8      11973.44      12343.82       208.08 o                         
  -1   9   8       2019.64       2064.79        64.76 o                         
   1   9   8       1964.38       2000.65        70.08 o                         
   3   9   8      11848.64      12167.96       138.19 o                         
   5   9   8       4198.08       4210.82       104.76 o                         
   7   9   8       2817.56       3117.02       103.41 o                         
 -10  10   8      13553.30      15266.87       230.32 o                         
  -8  10   8       7067.65       6545.34       119.40 o                         
  -6  10   8       1811.43       1940.51        77.10 o                         
  -4  10   8        181.73        193.90        48.86 o                         
  -2  10   8       6187.39       6021.62        98.96 o                         
   0  10   8      12310.06      12221.50       146.96 o                         
   2  10   8       6422.63       6388.33       105.93 o                         
   4  10   8        232.07        273.76        53.84 o                         
   6  10   8       1843.36       1925.68        80.48 o                         
   8  10   8       7848.92       7148.53       140.14 o                         
  10  10   8      14022.42      15498.45       253.56 o                         
  -9  11   8        158.16        329.92        65.17 o                         
  -7  11   8       1910.65       1652.08        80.55 o                         
  -5  11   8       1028.95       1263.00        70.59 o                         
  -3  11   8        268.55        267.48        57.68 o                         
  -1  11   8        281.86        274.85        52.97 o                         
   1  11   8        272.52        250.99        55.49 o                         
   3  11   8        343.31        363.52        59.06 o                         
   5  11   8       1066.21       1193.35        72.30 o                         
   7  11   8       2058.37       1770.78        86.62 o                         
   9  11   8         68.97        135.79        75.62 o                         
 -12  12   8        177.24        239.56       103.49 o                         
 -10  12   8          9.06         45.87        68.27 o                         
  -8  12   8       1804.67       1828.60        86.56 o                         
  -6  12   8       2504.99       2513.44        94.26 o                         
  -4  12   8       2328.72       2335.13        95.31 o                         
  -2  12   8        744.65        658.45        68.24 o                         
   0  12   8       2401.85       2676.58        88.79 o                         
   2  12   8        604.86        468.36        62.08 o                         
   4  12   8       2486.52       2424.15        87.53 o                         
   6  12   8       2073.19       2212.17        92.46 o                         
   8  12   8       1860.46       1969.58       102.57 o                         
  10  12   8          9.34         35.15        80.91 o                         
  12  12   8         73.40         63.76       122.43 o                         
 -11  13   8        195.20        140.39        74.45 o                         
  -9  13   8       4081.55       4259.86       121.59 o                         
  -7  13   8       1964.43       1848.89        95.35 o                         
  -5  13   8       1412.87       1216.82        86.73 o                         
  -3  13   8       3032.35       2634.60        90.26 o                         
  -1  13   8        556.03        539.59        67.07 o                         
   1  13   8        611.40        619.56        71.65 o                         
   3  13   8       3046.70       2613.88        96.15 o                         
   5  13   8       1404.80       1066.06        79.50 o                         
   7  13   8       2270.58       2148.65       102.02 o                         
   9  13   8       3823.78       3628.61       128.19 o                         
  11  13   8        320.25         74.05        85.38 o                         
 -14  14   8       5176.50       5030.72       232.11 o                         
 -12  14   8       1739.51       1930.13       112.37 o                         
 -10  14   8         99.92         97.23        81.62 o                         
  -8  14   8         52.92         98.98        80.67 o                         
  -6  14   8       2709.25       2617.73       111.63 o                         
  -4  14   8      11282.27      10832.59       160.32 o                         
  -2  14   8       2042.95       2145.79        94.02 o                         
   0  14   8       3301.44       3036.49        98.78 o                         
   2  14   8       1899.40       1976.56        91.90 o                         
   4  14   8      11449.66      10947.28       170.85 o                         
   6  14   8       2628.78       2503.66       101.81 o                         
   8  14   8         45.75         63.05        84.93 o                         
  10  14   8         99.04         27.36        85.71 o                         
  12  14   8       1606.20       1599.69       116.78 o                         
  14  14   8       5086.14       4646.68       226.51 o                         
 -13  15   8       2668.20       3120.61       144.24 o                         
 -11  15   8        448.78        542.85        95.26 o                         
  -9  15   8       2089.15       1960.72       115.31 o                         
  -7  15   8         33.89         12.15        85.36 o                         
  -5  15   8       2913.32       2657.50       114.96 o                         
  -3  15   8       1180.40        877.57        81.95 o                         
  -1  15   8       1112.72       1099.77        83.95 o                         
   1  15   8       1197.88       1277.53        94.35 o                         
   3  15   8       1155.43        875.02        81.65 o                         
   5  15   8       2852.16       2674.89       111.57 o                         
   7  15   8         48.68         14.42        90.54 o                         
   9  15   8       2157.15       1942.72       121.45 o                         
  11  15   8        476.31        529.67        97.11 o                         
  13  15   8       2622.77       3032.76       141.19 o                         
 -14  16   8       1442.42       1453.45       126.93 o                         
 -12  16   8       1041.81        802.32       111.54 o                         
 -10  16   8       1624.91       1971.90       122.05 o                         
  -8  16   8       2203.67       2603.82       129.33 o                         
  -6  16   8        975.01       1115.96       105.80 o                         
  -4  16   8       3073.23       4205.90       138.35 o                         
  -2  16   8        545.63        550.43        81.28 o                         
   0  16   8       4158.47       4271.79       127.96 o                         
   2  16   8        516.98        488.96        79.43 o                         
   4  16   8       3075.29       4244.77       136.22 o                         
   6  16   8        986.00       1134.39       106.02 o                         
   8  16   8       2000.02       2308.92       133.01 o                         
  10  16   8       1555.06       1774.09       129.46 o                         
  12  16   8       1047.12        556.61       112.00 o                         
  14  16   8       1466.65       1358.84       123.26 o                         
 -13  17   8       1576.61       1524.60       172.70 o                         
 -11  17   8       1216.01       1123.21       120.63 o                         
  -9  17   8        475.51        504.55       104.14 o                         
  -7  17   8        186.96        139.10        98.11 o                         
  -5  17   8       1423.99       1573.83       114.42 o                         
  -3  17   8       3836.96       4117.41       133.26 o                         
  -1  17   8        183.48         97.18        77.45 o                         
   1  17   8        160.04        152.21        82.85 o                         
   3  17   8       3820.46       4073.70       133.66 o                         
   5  17   8       1540.00       1750.33       110.88 o                         
   7  17   8        151.97         51.80        97.10 o                         
   9  17   8        497.77        685.65       114.41 o                         
  11  17   8       1273.98       1126.46       120.98 o                         
  13  17   8       1597.05       1508.36       143.10 o                         
 -10  18   8       1340.49       1295.91       122.62 o                         
  -8  18   8       1727.12       1607.58       127.90 o                         
  -6  18   8        138.10        230.90       102.53 o                         
  -4  18   8        486.26        666.33       101.22 o                         
  -2  18   8       1702.90       1800.24       112.78 o                         
   0  18   8       1470.38       1465.88       104.93 o                         
   2  18   8       1568.68       1568.78       105.76 o                         
   4  18   8        484.86        649.92        98.07 o                         
   6  18   8        179.86        388.11       101.79 o                         
   8  18   8       1675.21       1441.05       126.04 o                         
  10  18   8       1332.58       1285.98       130.88 o                         
  -9  19   8        103.95        196.49       109.91 o                         
  -7  19   8          4.13        -79.75       102.05 o                         
  -5  19   8        102.47         80.41       103.00 o                         
  -3  19   8        346.85        366.96       105.47 o                         
  -1  19   8        146.67         94.14        92.87 o                         
   1  19   8        138.61         -0.80        86.00 o                         
   3  19   8        340.57        346.93        95.72 o                         
   5  19   8        133.62         76.14        98.14 o                         
   7  19   8          6.33         -8.04       104.30 o                         
   9  19   8         94.41         55.36       110.08 o                         
  -8  20   8       1700.63       1931.43       492.41 o                         
  -6  20   8       1354.67       1787.25       136.95 o                         
  -4  20   8        566.46        651.34       118.34 o                         
  -2  20   8        241.12        129.87        96.31 o                         
   0  20   8       2160.58       2430.08       131.94 o                         
   2  20   8        222.50        177.33        92.71 o                         
   4  20   8        587.59        641.72       110.02 o                         
   6  20   8       1513.66       1939.71       138.53 o                         
  -3  21   8        610.81        597.39       120.85 o                         
  -1  21   8       1698.85       1706.00       123.19 o                         
   1  21   8       1614.63       1601.95       119.58 o                         
   3  21   8        649.32        749.63       111.80 o                         
   0   1   9         58.91        175.02        31.21 o                         
  -1   2   9      10951.98       9831.55        89.08 o                         
   1   2   9      10388.43       9277.16        73.34 o                         
  -2   3   9       5038.91       5202.15        72.73 o                         
   0   3   9         91.16        267.82        30.92 o                         
   2   3   9       4566.72       4615.64        74.85 o                         
  -3   4   9       1322.49       1439.04        44.95 o                         
  -1   4   9       3749.70       4124.43        61.48 o                         
   1   4   9       3824.80       4170.82        57.47 o                         
   3   4   9       1086.80       1172.07        43.13 o                         
  -4   5   9       8221.64       7950.95        87.98 o                         
  -2   5   9       3053.61       2854.13        58.10 o                         
   0   5   9        123.83        143.68        32.89 o                         
   2   5   9       3116.49       3023.90        61.54 o                         
   4   5   9       8562.23       8258.91        90.82 o                         
  -5   6   9       4909.33       4622.52       102.81 o                         
  -3   6   9       4252.32       4387.05        72.98 o                         
  -1   6   9       4080.56       4425.24        69.48 o                         
   1   6   9       3643.99       3884.36        72.19 o                         
   3   6   9       4584.48       4730.44        74.42 o                         
   5   6   9       4795.03       4621.99        83.41 o                         
  -6   7   9       7948.71       8587.56       116.34 o                         
  -4   7   9        423.94        466.19        45.53 o                         
  -2   7   9       6000.41       6413.64        87.67 o                         
   0   7   9       2313.88       2609.09        63.64 o                         
   2   7   9       6627.83       6935.49        98.91 o                         
   4   7   9        497.04        474.56        51.08 o                         
   6   7   9       7261.35       7684.19       125.77 o                         
  -7   8   9       3727.60       3166.01        90.93 o                         
  -5   8   9       5466.34       5516.63        98.64 o                         
  -3   8   9       2104.15       2260.87        66.79 o                         
  -1   8   9        144.06        161.50        45.39 o                         
   1   8   9         61.35         19.06        46.44 o                         
   3   8   9       2087.61       2329.20        72.56 o                         
   5   8   9       5082.33       5190.81       107.69 o                         
   7   8   9       3589.98       2952.79        91.62 o                         
  -8   9   9         68.06        179.65        59.32 o                         
  -6   9   9       4611.27       4711.94       105.56 o                         
  -4   9   9       2165.27       2658.53        99.38 o                         
  -2   9   9      11550.52      10666.60       130.56 o                         
   0   9   9        105.27        196.76        52.05 o                         
   2   9   9      11941.08      10974.11       154.11 o                         
   4   9   9       2300.27       2763.29        92.71 o                         
   6   9   9       3996.52       3949.85       100.37 o                         
   8   9   9         81.29         85.34        68.29 o                         
  -9  10   9        178.27        156.79        64.08 o                         
  -7  10   9       1175.30        940.79        72.46 o                         
  -5  10   9       1965.16       2205.13        91.85 o                         
  -3  10   9       1955.30       1956.50        75.26 o                         
  -1  10   9        108.30        239.09        56.34 o                         
   1  10   9         39.93        136.05        54.29 o                         
   3  10   9       1576.77       1537.89        70.44 o                         
   5  10   9       1943.66       2114.66        84.89 o                         
   7  10   9       1068.69        743.21        73.70 o                         
   9  10   9        137.34         93.56        79.94 o                         
 -10  11   9        592.41        804.46        79.57 o                         
  -8  11   9       4534.54       4534.95       119.66 o                         
  -6  11   9       1048.38        985.10        82.59 o                         
  -4  11   9        912.01        788.53        73.49 o                         
  -2  11   9       2848.47       2955.65        94.35 o                         
   0  11   9        616.79        638.03        62.18 o                         
   2  11   9       2656.47       2865.24        90.86 o                         
   4  11   9        694.89        597.32        70.08 o                         
   6  11   9       1092.44       1186.15        79.12 o                         
   8  11   9       4450.12       4380.05       147.43 o                         
  10  11   9        586.93        666.79        93.07 o                         
 -11  12   9       1486.88       1471.91        93.16 o                         
  -9  12   9       1317.93       1324.14        86.68 o                         
  -7  12   9       1966.21       1876.03        98.64 o                         
  -5  12   9       3964.06       3590.34       120.90 o                         
  -3  12   9       2090.75       2086.94        89.63 o                         
  -1  12   9       2932.55       2531.78        92.07 o                         
   1  12   9       2706.43       2436.18        92.35 o                         
   3  12   9       1878.64       1896.22        84.52 o                         
   5  12   9       4187.36       3642.85       112.97 o                         
   7  12   9       2274.01       2122.47        98.50 o                         
   9  12   9       1373.94       1334.80       107.86 o                         
  11  12   9       1342.95       1336.63       107.80 o                         
 -12  13   9        795.24        988.41        96.75 o                         
 -10  13   9        803.98        806.03        91.93 o                         
  -8  13   9       7211.73       6973.98       157.56 o                         
  -6  13   9       2719.74       2452.16       110.82 o                         
  -4  13   9        771.66       1176.28        87.74 o                         
  -2  13   9       2197.20       1920.02        88.29 o                         
   0  13   9        323.78        374.67        72.33 o                         
   2  13   9       2145.65       1904.97        90.70 o                         
   4  13   9        716.56        977.66        83.92 o                         
   6  13   9       2771.21       2567.83       103.36 o                         
   8  13   9       7235.69       6826.71       158.59 o                         
  10  13   9        655.59        525.63        99.27 o                         
  12  13   9        795.41       1003.13       108.24 o                         
 -13  14   9        261.18        328.32       106.22 o                         
 -11  14   9        941.20       1071.60       105.82 o                         
  -9  14   9        314.58        387.78        87.45 o                         
  -7  14   9        214.40        301.70        85.82 o                         
  -5  14   9       1935.50       1798.82       102.58 o                         
  -3  14   9       1926.98       2009.42        94.41 o                         
  -1  14   9       1662.29       1566.60        90.96 o                         
   1  14   9       1458.82       1330.97        91.33 o                         
   3  14   9       1930.88       2024.76       100.76 o                         
   5  14   9       1947.47       1731.49        98.80 o                         
   7  14   9        199.20        235.53        85.81 o                         
   9  14   9        251.26        434.70        93.94 o                         
  11  14   9        776.81        726.83       103.46 o                         
  13  14   9        256.43        332.76       102.57 o                         
 -14  15   9        830.75        835.13       121.60 o                         
 -12  15   9       1235.89       1392.86       127.46 o                         
 -10  15   9       2122.25       2258.47       124.37 o                         
  -8  15   9       3419.93       3770.84       139.29 o                         
  -6  15   9       2655.29       2738.18       120.86 o                         
  -4  15   9       2309.84       1870.53       103.91 o                         
  -2  15   9       4147.67       4061.72       130.18 o                         
   0  15   9       2029.96       2311.75       103.30 o                         
   2  15   9       4086.33       3848.02       124.98 o                         
   4  15   9       2396.95       2054.93       105.33 o                         
   6  15   9       2560.06       2645.12       120.44 o                         
   8  15   9       3298.21       3265.98       143.71 o                         
  10  15   9       2308.01       2456.93       143.03 o                         
  12  15   9       1354.55       1408.20       120.80 o                         
  14  15   9        773.71        714.17       114.81 o                         
 -13  16   9        531.93        430.12       137.11 o                         
 -11  16   9        788.95        666.57       106.17 o                         
  -9  16   9       1520.00       1578.30       117.54 o                         
  -7  16   9       1806.08       1534.73       115.68 o                         
  -5  16   9        592.48        616.99        95.82 o                         
  -3  16   9        801.70        659.37        90.62 o                         
  -1  16   9       1284.20       1083.51        95.40 o                         
   1  16   9       1378.93       1200.99        92.98 o                         
   3  16   9        869.72        857.93        91.80 o                         
   5  16   9        740.13        643.45        96.48 o                         
   7  16   9       1834.69       1618.30       124.12 o                         
   9  16   9       1508.10       1624.33       128.76 o                         
  11  16   9        803.76        538.85       117.63 o                         
  13  16   9        646.10        412.92       115.88 o                         
 -12  17   9        353.49        156.86       366.92 o                         
 -10  17   9        277.74        385.87       104.45 o                         
  -8  17   9        911.10        624.73       107.73 o                         
  -6  17   9       1732.61       1712.28       122.25 o                         
  -4  17   9        251.20        396.07        99.90 o                         
  -2  17   9       1556.22       1483.08       104.63 o                         
   0  17   9        207.08        270.05        82.66 o                         
   2  17   9       1749.50       1575.36       112.69 o                         
   4  17   9        253.99        464.18        94.11 o                         
   6  17   9       1786.77       1771.39       122.28 o                         
   8  17   9        794.44        395.18       110.47 o                         
  10  17   9        382.43        335.80       120.60 o                         
  -9  18   9         29.75         63.14       101.43 o                         
  -7  18   9        534.75        819.40       116.32 o                         
  -5  18   9         82.82         73.90        97.22 o                         
  -3  18   9        121.20        176.31        95.72 o                         
  -1  18   9        164.04         96.89        90.93 o                         
   1  18   9        218.96        182.38        89.24 o                         
   3  18   9        126.27        121.92        95.28 o                         
   5  18   9         98.51        137.26        98.49 o                         
   7  18   9        480.51        638.05       116.61 o                         
   9  18   9         43.66        -37.12       106.81 o                         
  -8  19   9        396.75        376.79       118.93 o                         
  -6  19   9       2135.24       2045.73       131.75 o                         
  -4  19   9       2082.01       2086.72       139.44 o                         
  -2  19   9       3094.08       3718.13       154.35 o                         
   0  19   9         55.24        218.22        96.84 o                         
   2  19   9       2975.37       3553.26       145.10 o                         
   4  19   9       2197.33       2283.54       141.73 o                         
   6  19   9       2122.27       1959.68       132.14 o                         
   8  19   9        448.97        431.99       117.55 o                         
  -5  20   9        490.39        489.97       128.06 o                         
  -3  20   9        538.49        638.96       119.02 o                         
  -1  20   9        790.87        844.62       111.95 o                         
   1  20   9        702.57        760.80       114.21 o                         
   3  20   9        461.37        526.16       105.67 o                         
   5  20   9        391.99        435.11       118.58 o                         
  -1   1  10       6863.24       6777.64       123.61 o                         
   1   1  10       6886.04       6811.16       100.28 o                         
   0   2  10       4136.50       3996.44        93.14 o                         
  -3   3  10        228.19        248.87        55.51 o                         
  -1   3  10        520.74        589.60        38.68 o                         
   1   3  10        527.06        600.90        38.82 o                         
   3   3  10        324.82        404.66        57.78 o                         
  -2   4  10       5721.79       5662.02        83.28 o                         
   0   4  10      23624.81      21932.51       155.61 o                         
   2   4  10       5770.95       5907.16        82.48 o                         
  -5   5  10       5096.52       5793.02       136.25 o                         
  -3   5  10       1823.43       1921.14        56.41 o                         
  -1   5  10        170.85        210.51        38.05 o                         
   1   5  10        159.45        204.31        42.01 o                         
   3   5  10       1799.88       1819.84        60.04 o                         
   5   5  10       4341.58       4844.66       135.58 o                         
  -4   6  10       5198.09       5520.42        92.00 o                         
  -2   6  10       4261.32       4537.46        82.14 o                         
   0   6  10      21120.60      22486.43       224.10 o                         
   2   6  10       4218.66       4213.88        81.95 o                         
   4   6  10       5287.54       5588.13        92.82 o                         
  -7   7  10       1395.29       1392.99       102.00 o                         
  -5   7  10       1544.18       1459.74        67.58 o                         
  -3   7  10       1846.22       1546.80        61.80 o                         
  -1   7  10       2795.70       2802.68        76.55 o                         
   1   7  10       3062.23       2971.38        79.48 o                         
   3   7  10       1762.07       1505.68        66.15 o                         
   5   7  10       1321.99       1227.96        67.22 o                         
   7   7  10       1356.78       1380.25       113.33 o                         
  -6   8  10       4660.05       4405.62       103.79 o                         
  -4   8  10       7049.79       7148.99       112.22 o                         
  -2   8  10        335.69        601.53        59.91 o                         
   0   8  10       1085.73       1331.30        68.19 o                         
   2   8  10        281.39        511.90        59.73 o                         
   4   8  10       7179.63       7107.23       134.72 o                         
   6   8  10       5106.64       4860.56       115.17 o                         
  -9   9  10       2386.17       2578.34       129.57 o                         
  -7   9  10       5304.34       6507.57       153.99 o                         
  -5   9  10       4182.93       4202.85       105.75 o                         
  -3   9  10         43.12         28.47        55.41 o                         
  -1   9  10        897.88       1154.32        68.55 o                         
   1   9  10       1354.60       1567.40        69.87 o                         
   3   9  10         66.19         73.41        55.77 o                         
   5   9  10       4308.38       4295.08       107.73 o                         
   7   9  10       6017.93       6938.88       144.10 o                         
   9   9  10       3218.29       3410.69       259.05 o                         
  -8  10  10        322.19        288.13        72.24 o                         
  -6  10  10       8235.62       8153.47       150.12 o                         
  -4  10  10       4145.76       3670.90       116.42 o                         
  -2  10  10       1621.81       1500.84        75.12 o                         
   0  10  10       1956.35       2385.66        87.04 o                         
   2  10  10       1601.47       1453.94        74.78 o                         
   4  10  10       3846.79       3383.34       104.29 o                         
   6  10  10       8155.17       8062.72       140.87 o                         
   8  10  10        315.43        279.63        83.47 o                         
 -11  11  10        737.65        338.78       122.09 o                         
  -9  11  10        176.77        265.78        76.25 o                         
  -7  11  10        771.85        592.29        81.89 o                         
  -5  11  10        772.46       1013.92        86.41 o                         
  -3  11  10        632.68        463.76        72.77 o                         
  -1  11  10        174.99        167.23        65.03 o                         
   1  11  10        227.72        339.60        64.94 o                         
   3  11  10        695.61        533.85        72.17 o                         
   5  11  10        732.74        925.77        79.19 o                         
   7  11  10        830.90        668.97        85.32 o                         
   9  11  10        260.75        213.00        89.25 o                         
  11  11  10        757.59        402.47       133.43 o                         
 -10  12  10       1901.52       2030.86       111.03 o                         
  -8  12  10       2249.19       2188.55       107.17 o                         
  -6  12  10         43.02         63.03        76.04 o                         
  -4  12  10       1385.56       1366.73        91.82 o                         
  -2  12  10        330.82        498.48        75.00 o                         
   0  12  10       6418.96       6759.56       135.40 o                         
   2  12  10        393.21        625.99        83.92 o                         
   4  12  10       1401.28       1352.91        86.33 o                         
   6  12  10         35.56         -1.93        69.92 o                         
   8  12  10       2309.52       2179.04       114.69 o                         
  10  12  10       1792.26       1811.23       118.71 o                         
 -13  13  10       3755.34       3790.29       255.46 o                         
 -11  13  10       1308.94       1297.62       109.88 o                         
  -9  13  10        486.34        709.36        92.76 o                         
  -7  13  10        599.68        535.98        86.83 o                         
  -5  13  10       4441.32       4347.81       132.15 o                         
  -3  13  10       2572.08       2911.93       113.63 o                         
  -1  13  10       1406.79       1255.21        84.81 o                         
   1  13  10       1378.98       1294.12        96.33 o                         
   3  13  10       2385.54       2698.31       110.75 o                         
   5  13  10       4010.18       3898.53       122.77 o                         
   7  13  10        540.82        370.78        88.73 o                         
   9  13  10        504.20        697.74       104.58 o                         
  11  13  10       1229.03        996.80       108.35 o                         
  13  13  10       3378.08       3505.01       210.39 o                         
 -12  14  10        151.20        232.96       102.70 o                         
 -10  14  10       1478.41       1649.68       112.92 o                         
  -8  14  10       3525.84       3687.44       132.02 o                         
  -6  14  10       1343.77       1034.65        96.19 o                         
  -4  14  10         59.55        111.34        80.68 o                         
  -2  14  10       2269.83       2448.85       104.09 o                         
   0  14  10      10572.10      10825.15       170.11 o                         
   2  14  10       2241.07       2404.60       114.43 o                         
   4  14  10         73.26         93.30        79.09 o                         
   6  14  10       1363.23        916.64        97.16 o                         
   8  14  10       3753.65       3469.31       146.82 o                         
  10  14  10       1419.19       1582.88       120.94 o                         
  12  14  10        145.17         70.78        98.56 o                         
 -13  15  10         40.64        -20.33       151.70 o                         
 -11  15  10        283.11        294.70       104.75 o                         
  -9  15  10        510.73        507.15        99.96 o                         
  -7  15  10        202.55         75.19        86.00 o                         
  -5  15  10        175.85        136.77        84.32 o                         
  -3  15  10         72.34         47.88        81.11 o                         
  -1  15  10        248.27        189.08        81.37 o                         
   1  15  10        212.56        160.03        82.28 o                         
   3  15  10        116.57        176.88        86.12 o                         
   5  15  10        116.44        143.38        84.00 o                         
   7  15  10        211.38         62.56        91.56 o                         
   9  15  10        517.61        576.73       118.00 o                         
  11  15  10        301.29        321.70       110.38 o                         
  13  15  10         86.94        -75.18       172.60 o                         
 -10  16  10        145.17         60.24        96.61 o                         
  -8  16  10        504.50        670.36       105.64 o                         
  -6  16  10        557.76        420.60        97.00 o                         
  -4  16  10        708.00        457.11        95.81 o                         
  -2  16  10         61.97         41.20        82.39 o                         
   0  16  10        379.41        472.62        93.88 o                         
   2  16  10         68.64         95.82        86.17 o                         
   4  16  10        758.12        613.85        96.57 o                         
   6  16  10        505.64        278.55        98.31 o                         
   8  16  10        513.49        694.47       122.73 o                         
  10  16  10        129.37        -15.06       114.59 o                         
  -9  17  10       1468.58       1663.96       125.03 o                         
  -7  17  10       3317.62       3729.46       148.99 o                         
  -5  17  10        791.79        536.70       105.83 o                         
  -3  17  10        251.13        152.88        98.23 o                         
  -1  17  10       1300.07       1211.60       103.34 o                         
   1  17  10       1282.49       1157.13       103.40 o                         
   3  17  10        241.98        218.61        98.26 o                         
   5  17  10        788.83        477.50       112.77 o                         
   7  17  10       3178.63       3512.87       171.31 o                         
   9  17  10       1340.63       1290.22       138.93 o                         
  -8  18  10        184.53        106.06       102.38 o                         
  -6  18  10       2882.05       2705.21       142.68 o                         
  -4  18  10       3905.00       3924.12       157.06 o                         
  -2  18  10        117.43         75.33        93.61 o                         
   0  18  10        299.61        282.34       100.52 o                         
   2  18  10         83.16        105.13        95.26 o                         
   4  18  10       3683.55       3394.33       151.20 o                         
   6  18  10       2928.94       2755.95       149.99 o                         
   8  18  10        197.86         81.98       117.72 o                         
  -5  19  10        305.13        268.10       107.98 o                         
  -3  19  10        473.12        504.10       115.92 o                         
  -1  19  10        370.40        432.16       114.58 o                         
   1  19  10        425.21        501.82       110.03 o                         
   3  19  10        499.17        512.29       105.39 o                         
   5  19  10        335.34        323.66       113.44 o                         
   0   1  11        274.95        142.93        36.46 o                         
  -1   2  11      11385.70      11726.16       100.21 o                         
   1   2  11      11975.81      12199.75       148.17 o                         
  -2   3  11       2423.85       2850.50        72.28 o                         
   0   3  11        358.74        310.77        42.52 o                         
   2   3  11       2717.00       3336.28        70.13 o                         
  -3   4  11       1451.08       1715.11        57.94 o                         
  -1   4  11       2122.01       2452.04        66.78 o                         
   1   4  11       2122.45       2325.81        66.57 o                         
   3   4  11       1393.61       1577.81        58.48 o                         
  -4   5  11       1565.41       1605.19        67.25 o                         
  -2   5  11       5387.30       4269.36        82.10 o                         
   0   5  11        801.14        974.48        54.42 o                         
   2   5  11       5282.81       4245.07        87.50 o                         
   4   5  11       1556.45       1564.38        68.16 o                         
  -5   6  11       4338.88       4768.32       103.26 o                         
  -3   6  11       1852.99       1507.06        61.59 o                         
  -1   6  11       1361.18       1326.47        61.47 o                         
   1   6  11       1728.28       1549.38        69.74 o                         
   3   6  11       1970.85       1626.32        66.16 o                         
   5   6  11       3707.96       4110.83       101.45 o                         
  -6   7  11       2157.95       2288.44        85.08 o                         
  -4   7  11        685.63        642.83        62.15 o                         
  -2   7  11       7229.61       7610.17       111.18 o                         
   0   7  11         58.47         49.04        51.12 o                         
   2   7  11       6131.34       6649.82       108.85 o                         
   4   7  11        471.39        472.11        63.16 o                         
   6   7  11       2514.28       2635.15        93.21 o                         
  -7   8  11       1034.56       1210.53        81.57 o                         
  -5   8  11       1343.53       1726.44        80.04 o                         
  -3   8  11        398.65        376.56        61.79 o                         
  -1   8  11         22.72         12.17        54.90 o                         
   1   8  11         20.05         59.89        56.46 o                         
   3   8  11        258.40        308.02        61.22 o                         
   5   8  11       1552.41       2029.73        91.26 o                         
   7   8  11       1310.48       1525.30        87.13 o                         
  -8   9  11       1857.32       2065.24        99.54 o                         
  -6   9  11       2114.82       2517.29        99.51 o                         
  -4   9  11        392.36        419.04        68.93 o                         
  -2   9  11       4623.54       4199.09       108.81 o                         
   0   9  11         39.78         46.29        62.95 o                         
   2   9  11       4428.51       4150.26       109.06 o                         
   4   9  11        416.65        366.01        64.63 o                         
   6   9  11       2135.35       2390.93       100.62 o                         
   8   9  11       1863.10       1892.40       111.63 o                         
  -9  10  11         61.71        121.10        84.21 o                         
  -7  10  11       1777.90       1858.99        99.17 o                         
  -5  10  11       2704.66       2575.40       103.09 o                         
  -3  10  11        355.65        392.89        75.96 o                         
  -1  10  11        904.75        517.84        67.37 o                         
   1  10  11       1106.64        770.00        76.84 o                         
   3  10  11        436.43        504.31        73.98 o                         
   5  10  11       2601.67       2462.70       104.54 o                         
   7  10  11       1795.03       1893.16       103.87 o                         
   9  10  11         32.40         -4.83        87.26 o                         
 -10  11  11       1091.58       1112.76       106.92 o                         
  -8  11  11       2162.24       1695.18       102.69 o                         
  -6  11  11       2660.62       2668.31       107.62 o                         
  -4  11  11        797.52        617.40        83.03 o                         
  -2  11  11       3517.52       3635.48       114.80 o                         
   0  11  11       3079.15       3293.54       109.13 o                         
   2  11  11       3521.79       3658.26       114.43 o                         
   4  11  11        873.07        665.96        79.70 o                         
   6  11  11       2521.54       2620.71       109.95 o                         
   8  11  11       2098.27       1718.54       109.79 o                         
  10  11  11       1166.35        936.45       109.27 o                         
 -11  12  11       1673.15       1563.52       121.25 o                         
  -9  12  11        357.59        296.84        89.89 o                         
  -7  12  11       4249.81       4445.58       135.08 o                         
  -5  12  11       3756.03       4400.29       131.42 o                         
  -3  12  11       1796.88       1744.01       101.06 o                         
  -1  12  11       2328.73       2164.15       101.32 o                         
   1  12  11       2510.64       2436.84       107.30 o                         
   3  12  11       1796.79       1603.55       101.82 o                         
   5  12  11       3705.08       4293.03       131.73 o                         
   7  12  11       4309.94       4303.78       148.47 o                         
   9  12  11        409.29        168.52        95.81 o                         
  11  12  11       1681.01       1290.29       114.82 o                         
 -12  13  11        563.01        554.17       115.43 o                         
 -10  13  11        544.49        405.71       102.23 o                         
  -8  13  11       3275.90       3885.92       134.83 o                         
  -6  13  11       2740.20       2923.85       117.25 o                         
  -4  13  11        610.35        645.93        89.55 o                         
  -2  13  11       1282.93       1282.45        93.83 o                         
   0  13  11        673.78        529.48        82.14 o                         
   2  13  11       1426.74       1286.47        99.92 o                         
   4  13  11        606.25        561.59        91.36 o                         
   6  13  11       2697.70       2748.30       128.88 o                         
   8  13  11       3174.80       3978.71       149.26 o                         
  10  13  11        669.64        368.77       106.26 o                         
  12  13  11        603.19        354.69       105.89 o                         
 -11  14  11          8.41         69.74       105.71 o                         
  -9  14  11        429.63        640.90        97.02 o                         
  -7  14  11        600.59        594.30        91.32 o                         
  -5  14  11        674.72        852.00        95.72 o                         
  -3  14  11        108.97        206.08        85.05 o                         
  -1  14  11        159.85        148.03        84.58 o                         
   1  14  11        250.85        360.85        85.96 o                         
   3  14  11        101.94        230.30        87.28 o                         
   5  14  11        717.31        844.75       100.44 o                         
   7  14  11        546.68        560.38       108.47 o                         
   9  14  11        505.00        906.63       123.92 o                         
  11  14  11         11.53          0.51        98.46 o                         
 -10  15  11        392.81        463.41       107.64 o                         
  -8  15  11       2848.46       3274.72       136.53 o                         
  -6  15  11       3670.94       4254.81       144.69 o                         
  -4  15  11       1028.15       1002.47       100.83 o                         
  -2  15  11        896.49       1019.67       101.12 o                         
   0  15  11       2937.04       3072.39       130.70 o                         
   2  15  11       1090.37       1328.78       107.92 o                         
   4  15  11        929.72        886.83       102.19 o                         
   6  15  11       3782.47       4254.35       166.25 o                         
   8  15  11       3064.75       3273.21       154.12 o                         
  10  15  11        399.22        232.64       119.94 o                         
  -9  16  11        447.53        337.94       103.29 o                         
  -7  16  11       1947.28       1933.92       122.20 o                         
  -5  16  11       1296.55        962.24       104.54 o                         
  -3  16  11        962.42        990.48       104.51 o                         
  -1  16  11       1776.31       1530.58       118.02 o                         
   1  16  11       1592.78       1459.39       113.06 o                         
   3  16  11        857.83        814.84       103.13 o                         
   5  16  11       1295.05        955.40       112.70 o                         
   7  16  11       1941.09       1661.99       150.80 o                         
   9  16  11        535.42        387.79       123.38 o                         
  -8  17  11       2429.48       2411.29       178.07 o                         
  -6  17  11       2598.16       2596.26       137.01 o                         
  -4  17  11        492.89        441.76       106.19 o                         
  -2  17  11       1922.64       1709.38       123.53 o                         
   0  17  11        249.40        284.39        97.56 o                         
   2  17  11       1779.78       1593.95       117.76 o                         
   4  17  11        466.68        464.83       110.97 o                         
   6  17  11       2701.56       2304.03       154.48 o                         
   8  17  11       2573.32       2228.90       171.45 o                         
  -5  18  11        602.32        705.12       114.91 o                         
  -3  18  11        138.71        177.14       107.69 o                         
  -1  18  11         82.66         95.31       102.21 o                         
   1  18  11         51.80        -49.01        98.97 o                         
   3  18  11        146.77        116.08        99.70 o                         
   5  18  11        555.66        582.84       120.22 o                         
   0   0  12      16177.74      15715.63       342.48 o                         
  -2   2  12       2568.52       2583.77       107.13 o                         
   0   2  12       6932.66       7160.43       101.25 o                         
   2   2  12       2498.17       2417.08       104.91 o                         
  -1   3  12       2411.69       2590.89        72.23 o                         
   1   3  12       2429.21       2628.04        75.77 o                         
  -4   4  12      11783.92      11988.02       186.28 o                         
  -2   4  12       2903.17       3086.02        77.67 o                         
   0   4  12       1850.83       1979.88        70.87 o                         
   2   4  12       2885.02       3153.00        80.63 o                         
   4   4  12      11393.60      11475.54       219.04 o                         
  -3   5  12        675.50        491.95        54.40 o                         
  -1   5  12        684.31        608.02        55.16 o                         
   1   5  12        536.09        559.37        59.74 o                         
   3   5  12        773.23        735.75        62.36 o                         
  -6   6  12       2854.12       3373.88       143.29 o                         
  -4   6  12       4979.00       4915.97       110.40 o                         
  -2   6  12       1776.78       1758.62        70.12 o                         
   0   6  12       1432.81       1389.33        69.36 o                         
   2   6  12       1712.50       1597.22        79.64 o                         
   4   6  12       4881.87       4714.70       114.23 o                         
   6   6  12       3013.28       3261.86       141.28 o                         
  -5   7  12        593.16        569.12        68.15 o                         
  -3   7  12        249.92         92.00        58.65 o                         
  -1   7  12        717.09        710.61        64.17 o                         
   1   7  12        654.36        723.39        67.96 o                         
   3   7  12        203.91         79.25        64.57 o                         
   5   7  12        547.06        531.90        69.47 o                         
  -8   8  12       2923.93       3092.27       161.00 o                         
  -6   8  12         17.48         48.27        66.19 o                         
  -4   8  12        335.77        363.47        66.27 o                         
  -2   8  12       1021.37       1138.09        71.19 o                         
   0   8  12       5404.06       4775.74       112.60 o                         
   2   8  12       1166.52       1245.65        81.59 o                         
   4   8  12        332.05        378.95        71.98 o                         
   6   8  12         12.20         44.49        68.35 o                         
   8   8  12       2943.21       3065.93       173.41 o                         
  -7   9  12         60.93         74.39        77.20 o                         
  -5   9  12       1205.52       1493.79        91.11 o                         
  -3   9  12       3008.41       3103.09       103.47 o                         
  -1   9  12        245.33        157.02        66.45 o                         
   1   9  12        234.36        127.87        63.64 o                         
   3   9  12       2609.11       2552.03       100.75 o                         
   5   9  12       1406.49       1567.21        96.18 o                         
   7   9  12         95.52         15.96        81.10 o                         
 -10  10  12       5150.13       5159.02       246.63 o                         
  -8  10  12       3610.76       3693.35       135.31 o                         
  -6  10  12         60.43         35.00        74.27 o                         
  -4  10  12        449.74        401.54        77.54 o                         
  -2  10  12       4522.31       4047.05       131.06 o                         
   0  10  12       7733.37       7460.03       141.37 o                         
   2  10  12       4510.22       4386.35       125.39 o                         
   4  10  12        389.11        244.60        82.68 o                         
   6  10  12         52.97        -34.85        76.51 o                         
   8  10  12       3594.39       3577.51       133.69 o                         
  10  10  12       5435.18       5460.00       240.49 o                         
  -9  11  12        912.71       1098.26       109.71 o                         
  -7  11  12       1031.66       1163.64        98.04 o                         
  -5  11  12        346.46        458.79        81.62 o                         
  -3  11  12        647.42        791.43        85.75 o                         
  -1  11  12        759.39        687.80        87.12 o                         
   1  11  12        811.68        815.70        87.92 o                         
   3  11  12        562.96        651.83        88.98 o                         
   5  11  12        433.57        490.93        90.45 o                         
   7  11  12       1005.49        967.99       104.91 o                         
   9  11  12        898.63        973.48       112.09 o                         
 -12  12  12        129.56        112.15       154.27 o                         
 -10  12  12         17.07        -63.67       100.94 o                         
  -8  12  12        345.28        403.93        98.56 o                         
  -6  12  12        836.73        841.07        92.03 o                         
  -4  12  12       2747.80       2910.37       116.72 o                         
  -2  12  12         89.61        103.27        84.54 o                         
   0  12  12         10.93        108.93        80.51 o                         
   2  12  12        121.02         80.49        82.87 o                         
   4  12  12       2718.93       2857.53       130.33 o                         
   6  12  12        866.33        786.85       102.53 o                         
   8  12  12        347.23        411.70       100.92 o                         
  10  12  12         21.39        -61.86        98.87 o                         
  12  12  12        178.61       -138.83       138.83 o                         
 -11  13  12        161.05        105.36       108.13 o                         
  -9  13  12       1278.20        996.58       109.77 o                         
  -7  13  12       2138.84       2638.25       119.82 o                         
  -5  13  12       1294.75       1817.64       106.83 o                         
  -3  13  12       1510.20       1610.48       111.44 o                         
  -1  13  12       1196.21       1126.24       102.77 o                         
   1  13  12       1001.87        893.87        99.18 o                         
   3  13  12       1470.67       1592.67       115.15 o                         
   5  13  12       1280.96       1694.61       117.77 o                         
   7  13  12       2295.51       2724.19       149.31 o                         
   9  13  12       1039.02        732.88       118.40 o                         
  11  13  12         90.75         90.39       102.12 o                         
 -10  14  12        166.24        233.17       104.58 o                         
  -8  14  12        228.01        141.91        93.94 o                         
  -6  14  12       2991.70       3456.07       131.96 o                         
  -4  14  12       4810.56       4816.83       151.69 o                         
  -2  14  12       1094.73       1228.92       108.32 o                         
   0  14  12         11.38         16.94        87.30 o                         
   2  14  12       1095.60       1292.72       107.15 o                         
   4  14  12       4668.68       4732.99       163.69 o                         
   6  14  12       2692.55       2807.80       145.77 o                         
   8  14  12        215.92         59.30       111.46 o                         
  10  14  12        159.32         98.13       118.34 o                         
  -9  15  12        290.97        434.05       111.96 o                         
  -7  15  12        132.55        160.46        91.65 o                         
  -5  15  12        725.74        868.20        99.84 o                         
  -3  15  12        103.66         85.71        93.30 o                         
  -1  15  12        433.79        363.35        96.35 o                         
   1  15  12        297.41        213.23        94.03 o                         
   3  15  12        126.99         34.81        92.58 o                         
   5  15  12        768.42        954.50       120.67 o                         
   7  15  12        108.76        -14.79       110.91 o                         
   9  15  12        255.87        127.23       127.04 o                         
  -6  16  12        666.02        487.20       102.30 o                         
  -4  16  12       1337.34       1151.30       113.19 o                         
  -2  16  12        252.48        273.29       103.38 o                         
   0  16  12       2030.64       2219.38       134.64 o                         
   2  16  12        281.01        237.75        99.36 o                         
   4  16  12       1356.73       1213.91       126.98 o                         
   6  16  12        683.88        253.01       115.25 o                         
  -5  17  12       1650.51       1565.49       185.09 o                         
  -3  17  12       1750.46       1823.80       134.78 o                         
  -1  17  12        245.77        184.10        99.22 o                         
   1  17  12        255.18        137.64       104.59 o                         
   3  17  12       1608.99       1677.95       126.70 o                         
   5  17  12       1558.14       1443.12       504.68 o                         
   0   1  13       1374.85       1355.19        79.36 o                         
  -1   2  13       2953.43       3199.06        89.51 o                         
   1   2  13       3005.24       3325.25       109.76 o                         
  -2   3  13       6551.97       6205.81       114.35 o                         
   0   3  13        458.52        447.16        57.70 o                         
   2   3  13       6138.16       5940.83       114.07 o                         
  -3   4  13        936.98        974.39        63.43 o                         
  -1   4  13       1190.21       1233.48        71.63 o                         
   1   4  13       1257.22       1225.15        78.13 o                         
   3   4  13        771.75        823.12        70.44 o                         
  -4   5  13        560.88        652.63        67.72 o                         
  -2   5  13       2541.36       2519.43        97.21 o                         
   0   5  13       1717.63       1633.08        76.13 o                         
   2   5  13       2742.37       2603.87        97.22 o                         
   4   5  13        643.57        809.22        74.96 o                         
  -5   6  13        503.79        568.14        69.60 o                         
  -3   6  13       1087.12       1241.10        81.17 o                         
  -1   6  13       2054.71       2276.98        81.45 o                         
   1   6  13       2182.37       2402.97        86.73 o                         
   3   6  13       1344.80       1566.64        88.91 o                         
   5   6  13        473.85        630.94        76.10 o                         
  -6   7  13        792.60        737.59        80.94 o                         
  -4   7  13        326.24        382.58        68.95 o                         
  -2   7  13        771.26        891.44        75.65 o                         
   0   7  13        164.27         66.66        60.70 o                         
   2   7  13       1002.83       1144.94        78.39 o                         
   4   7  13        470.88        563.17        78.13 o                         
   6   7  13        571.53        619.24        82.83 o                         
  -7   8  13       1005.50       1006.13        92.60 o                         
  -5   8  13       1241.92       1617.24        89.99 o                         
  -3   8  13       1149.40        951.72        80.83 o                         
  -1   8  13        599.96        574.67        71.38 o                         
   1   8  13        640.59        544.20        73.62 o                         
   3   8  13       1207.84        776.90        82.61 o                         
   5   8  13       1220.64       1484.17        94.73 o                         
   7   8  13       1051.44       1058.56        98.77 o                         
  -8   9  13        987.96        906.13       102.58 o                         
  -6   9  13       2491.46       2636.40       115.80 o                         
  -4   9  13       1300.89       1176.42        93.68 o                         
  -2   9  13       4759.22       3897.55       117.45 o                         
   0   9  13       1879.20       2442.20       100.03 o                         
   2   9  13       5106.64       3933.18       122.01 o                         
   4   9  13       1333.26       1277.24        95.69 o                         
   6   9  13       2296.36       2541.95       119.94 o                         
   8   9  13       1043.33       1048.89       109.12 o                         
  -9  10  13       1078.38       1165.35       109.81 o                         
  -7  10  13       1521.72       1780.19       108.90 o                         
  -5  10  13        165.17        210.85        78.73 o                         
  -3  10  13        825.49        838.21        87.03 o                         
  -1  10  13        189.15        124.92        73.90 o                         
   1  10  13        227.58         82.03        75.98 o                         
   3  10  13        756.69        818.10        90.19 o                         
   5  10  13        110.56        124.03        86.06 o                         
   7  10  13       1472.27       1788.90       123.93 o                         
   9  10  13       1096.41       1184.60       116.12 o                         
 -10  11  13        495.24        594.69       108.35 o                         
  -8  11  13       1029.74       1123.73       109.33 o                         
  -6  11  13       2223.14       2272.10       115.19 o                         
  -4  11  13        944.24       1028.83        97.85 o                         
  -2  11  13       1740.62       2128.17       107.07 o                         
   0  11  13       1459.82       1282.04       100.09 o                         
   2  11  13       1793.69       1913.65       113.05 o                         
   4  11  13        955.10        916.29        99.59 o                         
   6  11  13       2522.92       2576.54       130.81 o                         
   8  11  13       1119.84       1130.53       120.24 o                         
  10  11  13        572.62        569.26       106.88 o                         
 -11  12  13        331.68        467.73       143.66 o                         
  -9  12  13       1115.98        735.84       111.20 o                         
  -7  12  13        843.06        962.48       106.41 o                         
  -5  12  13       1595.83       2082.48       121.32 o                         
  -3  12  13       2907.54       3023.80       126.58 o                         
  -1  12  13        559.59        455.62        94.57 o                         
   1  12  13        402.03        257.28        92.39 o                         
   3  12  13       2564.32       2646.32       132.00 o                         
   5  12  13       1665.12       2116.31       126.03 o                         
   7  12  13        824.07        919.90       115.82 o                         
   9  12  13       1171.03        744.29       125.23 o                         
  11  12  13        263.40        249.43       110.28 o                         
 -10  13  13        226.17        268.92       198.24 o                         
  -8  13  13        795.46        931.05       112.05 o                         
  -6  13  13        560.08        724.04       101.36 o                         
  -4  13  13        606.22        544.57        96.22 o                         
  -2  13  13       1065.72       1042.57       106.72 o                         
   0  13  13        127.08         18.11        89.03 o                         
   2  13  13       1084.53       1020.59       115.91 o                         
   4  13  13        582.00        472.55       103.78 o                         
   6  13  13        611.78        601.30       114.57 o                         
   8  13  13        799.03        867.25       129.09 o                         
  10  13  13        184.28        144.79       267.43 o                         
  -7  14  13       1154.76       1269.75       117.33 o                         
  -5  14  13       1185.61       1213.79       110.09 o                         
  -3  14  13         33.27         18.05        92.74 o                         
  -1  14  13         98.82        117.65        94.87 o                         
   1  14  13        152.95         69.25       103.56 o                         
   3  14  13         88.09        191.27       103.09 o                         
   5  14  13       1304.84       1224.06       126.31 o                         
   7  14  13       1235.66       1031.98       132.95 o                         
  -6  15  13        799.94        572.10       106.12 o                         
  -4  15  13        966.26       1077.42       110.86 o                         
  -2  15  13       2361.70       2335.16       131.02 o                         
   0  15  13        263.33        217.30       103.99 o                         
   2  15  13       2323.30       2306.43       136.58 o                         
   4  15  13       1049.72        972.46       124.04 o                         
   6  15  13        670.72        441.92       117.50 o                         
  -3  16  13        784.99        673.67       128.66 o                         
  -1  16  13        198.08        302.73       107.25 o                         
   1  16  13        193.25        237.40       112.68 o                         
   3  16  13        890.42       1023.58       129.55 o                         
  -1   1  14          9.31        -25.09        91.55 o                         
   1   1  14         85.66        110.60        96.57 o                         
   0   2  14       1236.31        952.06        80.54 o                         
  -3   3  14        447.48        363.62        94.85 o                         
  -1   3  14         66.24         74.33        72.34 o                         
   1   3  14         80.51         49.11        76.12 o                         
   3   3  14        573.00        301.93       112.73 o                         
  -2   4  14       2588.42       2353.87        98.19 o                         
   0   4  14       4652.35       4986.01       129.97 o                         
   2   4  14       2402.63       2179.10       109.51 o                         
  -5   5  14        379.95        278.37       111.01 o                         
  -3   5  14        560.34        602.95        73.41 o                         
  -1   5  14        677.59        683.32        74.69 o                         
   1   5  14        657.26        591.35        77.28 o                         
   3   5  14        635.57        653.16        83.99 o                         
   5   5  14        247.38        381.21       117.55 o                         
  -4   6  14         51.98        146.28        71.30 o                         
  -2   6  14       2761.32       2838.90       105.46 o                         
   0   6  14       4634.76       6057.09       137.69 o                         
   2   6  14       2809.82       2802.37       106.77 o                         
   4   6  14         40.07        242.76        82.50 o                         
  -7   7  14       3052.22       2446.07       161.68 o                         
  -5   7  14        173.81        113.77        76.74 o                         
  -3   7  14         94.40        160.96        71.38 o                         
  -1   7  14        614.98        688.94        79.43 o                         
   1   7  14        603.32        720.79        80.44 o                         
   3   7  14         93.34        135.83        72.92 o                         
   5   7  14        223.76        157.46        80.32 o                         
   7   7  14       2798.25       2206.49       181.72 o                         
  -6   8  14       2122.08       1863.21       112.29 o                         
  -4   8  14       4742.59       4895.60       137.31 o                         
  -2   8  14       1365.72       1257.52        93.98 o                         
   0   8  14         51.81          3.83        72.60 o                         
   2   8  14       1261.59       1276.55        90.87 o                         
   4   8  14       4667.40       4624.28       137.88 o                         
   6   8  14       2254.60       2149.09       121.60 o                         
  -9   9  14       1362.62       1405.90       162.18 o                         
  -7   9  14       1749.65       1857.49       116.66 o                         
  -5   9  14         64.69         85.96        85.94 o                         
  -3   9  14         46.20        -35.37        76.59 o                         
  -1   9  14       1428.44       1339.18        98.63 o                         
   1   9  14       1556.65       1718.04       100.41 o                         
   3   9  14         54.13        121.76        80.42 o                         
   5   9  14         60.84         67.29        86.75 o                         
   7   9  14       1531.77       1620.48       125.28 o                         
   9   9  14       1310.81       1223.35       193.17 o                         
  -8  10  14        103.67        199.14        94.85 o                         
  -6  10  14       2070.27       2458.23       125.83 o                         
  -4  10  14       3659.58       3249.29       127.12 o                         
  -2  10  14        371.13        215.94        85.52 o                         
   0  10  14        253.93        115.04        89.04 o                         
   2  10  14        384.69        211.50        88.70 o                         
   4  10  14       3536.28       3026.16       130.48 o                         
   6  10  14       2088.13       2397.52       136.38 o                         
   8  10  14         98.23        169.76       105.98 o                         
  -9  11  14         18.12        102.06        98.52 o                         
  -7  11  14         73.40        136.84        95.25 o                         
  -5  11  14        748.20        846.42        99.82 o                         
  -3  11  14        750.77        940.70        99.28 o                         
  -1  11  14         17.08        145.41        88.63 o                         
   1  11  14          7.37        -26.31        92.98 o                         
   3  11  14        828.68       1053.56       111.22 o                         
   5  11  14        793.73        821.70       104.44 o                         
   7  11  14         67.86         28.07       103.44 o                         
   9  11  14         32.58        -73.39       109.89 o                         
  -8  12  14        934.54        836.83       113.18 o                         
  -6  12  14        189.96        372.59        99.26 o                         
  -4  12  14        460.40        565.32        95.37 o                         
  -2  12  14        660.10        626.11        97.80 o                         
   0  12  14       3203.65       3482.49       154.07 o                         
   2  12  14        603.85        553.08       104.91 o                         
   4  12  14        467.13        547.48       106.81 o                         
   6  12  14        183.91        343.74       110.00 o                         
   8  12  14        792.82        701.47       122.60 o                         
  -7  13  14         86.63        189.21       173.15 o                         
  -5  13  14        479.68        352.32       100.88 o                         
  -3  13  14       1265.61       1228.85       113.38 o                         
  -1  13  14         75.57        118.01        99.69 o                         
   1  13  14         58.55         13.95       103.91 o                         
   3  13  14       1305.20       1243.72       127.28 o                         
   5  13  14        402.79        269.48       110.64 o                         
   7  13  14        130.83        -10.76       211.79 o                         
  -4  14  14        368.36        495.40       105.85 o                         
  -2  14  14        705.13        605.79       102.36 o                         
   0  14  14       3747.53       3489.77       158.76 o                         
   2  14  14        653.32        446.16       114.83 o                         
   4  14  14        368.90        451.70       122.49 o                         
   0   1  15         41.02         72.66        71.73 o                         
  -1   2  15       3321.07       3487.64       129.01 o                         
   1   2  15       3638.80       3657.29       134.83 o                         
  -2   3  15       1413.39       1454.13        99.99 o                         
   0   3  15        995.24        951.34        94.53 o                         
   2   3  15       1427.74       1296.37       117.62 o                         
  -3   4  15        709.08        490.25        93.77 o                         
  -1   4  15       1317.30       1418.88       104.46 o                         
   1   4  15       1495.97       1629.64       114.80 o                         
   3   4  15        783.23        547.37       103.25 o                         
  -4   5  15        550.40        858.31       101.58 o                         
  -2   5  15       2447.97       2164.41       112.91 o                         
   0   5  15        960.21        675.73       101.14 o                         
   2   5  15       2559.75       2053.82       119.87 o                         
   4   5  15        477.93        664.22       103.34 o                         
  -5   6  15        699.61        910.17        96.03 o                         
  -3   6  15        971.14        962.28        98.87 o                         
  -1   6  15       1004.90       1016.67       103.00 o                         
   1   6  15        853.06        864.85        94.54 o                         
   3   6  15        898.98        853.45       101.86 o                         
   5   6  15        648.97        742.04       101.08 o                         
  -6   7  15       1620.24       1586.75       114.08 o                         
  -4   7  15        723.64        577.15        97.46 o                         
  -2   7  15       1360.28       1655.09       103.55 o                         
   0   7  15        618.67        954.82        95.98 o                         
   2   7  15       1296.64       1617.62       113.05 o                         
   4   7  15        631.43        503.47        94.18 o                         
   6   7  15       1708.00       1650.37       124.16 o                         
  -7   8  15        578.63        602.00       109.90 o                         
  -5   8  15        481.27        602.10        99.88 o                         
  -3   8  15        222.35        384.61        86.86 o                         
  -1   8  15        850.66        785.75        98.98 o                         
   1   8  15        808.21        802.17        99.00 o                         
   3   8  15        193.61        272.74        91.03 o                         
   5   8  15        513.86        680.07       104.49 o                         
   7   8  15        731.93        653.62       117.44 o                         
  -8   9  15       1080.87        875.47       114.29 o                         
  -6   9  15        904.31       1058.89       111.40 o                         
  -4   9  15        387.29        411.42        98.50 o                         
  -2   9  15        881.31       1110.71       108.10 o                         
   0   9  15          4.20         -5.95        88.67 o                         
   2   9  15        831.21       1012.09        98.48 o                         
   4   9  15        377.10        304.18        95.44 o                         
   6   9  15        907.94        882.60       122.41 o                         
   8   9  15       1112.88        870.39       126.00 o                         
  -7  10  15        292.58        212.07       101.75 o                         
  -5  10  15        559.48        720.14       102.35 o                         
  -3  10  15        317.07        390.99        98.47 o                         
  -1  10  15       1558.86       1678.45       119.57 o                         
   1  10  15       1745.90       1823.15       128.61 o                         
   3  10  15        405.70        498.23        98.97 o                         
   5  10  15        601.72        577.11       101.75 o                         
   7  10  15        233.33        138.70       110.87 o                         
  -6  11  15        854.93        814.80       113.16 o                         
  -4  11  15        297.80        273.65       100.52 o                         
  -2  11  15       1206.61       1215.99       114.73 o                         
   0  11  15        461.06        630.70       109.51 o                         
   2  11  15       1359.63       1371.81       120.67 o                         
   4  11  15        287.42        198.14       107.47 o                         
   6  11  15        737.43        552.00       121.37 o                         
  -3  12  15        311.76        303.92       103.85 o                         
  -1  12  15        756.58        680.68       110.47 o                         
   1  12  15        830.83        747.42       118.05 o                         
   3  12  15        307.97        267.33       114.35 o                         
   0   0  16       1092.25        702.69       199.14 o                         
  -2   2  16        410.86        636.10       146.55 o                         
   0   2  16        137.80        114.77        93.93 o                         
   2   2  16        389.16        423.90       141.65 o                         
  -1   3  16         76.21        126.19        93.58 o                         
   1   3  16         15.41         50.89        97.88 o                         
  -4   4  16       3395.59       4117.26       241.10 o                         
  -2   4  16       1019.59       1071.56       110.21 o                         
   0   4  16       1372.41        812.79       102.25 o                         
   2   4  16       1044.25       1016.17       116.70 o                         
   4   4  16       3500.34       4153.70       242.07 o                         
  -3   5  16        218.42        205.93       103.81 o                         
  -1   5  16        247.80        206.95        97.39 o                         
   1   5  16        210.27        105.94        96.35 o                         
   3   5  16        237.62        184.06       105.96 o                         
  -6   6  16       1953.98       1770.48       178.39 o                         
  -4   6  16       3049.24       2896.87       155.45 o                         
  -2   6  16        210.68        204.09       109.75 o                         
   0   6  16          1.73         21.98        96.89 o                         
   2   6  16        218.13        334.25       110.43 o                         
   4   6  16       3091.93       2839.53       141.83 o                         
   6   6  16       2032.37       1764.72       185.07 o                         
  -5   7  16        507.14        551.01       110.97 o                         
  -3   7  16        341.09        127.91       113.10 o                         
  -1   7  16        164.39         81.29       100.24 o                         
   1   7  16        147.12        137.13       102.40 o                         
   3   7  16        369.56        176.91       110.59 o                         
   5   7  16        508.27        484.73       105.41 o                         
  -6   8  16        114.54        215.12       108.46 o                         
  -4   8  16        270.78        355.12       118.22 o                         
  -2   8  16       1117.73       1141.26       135.51 o                         
   0   8  16       3769.74       4400.71       174.05 o                         
   2   8  16       1064.06        946.05       135.44 o                         
   4   8  16        288.19        348.72       112.75 o                         
   6   8  16         90.27         24.21       106.98 o                         
  -5   9  16        498.29        646.53       151.65 o                         
  -3   9  16        532.76        759.66       128.76 o                         
  -1   9  16        264.85        273.40       102.96 o                         
   1   9  16        275.18        253.61       114.33 o                         
   3   9  16        534.39        746.20       136.16 o                         
   5   9  16        494.97        571.18       136.81 o                         
  -2  10  16        946.78       1156.58       142.65 o                         
   0  10  16       4547.84       4990.87       178.83 o                         
   2  10  16        930.44       1085.33       134.41 o                         
   0   1  17        475.55        285.18       133.95 o                         
  -1   2  17       1533.50       1607.18       135.48 o                         
   1   2  17       1475.36       1523.69       132.52 o                         
  -2   3  17       1097.99       1514.71       132.51 o                         
   0   3  17          1.80        -14.72       103.88 o                         
   2   3  17        973.44       1179.66       126.12 o                         
  -3   4  17        303.62        342.11       109.36 o                         
  -1   4  17        640.15        384.25       114.18 o                         
   1   4  17        562.26        370.14       111.33 o                         
   3   4  17        268.62        204.74       107.02 o                         
  -4   5  17         60.61        147.21       111.32 o                         
  -2   5  17       1084.04        863.71       126.85 o                         
   0   5  17        173.31        187.46       105.92 o                         
   2   5  17       1062.07        802.05       120.00 o                         
   4   5  17         86.60         90.75       111.63 o                         
  -3   6  17        915.65        956.62       146.97 o                         
  -1   6  17        907.43        748.83       128.42 o                         
   1   6  17       1025.84        945.19       127.90 o                         
   3   6  17       1070.32       1136.75       160.82 o                         
                                                                                
